# Supplementary material for: Identification of biomarkers related to γ-aminobutyric acid-associated genes in membranous nephropathy based on transcriptome data and clinical experiments
Source: Hereditas. 2026 Apr 22;163:73. doi: 10.1186/s41065-026-00681-y (PMC13237888; doi:10.1186/s41065-026-00681-y)
Supplement: Supplementary file 1 — Supplementary Material 1. Table S1: List of Gamma-Aminobutyric Acid (GABA)-Related Genes Retrieved from the Molecular Signatures Database (MSigDB). Data were downloaded from MSigDB v7.5.1. Only genes with official HGNC symbols were retained. Table S2: Sequences and Specifications of Primers Used for Reverse Transcription Quantitative Polymerase Chain Reaction (RT-qPCR) Validation. GAPDH served as the internal reference gene. Table S3: Detailed Characteristics of the 22 Candidate Biomarkers Identified. Intersection criteria: |log2FC| > 1, FDR < 0.05, and module membership > 0.8. Table S4: Results of Gene Ontology (GO) and Kyoto Encyclopedia of Genes and Genomes (KEGG) Pathway Enrichment Analyses for the 22 Candidate Biomarkers. Terms with FDR < 0.05 were considered significant. Table S5: Enrichment Scores and Statistical Significance of Pathways Identified by Gene Set Enrichment Analysis (GSEA) and Gene Set Variation Analysis (GSVA). Table S6: Predicted MicroRNA (miRNA)-mRNA Interactions and Competing Endogenous RNA (ceRNA) Regulatory Networks Associated with Membranous Only pairs with negative correlation (P < 0.05) in MN datasets are shown. Table S7: Differential Analysis of Immune Cell Infiltration Scores Between Membranous Nephropathy Patients and Healthy Controls. Table S8: List of Potential Therapeutic Small Molecules Targeting the Identified Candidate Biomarkers Predicted by Molecular Docking and Drug-Gene Interaction Databases. [file 41065_2026_681_MOESM1_ESM.zip › Supplementary Table 6.xlsx]

## Sheet: miR_inter
	Var1	Freq	symbol
2	hsa-miR-6749-3p	5	AP2S1
3	hsa-miR-1255a	5	GNGT2
4	hsa-miR-30c-1-3p	5	GNGT2
5	hsa-miR-30c-2-3p	5	GNGT2
6	hsa-miR-3126-5p	5	GNGT2
7	hsa-miR-516a-3p	5	GNGT2
8	hsa-miR-516b-3p	5	GNGT2
9	hsa-miR-1185-1-3p	5	STXBP1
10	hsa-miR-1185-2-3p	5	STXBP1
11	hsa-miR-1208	5	STXBP1
12	hsa-miR-149-3p	5	STXBP1
13	hsa-miR-150-3p	5	STXBP1
14	hsa-miR-152-3p	5	STXBP1
15	hsa-miR-208a-5p	5	STXBP1
16	hsa-miR-208b-5p	5	STXBP1
17	hsa-miR-2113	5	STXBP1
18	hsa-miR-218-5p	5	STXBP1
19	hsa-miR-3164	5	STXBP1
20	hsa-miR-3175	5	STXBP1
21	hsa-miR-3605-5p	5	STXBP1
22	hsa-miR-3679-5p	5	STXBP1
23	hsa-miR-383-3p	5	STXBP1
24	hsa-miR-3977	5	STXBP1
25	hsa-miR-424-5p	5	STXBP1
26	hsa-miR-4521	5	STXBP1
27	hsa-miR-4530	5	STXBP1
28	hsa-miR-4659a-3p	5	STXBP1
29	hsa-miR-4659b-3p	5	STXBP1
30	hsa-miR-4661-5p	5	STXBP1
31	hsa-miR-4728-5p	5	STXBP1
32	hsa-miR-4731-5p	5	STXBP1
33	hsa-miR-4753-3p	5	STXBP1
34	hsa-miR-4790-3p	5	STXBP1
35	hsa-miR-501-5p	5	STXBP1
36	hsa-miR-548ag	5	STXBP1
37	hsa-miR-548ai	5	STXBP1
38	hsa-miR-548ba	5	STXBP1
39	hsa-miR-5681a	5	STXBP1
40	hsa-miR-570-5p	5	STXBP1
41	hsa-miR-617	5	STXBP1
42	hsa-miR-624-3p	5	STXBP1
43	hsa-miR-636	5	STXBP1
44	hsa-miR-6509-3p	5	STXBP1
45	hsa-miR-6777-5p	5	STXBP1
46	hsa-miR-6785-5p	5	STXBP1
47	hsa-miR-6809-3p	5	STXBP1
48	hsa-miR-6820-3p	5	STXBP1
49	hsa-miR-6825-5p	5	STXBP1
50	hsa-miR-6883-5p	5	STXBP1
51	hsa-miR-7114-5p	5	STXBP1
52	hsa-miR-758-3p	5	STXBP1
53	hsa-miR-7702	5	STXBP1
54	hsa-miR-7856-5p	5	STXBP1
55	hsa-miR-939-5p	5	STXBP1
56	hsa-miR-942-5p	5	STXBP1

## Sheet: lncRNA-miRNA-mRNA
mRNA	miRNA	lncRNA
STXBP1	hsa-miR-152-3p	AL603839.3
STXBP1	hsa-miR-152-3p	NUTM2B-AS1
STXBP1	hsa-miR-152-3p	AL049840.4
STXBP1	hsa-miR-152-3p	AP006248.5
STXBP1	hsa-miR-152-3p	AL162431.2
STXBP1	hsa-miR-152-3p	AC007780.1
STXBP1	hsa-miR-152-3p	NUTM2A-AS1
STXBP1	hsa-miR-152-3p	H19
STXBP1	hsa-miR-152-3p	NEAT1
STXBP1	hsa-miR-152-3p	KCNQ1OT1
STXBP1	hsa-miR-152-3p	LINC01089
STXBP1	hsa-miR-152-3p	XIST
STXBP1	hsa-miR-152-3p	AC073896.4
STXBP1	hsa-miR-152-3p	HCG18
STXBP1	hsa-miR-218-5p	AC125257.1
STXBP1	hsa-miR-218-5p	AC004069.1
STXBP1	hsa-miR-218-5p	AP006248.5
STXBP1	hsa-miR-218-5p	AC021092.1
STXBP1	hsa-miR-218-5p	AC073548.1
STXBP1	hsa-miR-218-5p	NEAT1
STXBP1	hsa-miR-218-5p	ADAMTSL4-AS1
STXBP1	hsa-miR-218-5p	OIP5-AS1
GNGT2	hsa-miR-3126-5p	NEAT1
GNGT2	hsa-miR-3126-5p	DSCAM-AS1
GNGT2	hsa-miR-3126-5p	XIST
GNGT2	hsa-miR-3126-5p	MIRLET7BHG
GNGT2	hsa-miR-3126-5p	LINC00324
GNGT2	hsa-miR-3126-5p	AC067930.1
STXBP1	hsa-miR-3164	XIST
STXBP1	hsa-miR-3164	AL137129.1
STXBP1	hsa-miR-3164	NEAT1
STXBP1	hsa-miR-3164	AC239868.3
STXBP1	hsa-miR-3164	ADAMTSL4-AS1
STXBP1	hsa-miR-3164	NUTM2B-AS1
STXBP1	hsa-miR-3164	LINC00324
STXBP1	hsa-miR-3164	AC074117.1
STXBP1	hsa-miR-3605-5p	AL031282.2
STXBP1	hsa-miR-3605-5p	NEAT1
STXBP1	hsa-miR-3605-5p	AC005154.1
STXBP1	hsa-miR-3605-5p	AC025171.4
STXBP1	hsa-miR-3605-5p	LRRC75A-AS1
STXBP1	hsa-miR-3605-5p	AC010442.1
STXBP1	hsa-miR-3605-5p	AC005034.3
STXBP1	hsa-miR-3605-5p	AC007228.2
STXBP1	hsa-miR-3679-5p	AC079781.5
STXBP1	hsa-miR-3679-5p	AC145207.5
STXBP1	hsa-miR-3679-5p	XIST
STXBP1	hsa-miR-3679-5p	EBLN3P
STXBP1	hsa-miR-3679-5p	NEAT1
STXBP1	hsa-miR-3679-5p	AL355488.1
STXBP1	hsa-miR-3679-5p	AC000120.1
STXBP1	hsa-miR-424-5p	LINC00649
STXBP1	hsa-miR-424-5p	AP000317.2
STXBP1	hsa-miR-424-5p	MCM3AP-AS1
STXBP1	hsa-miR-424-5p	AC114980.1
STXBP1	hsa-miR-424-5p	LINC00662
STXBP1	hsa-miR-424-5p	MZF1-AS1
STXBP1	hsa-miR-424-5p	AC098864.1
STXBP1	hsa-miR-424-5p	SNHG1
STXBP1	hsa-miR-424-5p	NEAT1
STXBP1	hsa-miR-424-5p	LINC01184
STXBP1	hsa-miR-424-5p	AC021078.1
STXBP1	hsa-miR-424-5p	AC008555.8
STXBP1	hsa-miR-424-5p	AC005261.1
STXBP1	hsa-miR-424-5p	AC004656.1
STXBP1	hsa-miR-424-5p	AC018628.1
STXBP1	hsa-miR-424-5p	SNHG25
STXBP1	hsa-miR-424-5p	SNHG16
STXBP1	hsa-miR-424-5p	AC020978.7
STXBP1	hsa-miR-424-5p	AC009022.1
STXBP1	hsa-miR-424-5p	AC021092.1
STXBP1	hsa-miR-424-5p	AC003092.1
STXBP1	hsa-miR-424-5p	MIR497HG
STXBP1	hsa-miR-424-5p	AC016876.1
STXBP1	hsa-miR-424-5p	XIST
STXBP1	hsa-miR-424-5p	AL391244.1
STXBP1	hsa-miR-424-5p	AL031282.2
STXBP1	hsa-miR-424-5p	AL031281.2
STXBP1	hsa-miR-424-5p	SNHG12
STXBP1	hsa-miR-424-5p	FGD5-AS1
STXBP1	hsa-miR-424-5p	AL035425.3
STXBP1	hsa-miR-424-5p	MIR503HG
STXBP1	hsa-miR-424-5p	AC079781.5
STXBP1	hsa-miR-424-5p	STAG3L5P-PVRIG2P-PILRB
STXBP1	hsa-miR-424-5p	NUTM2B-AS1
STXBP1	hsa-miR-424-5p	LINC02035
STXBP1	hsa-miR-424-5p	NUTM2A-AS1
STXBP1	hsa-miR-424-5p	MIR29B2CHG
STXBP1	hsa-miR-424-5p	AL359924.1
STXBP1	hsa-miR-424-5p	RP6-206I17.2
STXBP1	hsa-miR-4661-5p	NORAD
STXBP1	hsa-miR-4661-5p	XIST
STXBP1	hsa-miR-4731-5p	XIST
STXBP1	hsa-miR-4731-5p	AL356488.2
STXBP1	hsa-miR-4731-5p	AC234582.1
STXBP1	hsa-miR-4731-5p	SNHG16
STXBP1	hsa-miR-4731-5p	KCNQ1OT1
STXBP1	hsa-miR-4731-5p	NEAT1
STXBP1	hsa-miR-4731-5p	AL645608.6
STXBP1	hsa-miR-4731-5p	AC016876.2
STXBP1	hsa-miR-4731-5p	AC024267.1
STXBP1	hsa-miR-4731-5p	MIR497HG
STXBP1	hsa-miR-4731-5p	AC069281.2
STXBP1	hsa-miR-4731-5p	AC073548.1
STXBP1	hsa-miR-4731-5p	AC010327.5
STXBP1	hsa-miR-4731-5p	AC021078.1
STXBP1	hsa-miR-4731-5p	MIR663AHG
STXBP1	hsa-miR-624-3p	AL162171.3
STXBP1	hsa-miR-624-3p	AC137767.1
STXBP1	hsa-miR-624-3p	AC005034.3
STXBP1	hsa-miR-624-3p	MIR17HG
STXBP1	hsa-miR-624-3p	XIST
STXBP1	hsa-miR-624-3p	AC010327.5
STXBP1	hsa-miR-624-3p	SNHG1
STXBP1	hsa-miR-624-3p	NEAT1
STXBP1	hsa-miR-624-3p	AC016876.2
STXBP1	hsa-miR-624-3p	LRRC75A-AS1
STXBP1	hsa-miR-624-3p	ARHGAP27P1-BPTFP1-KPNA2P3
STXBP1	hsa-miR-6509-3p	TUG1
STXBP1	hsa-miR-6509-3p	XIST
STXBP1	hsa-miR-6509-3p	LINC01578
STXBP1	hsa-miR-6509-3p	SNHG5
STXBP1	hsa-miR-6509-3p	DLEU1
STXBP1	hsa-miR-6509-3p	AC018521.1
STXBP1	hsa-miR-6509-3p	NEAT1
STXBP1	hsa-miR-6509-3p	MALAT1
STXBP1	hsa-miR-6509-3p	H19
STXBP1	hsa-miR-6820-3p	AC074117.1
STXBP1	hsa-miR-6820-3p	AL137129.1
STXBP1	hsa-miR-6820-3p	XIST
STXBP1	hsa-miR-6820-3p	AC239868.3
STXBP1	hsa-miR-6820-3p	ADAMTSL4-AS1
STXBP1	hsa-miR-6820-3p	NUTM2B-AS1
STXBP1	hsa-miR-6820-3p	NEAT1
STXBP1	hsa-miR-6820-3p	LINC00324
STXBP1	hsa-miR-758-3p	AC103702.1
STXBP1	hsa-miR-758-3p	DANCR
STXBP1	hsa-miR-758-3p	AC008555.8
STXBP1	hsa-miR-758-3p	LINC01278
STXBP1	hsa-miR-758-3p	XIST
STXBP1	hsa-miR-758-3p	AC005899.4
STXBP1	hsa-miR-758-3p	NEAT1
STXBP1	hsa-miR-942-5p	AL162426.1
STXBP1	hsa-miR-942-5p	AL139260.2
STXBP1	hsa-miR-942-5p	AL359924.1
STXBP1	hsa-miR-942-5p	LRRC75A-AS1
STXBP1	hsa-miR-942-5p	AC007952.4
STXBP1	hsa-miR-942-5p	NORAD
STXBP1	hsa-miR-942-5p	XIST
STXBP1	hsa-miR-942-5p	NUTM2A-AS1
STXBP1	hsa-miR-942-5p	NEAT1
STXBP1	hsa-miR-942-5p	MALAT1
STXBP1	hsa-miR-942-5p	LINC00943
STXBP1	hsa-miR-942-5p	MIR497HG
