# Supplementary material for: Identification of biomarkers related to γ-aminobutyric acid-associated genes in membranous nephropathy based on transcriptome data and clinical experiments
Source: Hereditas. 2026 Apr 22;163:73. doi: 10.1186/s41065-026-00681-y (PMC13237888; doi:10.1186/s41065-026-00681-y)
Supplement: Supplementary file 1 — Supplementary Material 1. Table S1: List of Gamma-Aminobutyric Acid (GABA)-Related Genes Retrieved from the Molecular Signatures Database (MSigDB). Data were downloaded from MSigDB v7.5.1. Only genes with official HGNC symbols were retained. Table S2: Sequences and Specifications of Primers Used for Reverse Transcription Quantitative Polymerase Chain Reaction (RT-qPCR) Validation. GAPDH served as the internal reference gene. Table S3: Detailed Characteristics of the 22 Candidate Biomarkers Identified. Intersection criteria: |log2FC| > 1, FDR < 0.05, and module membership > 0.8. Table S4: Results of Gene Ontology (GO) and Kyoto Encyclopedia of Genes and Genomes (KEGG) Pathway Enrichment Analyses for the 22 Candidate Biomarkers. Terms with FDR < 0.05 were considered significant. Table S5: Enrichment Scores and Statistical Significance of Pathways Identified by Gene Set Enrichment Analysis (GSEA) and Gene Set Variation Analysis (GSVA). Table S6: Predicted MicroRNA (miRNA)-mRNA Interactions and Competing Endogenous RNA (ceRNA) Regulatory Networks Associated with Membranous Only pairs with negative correlation (P < 0.05) in MN datasets are shown. Table S7: Differential Analysis of Immune Cell Infiltration Scores Between Membranous Nephropathy Patients and Healthy Controls. Table S8: List of Potential Therapeutic Small Molecules Targeting the Identified Candidate Biomarkers Predicted by Molecular Docking and Drug-Gene Interaction Databases. [file 41065_2026_681_MOESM1_ESM.zip › Supplementary Table 3.xlsx]

## Sheet: GSE200828_DEG_logFC0.5
Gene Symbol	Entrez ID	log2FC (MN vs. Control)	P-value	FDR	WGCNA Module	Module Membership (MM)	Gene Significance (GS)	Intersection Source
ZYX	7791	2.12566	1.53E-17	2.80E-13	turquoise		0.849129	DEG_Only
PLD3	23646	1.80709	2.20E-16	2.01E-12	turquoise		0.836311	DEG_Only
ECM1	1893	3.45552	7.08E-16	3.36E-12	turquoise		0.817289	DEG_Only
IGFBP2	3485	2.03341	7.35E-16	3.36E-12	turquoise		0.824656	DEG_Only
SRSF5	6430	-1.37884	2.60E-15	9.51E-12	brown		-0.8292	DEG_Only
LRP10	26020	1.57797	1.91E-14	5.82E-11	turquoise		0.807081	DEG_Only
SELENON	57190	1.39945	3.03E-14	7.89E-11	turquoise		0.808155	DEG_Only
AASS	10157	-1.7544	3.46E-14	7.89E-11	brown		-0.79863	DEG_Only
ATP8B1	5205	1.45175	4.07E-14	8.05E-11	turquoise		0.803951	DEG_Only
BGN	633	1.5521	4.56E-14	8.05E-11	turquoise		0.800281	DEG_Only
MYO1C	4641	1.45048	4.85E-14	8.05E-11	turquoise		0.802456	DEG_Only
S100A16	140576	1.55176	6.55E-14	9.97E-11	turquoise		0.797122	DEG_Only
BMP2	650	2.67438	9.05E-14	1.27E-10	turquoise		0.782487	DEG_Only
GNA11	2767	1.2938	1.03E-13	1.35E-10	turquoise		0.801133	DEG_Only
ARHGEF15	22899	2.44362	1.27E-13	1.47E-10	turquoise		0.780729	DEG_Only
SDC3	9672	1.94359	1.29E-13	1.47E-10	turquoise		0.784667	DEG_Only
GPC6	10082	1.85998	1.65E-13	1.77E-10	turquoise		0.783477	DEG_Only
FSCN1	6624	2.44882	2.27E-13	2.30E-10	turquoise		0.775582	DEG_Only
NES	10763	1.43249	2.53E-13	2.40E-10	turquoise		0.787931	DEG_Only
DOCK6	57572	1.31207	2.62E-13	2.40E-10	turquoise		0.791617	DEG_Only
CD151	977	1.65712	3.31E-13	2.88E-10	turquoise		0.780246	DEG_Only
WFS1	7466	1.84617	4.70E-13	3.87E-10	turquoise		0.774058	DEG_Only
DDX5	1655	-1.42694	5.17E-13	3.87E-10	brown		-0.78127	DEG_Only
MRGPRF	116535	1.95422	5.24E-13	3.87E-10	turquoise		0.771767	DEG_Only
CDC42BPB	9578	0.950936	5.50E-13	3.87E-10	turquoise		0.807503	DEG_Only
LUC7L3	51747	-1.72316	5.51E-13	3.87E-10	brown		-0.77431	DEG_Only
EYA4	2070	-2.21128	1.09E-12	7.40E-10	brown		-0.76252	DEG_Only
LRRC32	2615	2.29274	1.21E-12	7.65E-10	turquoise		0.761031	DEG_Only
TAPBP	6892	1.27725	1.21E-12	7.65E-10	turquoise		0.777765	DEG_Only
MYOZ2	51778	2.61802	1.36E-12	8.28E-10	turquoise		0.758179	DEG_Only
CFAP44	55779	-1.42911	1.72E-12	1.01E-09	brown		-0.7692	DEG_Only
RIMKLB	57494	-1.59856	1.78E-12	1.02E-09	brown		-0.76498	DEG_Only
KCTD12	115207	1.63116	1.86E-12	1.03E-09	turquoise		0.763966	DEG_Only
BST2	684	1.50358	2.48E-12	1.31E-09	turquoise		0.763587	DEG_Only
TMOD1	7111	1.66593	2.57E-12	1.31E-09	turquoise		0.760074	DEG_Only
RAB31	11031	1.42018	2.66E-12	1.31E-09	turquoise		0.764942	DEG_Only
KIRREL1	55243	1.18387	2.68E-12	1.31E-09	turquoise		0.773507	DEG_Only
SLC35A4	113829	1.10911	2.73E-12	1.31E-09	turquoise		0.777387	DEG_Only
RUSC2	9853	1.59251	2.80E-12	1.31E-09	turquoise		0.760516	DEG_Only
CLK1	1195	-1.8727	3.68E-12	1.66E-09	brown		-0.75356	DEG_Only
TCIM	56892	1.55406	3.72E-12	1.66E-09	turquoise		0.758297	DEG_Only
RNPEPL1	57140	1.60406	4.28E-12	1.86E-09	turquoise		0.755882	DEG_Only
SERPIN I2	5276	-2.14463	4.49E-12	1.91E-09	brown		-0.74901	DEG_Only
CCND1	595	1.71177	5.59E-12	2.32E-09	turquoise		0.751304	DEG_Only
CAVIN1	284119	1.36102	6.06E-12	2.46E-09	turquoise		0.757895	DEG_Only
ERRFI1	54206	-1.78277	6.49E-12	2.58E-09	brown		-0.74875	DEG_Only
TBXA2R	6915	1.34707	7.32E-12	2.83E-09	turquoise		0.756243	DEG_Only
PNISR	25957	-1.33583	7.45E-12	2.83E-09	brown		-0.75641	DEG_Only
PLEKHO1	51177	1.61209	7.60E-12	2.83E-09	turquoise		0.74965	DEG_Only
PEA15	8682	1.03818	8.33E-12	3.04E-09	turquoise		0.769372	DEG_Only
JCAD	57608	1.92174	9.01E-12	3.23E-09	turquoise		0.743688	DEG_Only
ENG	2022	1.53374	1.13E-11	3.96E-09	turquoise		0.746805	DEG_Only
OGT	8473	-1.58943	1.16E-11	3.96E-09	brown		-0.74546	DEG_Only
IQSEC1	9922	1.18504	1.18E-11	3.96E-09	turquoise		0.75699	DEG_Only
ATP13A2	23400	1.43876	1.19E-11	3.96E-09	turquoise		0.748324	DEG_Only
ZRANB2	9406	-1.06195	1.31E-11	4.28E-09	brown		-0.7624	DEG_Only
APLNR	187	2.25062	1.57E-11	4.98E-09	turquoise		0.735119	DEG_Only
CMIP	80790	1.53265	1.58E-11	4.98E-09	turquoise		0.7431	DEG_Only
ESAM	90952	1.49171	1.92E-11	5.93E-09	turquoise		0.741798	DEG_Only
RIPOR1	79567	1.61532	2.14E-11	6.50E-09	turquoise		0.738239	DEG_Only
PLXNB2	23654	1.10673	2.51E-11	7.51E-09	turquoise		0.752012	DEG_Only
RELA	5970	1.30672	2.68E-11	7.88E-09	turquoise		0.742828	DEG_Only
SOX18	54345	2.63647	2.91E-11	8.39E-09	turquoise		0.726613	DEG_Only
PRAF2	11230	1.49371	2.94E-11	8.39E-09	turquoise		0.736879	DEG_Only
TMEM39B	55116	1.10232	3.08E-11	8.52E-09	turquoise		0.749776	DEG_Only
KIAA0040	9674	1.68318	3.10E-11	8.52E-09	turquoise		0.732991	DEG_Only
NECTIN2	5819	1.28235	3.13E-11	8.52E-09	turquoise		0.741804	DEG_Only
TET2	54790	-1.46272	3.29E-11	8.82E-09	brown		-0.73627	DEG_Only
RBM39	9584	-1.09231	4.09E-11	1.08E-08	brown		-0.74683	DEG_Only
CYP3A5	1577	-2.06998	4.48E-11	1.17E-08	brown		-0.72476	DEG_Only
CRK	1398	0.971602	4.72E-11	1.22E-08	turquoise		0.753169	DEG_Only
TIA1	7072	-2.19349	5.36E-11	1.36E-08	brown		-0.72186	DEG_Only
GPR4	2828	1.94732	5.53E-11	1.38E-08	turquoise		0.723337	DEG_Only
GSN	2934	1.19302	5.86E-11	1.45E-08	turquoise		0.737577	DEG_Only
AXL	558	2.00883	7.45E-11	1.81E-08	turquoise		0.719357	DEG_Only
CCNL1	57018	-1.71221	7.82E-11	1.88E-08	brown		-0.72184	DEG_Only
TP53	7157	1.5156	7.94E-11	1.88E-08	turquoise		0.724776	DEG_Only
ADM	133	2.36318	8.41E-11	1.97E-08	turquoise		0.715737	DEG_Only
SLC25A27	9481	-1.98765	8.54E-11	1.97E-08	brown		-0.71794	DEG_Only
SLC29A1	2030	1.2731	9.16E-11	2.09E-08	turquoise		0.729113	DEG_Only
TGFB1	7040	1.77344	9.73E-11	2.16E-08	turquoise		0.718487	DEG_Only
DDA1	79016	1.42516	9.87E-11	2.16E-08	turquoise		0.724025	DEG_Only
TMEM184B	25829	1.44627	9.95E-11	2.16E-08	turquoise		0.723457	DEG_Only
HBA2	3040	2.86858	1.00E-10	2.16E-08	turquoise		0.711855	DEG_Only
HDAC5	10014	1.6104	1.01E-10	2.16E-08	turquoise		0.720294	DEG_Only
ITGA3	3675	1.22124	1.04E-10	2.21E-08	turquoise		0.729324	DEG_Only
MTSS2	92154	1.42738	1.10E-10	2.30E-08	turquoise		0.7227	DEG_Only
MYO9B	4650	1.18967	1.13E-10	2.34E-08	turquoise		0.729509	DEG_Only
CENPB	1059	1.03646	1.15E-10	2.34E-08	turquoise		0.737006	DEG_Only
TNIP1	10318	0.948402	1.15E-10	2.34E-08	turquoise		0.743364	DEG_Only
RRBP1	6238	1.26664	1.19E-10	2.38E-08	turquoise		0.7261	DEG_Only
MAFB	9935	1.53997	1.24E-10	2.45E-08	turquoise		0.71895	DEG_Only
ARGLU1	55082	-1.62038	1.58E-10	3.10E-08	brown		-0.71463	DEG_Only
BCL6B	255877	2.13517	1.60E-10	3.12E-08	turquoise		0.709359	DEG_Only
CDK2AP2	10263	1.4236	2.00E-10	3.84E-08	turquoise		0.715283	DEG_Only
DAAM2	23500	1.43231	2.14E-10	4.07E-08	turquoise		0.714245	DEG_Only
CDC42EP1	11135	1.14823	2.22E-10	4.09E-08	turquoise		0.722557	DEG_Only
IRF1	3659	1.51	2.22E-10	4.09E-08	turquoise		0.712233	DEG_Only
PLXNB1	5364	1.28545	2.24E-10	4.09E-08	turquoise		0.717431	DEG_Only
ELK3	2004	1.06685	2.24E-10	4.09E-08	turquoise		0.7264	DEG_Only
CDH9	1007	-1.98557	2.32E-10	4.20E-08	blue		-0.7059	DEG_Only
PRRC2A	7916	0.971697	2.46E-10	4.41E-08	turquoise		0.731201	DEG_Only
SF3B1	23451	-0.76502	2.53E-10	4.48E-08	brown		-0.75403	DEG_Only
STN1	79991	1.42006	2.60E-10	4.56E-08	turquoise		0.712033	DEG_Only
HYOU1	10525	1.0099	2.67E-10	4.64E-08	turquoise		0.727434	DEG_Only
SLC8B1	80024	1.51401	2.71E-10	4.66E-08	turquoise		0.709624	DEG_Only
GNPTG	84572	1.06719	2.73E-10	4.66E-08	turquoise		0.723724	DEG_Only
SEMA7A	8482	2.23738	2.75E-10	4.66E-08	turquoise		0.702173	DEG_Only
TMEM161B	153396	-1.50186	2.83E-10	4.75E-08	brown		-0.70928	DEG_Only
SOX7	83595	1.46823	2.88E-10	4.78E-08	turquoise		0.70971	DEG_Only
FCER1G	2207	3.31765	2.90E-10	4.78E-08	turquoise		0.698254	DEG_Only
ADGRE5	976	1.94234	2.97E-10	4.84E-08	turquoise		0.70321	DEG_Only
RFLNB	359845	2.23704	3.02E-10	4.87E-08	turquoise		0.70105	DEG_Only
CSRNP1	64651	-1.14555	3.42E-10	5.48E-08	brown		-0.71689	DEG_Only
MXRA8	54587	1.59413	3.60E-10	5.66E-08	turquoise		0.7047	DEG_Only
ARHGAP1	392	0.950036	3.60E-10	5.66E-08	turquoise		0.727583	DEG_Only
RASD1	51655	-1.69838	3.81E-10	5.91E-08	brown		-0.70255	DEG_Only
CORO2B	10391	1.49452	3.82E-10	5.91E-08	turquoise		0.70559	DEG_Only
TNFAIP1	7126	1.20242	3.91E-10	5.99E-08	turquoise		0.712881	DEG_Only
PRXL2C	195827	1.79032	3.97E-10	6.04E-08	turquoise		0.700981	DEG_Only
ABCA10	10349	-1.08048	4.03E-10	6.08E-08	brown		-0.71773	DEG_Only
SYT11	23208	1.66043	4.09E-10	6.12E-08	turquoise		0.702129	DEG_Only
NOTCH1	4851	1.43677	4.20E-10	6.24E-08	turquoise		0.705475	DEG_Only
PACS1	55690	1.15873	4.35E-10	6.37E-08	turquoise		0.713118	DEG_Only
TRPC6	7225	1.81777	4.36E-10	6.37E-08	turquoise		0.699494	DEG_Only
GATA3	2625	1.61879	4.81E-10	6.96E-08	turquoise		0.700606	DEG_Only
DAG1	1605	1.46749	5.30E-10	7.49E-08	turquoise		0.701815	DEG_Only
ARPC1B	10095	1.4856	5.30E-10	7.49E-08	turquoise		0.701475	DEG_Only
PLXND1	23129	1.41668	5.33E-10	7.49E-08	turquoise		0.702764	DEG_Only
TAS2R5	54429	-2.02421	5.33E-10	7.49E-08	brown		-0.69518	DEG_Only
DMTF1	9988	-1.36409	5.42E-10	7.56E-08	brown		-0.70373	DEG_Only
FRAS1	80144	-1.72366	5.51E-10	7.62E-08	brown		-0.69749	DEG_Only
FAM110A	83541	1.8086	5.57E-10	7.65E-08	turquoise		0.696435	DEG_Only
GNRH1	2796	-2.24255	6.00E-10	8.18E-08	brown		-0.69235	DEG_Only
CCDC85C	317762	1.61584	6.42E-10	8.69E-08	turquoise		0.696861	DEG_Only
CLIP3	25999	1.22203	6.88E-10	9.24E-08	turquoise		0.704532	DEG_Only
SUSD3	203328	-1.33338	7.33E-10	9.71E-08	brown		-0.70045	DEG_Only
FAM234A	83986	1.21784	7.34E-10	9.71E-08	turquoise		0.703799	DEG_Only
SEMA4G	57715	2.04362	7.48E-10	9.83E-08	turquoise		0.690676	DEG_Only
AK1	203	0.965686	7.63E-10	9.96E-08	turquoise		0.715658	DEG_Only
HS3ST3B1	9953	1.26275	7.72E-10	1.00E-07	turquoise		0.701676	DEG_Only
NPDC1	56654	1.17101	8.80E-10	1.13E-07	turquoise		0.702946	DEG_Only
EFNB1	1947	1.3926	9.19E-10	1.17E-07	turquoise		0.695982	DEG_Only
ADAM15	8751	1.27004	9.62E-10	1.22E-07	turquoise		0.698433	DEG_Only
CDKN1C	1028	1.36411	1.02E-09	1.29E-07	turquoise		0.695171	DEG_Only
DDX17	10521	-0.9892	1.05E-09	1.31E-07	brown		-0.70944	DEG_Only
NKTR	4820	-1.99878	1.12E-09	1.39E-07	brown		-0.68572	DEG_Only
FAM114A1	92689	1.02284	1.14E-09	1.41E-07	turquoise		0.706188	DEG_Only
GLIS2	84662	1.14081	1.19E-09	1.46E-07	turquoise		0.699901	DEG_Only
EXOC3L2	90332	1.8129	1.26E-09	1.54E-07	turquoise		0.685606	DEG_Only
HLX	3142	2.41929	1.29E-09	1.56E-07	turquoise		0.681588	DEG_Only
KDELR3	11015	2.04888	1.30E-09	1.56E-07	turquoise		0.683391	DEG_Only
CCDC14	64770	-1.43749	1.36E-09	1.63E-07	brown		-0.68965	DEG_Only
NCOR2	9612	1.19979	1.47E-09	1.74E-07	turquoise		0.694709	DEG_Only
MLXIP	22877	1.14391	1.79E-09	2.11E-07	turquoise		0.693883	DEG_Only
JUP	3728	1.32393	1.84E-09	2.15E-07	turquoise		0.687923	DEG_Only
SHPRH	257218	-1.10859	1.88E-09	2.18E-07	brown		-0.69464	DEG_Only
DUSP7	1849	1.15242	2.01E-09	2.32E-07	turquoise		0.691877	DEG_Only
DNAH7	56171	-1.04546	2.20E-09	2.53E-07	brown		-0.69527	DEG_Only
PDE4A	5141	1.34063	2.24E-09	2.55E-07	turquoise		0.684736	DEG_Only
RAPGEF1	2889	1.06399	2.25E-09	2.55E-07	turquoise		0.694009	DEG_Only
SLC19A2	10560	-1.78141	2.26E-09	2.55E-07	brown		-0.67793	DEG_Only
UBQLN2	29978	0.928025	2.39E-09	2.68E-07	turquoise		0.701313	DEG_Only
ABCA3	21	1.33345	2.73E-09	3.04E-07	turquoise		0.682057	DEG_Only
CHD3	1107	1.28008	2.75E-09	3.05E-07	turquoise		0.683269	DEG_Only
MXD4	10608	1.3028	3.13E-09	3.44E-07	turquoise		0.680825	DEG_Only
APLP1	333	1.50404	3.19E-09	3.47E-07	turquoise		0.676551	DEG_Only
PLEKHM2	23207	1.13676	3.19E-09	3.47E-07	turquoise		0.685689	DEG_Only
FHL3	2275	1.69717	3.22E-09	3.48E-07	turquoise		0.673838	DEG_Only
FLNA	2316	0.99513	3.32E-09	3.56E-07	turquoise		0.691813	DEG_Only
FSIP2	401024	-1.39197	3.38E-09	3.61E-07	brown		-0.6777	DEG_Only
WSB1	26118	-1.47436	3.43E-09	3.64E-07	brown		-0.67596	DEG_Only
MCOLN1	57192	1.12143	3.45E-09	3.64E-07	turquoise		0.685096	DEG_Only
CEP95	90799	-1.29603				-0.67943
ATP6AP1	537	1.06089				0.687498
GADD45A	1647	1.30979				0.678744
PGAP6	58986	1.21795				0.681034
TMEM259	91304	1.03425				0.688078
TTC14	151613	-1.84778				-0.66857
SPN	6693	2.07838				0.66682
LITAF	9516	0.984472				0.688225
SFPQ	6421	-1.18098				-0.67912
EHD2	30846	1.57439				0.670705
ANKRD36B	57730	-2.49334				-0.66418
CD248	57124	1.51305				0.670627
RBM25	58517	-1.00979				-0.68508
POLR2A	5430	1.06158				0.682446
BTBD18	643376	-1.06712				-0.68199
TAS2R20	259295	-1.25306				-0.67539
IL10RB	3588	1.01314				0.684256
RELB	5971	1.57134				0.668781
ZNF189	7743	-1.55033				-0.6688
COL4A2	1284	1.53877				0.668713
NEBL	10529	-1.41053				-0.66928
RARG	5916	1.78212				0.664157
SLC35F6	54978	1.32821				0.669268
HCFC1R1	54985	0.865882				0.690216
EFEMP2	30008	1.16409				0.673518
TIMP1	7076	1.08743				0.676105
H1-10	8971	1.10868				0.674484
ARHGDIA	396	1.03354				0.677364
TAS2R3	50831	-1.45736				-0.66507
RALGDS	5900	1.32793				0.666645
BAMBI	25805	1.80959				0.659942
HBA1	3039	2.63266				0.655432
HK2	3099	1.44581				0.663677
EFHD1	80303	1.21483				0.668741
CEBPD	1052	-1.25391				-0.66765
IRF2BP2	359948	-0.94982				-0.68025
SHANK3	85358	1.60648				0.660877
RTTN	25914	-1.25968				-0.66598
DEPDC7	91614	-1.57428				-0.65892
SPOCK1	6695	1.41953				0.66112
EHD4	30844	1.52093				0.659096
NFATC1	4772	1.57934				0.657667
DNASE2	1777	1.30418				0.662225
BOC	91653	1.62711				0 656795
VAV2	7410	1.14472	1.10E-08	9.23E-07	turquoise		0.666373	DEG_Only
MT1X	4501	-1.35118	1.12E-08	9.30E-07	blue		-0.66069	DEG_Only
SLIT3	6586	1.5697	1.15E-08	9.54E-07	turquoise		0.656681	DEG_Only
MT1E	4493	-1.77876	1.17E-08	9.68E-07	brown		-0.65419	DEG_Only
PNPLA2	57104	1.16677	1.18E-08	9.74E-07	turquoise		0.664488	DEG_Only
DYSF	8291	1.30747	1.21E-08	9.88E-07	turquoise		0.660411	DEG_Only
NRGN	4900	1.59918	1.22E-08	9.95E-07	turquoise		0.655413	DEG_Only
P4HB	5034	0.963653	1.25E-08	1.02E-06	turquoise		0.672502	DEG_Only
RARA	5914	1.09409	1.26E-08	1.02E-06	turquoise		0.666106	DEG_Only
FGD5	152273	1.2356	1.28E-08	1.03E-06	turquoise		0.661206	DEG_Only
PPP1R14A	94274	1.20486	1.30E-08	1.03E-06	turquoise		0.66189	DEG_Only
SEZ6L2	26470	1.07443	1.30E-08	1.03E-06	turquoise		0.66642	DEG_Only
FURIN	5045	1.18359	1.31E-08	1.04E-06	turquoise		0.662404	DEG_Only
PNPLA6	10908	0.88569	1.33E-08	1.05E-06	turquoise		0.676836	DEG_Only
MFNG	4242	1.42348	1.33E-08	1.05E-06	turquoise		0.656613	DEG_Only
CENPC	1060	-1.05091	1.37E-08	1.07E-06	brown		-0.66659	DEG_Only
ENC1	8507	1.93542	1.38E-08	1.07E-06	turquoise		0.650568	DEG_Only
JAM3	83700	1.03496	1.38E-08	1.07E-06	turquoise		0.667175	DEG_Only
RNPC3	55599	-1.76575	1.44E-08	1.11E-06	brown		-0.65118	DEG_Only
ENTREP3	10712	1.08951	1.45E-08	1.11E-06	turquoise		0.664053	DEG_Only
CDC42EP3	10602	1.11205	1.46E-08	1.12E-06	turquoise		0.663093	DEG_Only
SLC25A36	55186	-1.03147	1.51E-08	1.15E-06	brown		-0.66582	DEG_Only
MGAT4B	11282	1.03591	1.52E-08	1.15E-06	turquoise		0.665582	DEG_Only
DTX4	23220	1.29067	1.53E-08	1.16E-06	turquoise		0.657066	DEG_Only
CXCL16	58191	1.57637	1.56E-08	1.18E-06	turquoise		0.651906	DEG_Only
MARVELD1	83742	1.23113	1.63E-08	1.22E-06	turquoise		0.657547	DEG_Only
INPP5K	51763	1.1632	1.64E-08	1.22E-06	turquoise		0.659434	DEG_Only
TRMT13	54482	-1.10981	1.64E-08	1.22E-06	brown		-0.66123	DEG_Only
HDAC7	51564	0.985198	1.67E-08	1.24E-06	turquoise		0.666571	DEG_Only
SKI	6497	1.55628	1.68E-08	1.24E-06	turquoise		0.651008	DEG_Only
DENND5A	23258	0.909632	1.70E-08	1.25E-06	turquoise		0.670921	DEG_Only
PPP2R1A	5518	0.848368	1.75E-08	1.28E-06	turquoise		0.675205	DEG_Only
TAP1	6890	1.36079	1.77E-08	1.30E-06	turquoise		0.653246	DEG_Only
NEDD9	4739	-1.07699	1.79E-08	1.30E-06	brown		-0.66111	DEG_Only
DUSP3	1845	1.05119	1.83E-08	1.32E-06	turquoise		0.661844	DEG_Only
ARHGAP10	79658	-1.38864	1.84E-08	1.33E-06	brown		-0.65219	DEG_Only
SRSF11	9295	-0.91988	1.86E-08	1.34E-06	brown		-0.66864	DEG_Only
PRMT6	55170	1.51493	1.93E-08	1.38E-06	turquoise		0.649383	DEG_Only
ANXA11	311	0.777318	1.94E-08	1.39E-06	turquoise		0.680557	DEG_Only
KEAP1	9817	1.06592	1.98E-08	1.41E-06	turquoise		0.659894	DEG_Only
CCN2	1490	0.863109	2.00E-08	1.42E-06	turquoise		0.671589	DEG_Only
DDAH2	23564	0.878879	2.20E-08	1.55E-06	turquoise		0.668735	DEG_Only
BCLAF1	9774	-1.03199	2.23E-08	1.56E-06	brown		-0.65941	DEG_Only
MYADM	91663	1.08199	2.26E-08	1.58E-06	turquoise		0.657022	DEG_Only
TP53INP2	58476	0.970377	2.32E-08	1.61E-06	turquoise		0.66184	DEG_Only
NAA16	79612	-1.10467	2.36E-08	1.64E-06	brown		-0.6555	DEG_Only
TMEM45A	55076	1.36546	2.40E-08	1.66E-06	turquoise		0.648346	DEG_Only
RAI2	10742	1.0115	2.40E-08	1.66E-06	turquoise		0.659085	DEG_Only
GJA3	2700	1.32711	2.42E-08	1.66E-06	turquoise		0.648968	DEG_Only
KCNC4	3749	1.3395	2.46E-08	1.68E-06	turquoise		0.648437	DEG_Only
TEX9	374618	-1.08041	2.47E-08	1.68E-06	brown		-0.65563	DEG_Only
CFAP69	79846	-1.41906	2.51E-08	1.70E-06	brown		-0.64671	DEG_Only
UNC5B	219699	1.66837	2.62E-08	1.77E-06	turquoise		0.642836	DEG_Only
STRN4	29888	1.08939	2.67E-08	1.80E-06	turquoise		0.653996	DEG_Only
JPT1	51155	1.22905	2.72E-08	1.82E-06	turquoise		0.649341	DEG_Only
ALB	213	-2.90584	2.79E-08	1.86E-06	blue		-0.63635	DEG_Only
HBB	3043	2.64331	2.81E-08	1.87E-06	turquoise		0.636763	DEG_Only
COL10A1	1300	-1.46994	2.87E-08	1.90E-06	brown		-0.64379	DEG_Only
ITGA5	3678	1.48226	2.88E-08	1.90E-06	turquoise		0.643534	DEG_Only
WWC3	55841	0.939533	2.97E-08	1.95E-06	turquoise		0.659382	DEG_Only
NUDT19	390916	0.846492	2.97E-08	1.95E-06	turquoise		0.666018	DEG_Only
TMEM109	79073	0.976923	3.00E-08	1.97E-06	turquoise		0.657046	DEG_Only
VASH1	22846	1.1654	3.06E-08	1.99E-06	turquoise		0.649171	DEG_Only
CDI PT	10423	1.06279	3.09E-08	2.01E-06	turquoise		0.65256	DEG_Only
MAP1B	4131	1.06559	3.11E-08	2.02E-06	turquoise		0.652347	DEG_Only
ERV3-1	2086	-2.05583	3.17E-08	2.05E-06	brown		-0.63698	DEG_Only
NRIP2	83714	1.71735	3.19E-08	2.05E-06	turquoise		0.639205	DEG_Only
LRFN3	79414	1.47004	3.25E-08	2.08E-06	turquoise		0.641783	DEG_Only
PLXNA2	5362	1.46928	3.25E-08	2.08E-06	turquoise		0.641767	DEG_Only
RNF44	22838	1.32146	3.29E-08	2.08E-06	turquoise		0.644111	DEG_Only
FOXK1	221937	1.10179	3.29E-08	2.08E-06	turquoise		0.650045	DEG_Only
SHKBP1	92799	1.17784	3.30E-08	2.08E-06	turquoise		0.647547	DEG_Only
ARHGAP23	57636	1.24146	3.33E-08	2.10E-06	turquoise		0.64569	DEG_Only
HNRNPDL	9987	-0.72465	3.38E-08	2.12E-06	brown		-0.6771	DEG_Only
MGAT5	4249	1.05433	3.42E-08	2.14E-06	turquoise		0.651202	DEG_Only
LMNA	4000	1.05597	3.53E-08	2.20E-06	turquoise		0.650624	DEG_Only
ATP6V0C	527	0.934973	3.61E-08	2.24E-06	turquoise		0.656235	DEG_Only
ALDH6A1	4329	-1.46916	3.65E-08	2.26E-06	blue		-0.63991	DEG_Only
DLGAP4	22839	0.95089	3.67E-08	2.27E-06	turquoise		0.655001	DEG_Only
TAPBPL	55080	0.975328	3.73E-08	2.29E-06	turquoise		0.653393	DEG_Only
PKN1	5585	0.984342	3.80E-08	2.32E-06	turquoise		0.652631	DEG_Only
TARDBP	23435	-0.88175	3.81E-08	2.32E-06	brown		-0.6588	DEG_Only
PTPN7	5778	1.31902	3.82E-08	2.32E-06	turquoise		0.641707	DEG_Only
MPZL1	9019	0.840276	3.83E-08	2.32E-06	turquoise		0.662009	DEG_Only
B3GNT7	93010	1.27882	3.87E-08	2.34E-06	turquoise		0.642339	DEG_Only
H2BC21	8349	1.12589	3.92E-08	2.36E-06	turquoise		0.646267	DEG_Only
ABI3	51225	1.5103	3.96E-08	2.38E-06	turquoise		0.63801	DEG_Only
PDK4	5166	-1.56406	4.11E-08	2.46E-06	brown		-0.63674	DEG_Only
TESK1	7016	0.955307	4.16E-08	2.48E-06	turquoise		0.652591	DEG_Only
ARHGEF28	64283	-1.12868	4.22E-08	2.51E-06	blue		-0.64494	DEG_Only
PPP2R5B	5526	1.38995	4.24E-08	2.52E-06	turquoise		0.638663	DEG_Only
TLNRD1	59274	0.918059	4.28E-08	2.52E-06	turquoise		0.654289	DEG_Only
PLPP3	8613	1.03061	4.28E-08	2.52E-06	turquoise		0.648376	DEG_Only
ARAF	369	0.823706	4.29E-08	2.52E-06	turquoise		0.66137	DEG_Only
ZMAT1	84460	-1.70109	4.30E-08	2.52E-06	brown		-0.63457	DEG_Only
FAM168B	130074	0.763285	4.31E-08	2.52E-06	turquoise		0.66749	DEG_Only
BCAM	4059	1.18863	4.33E-08	2.52E-06	turquoise		0.642704	DEG_Only
PRR12	57479	1.15005	4.49E-08	2.60E-06	turquoise		0.643199	DEG_Only
IDS	3423	0.922997	4.52E-08	2.61E-06	turquoise		0.653016	DEG_Only
PKHD1	5314	-2.00504	4.57E-08	2.63E-06	blue		-0.63145	DEG_Only
RAB1B	81876	1.05355	4.63E-08	2.66E-06	turquoise		0.646078	DEG_Only
OGFOD1	55239	0.884947	4.70E-08	2.69E-06	turquoise		0.654843	DEG_Only
SLC38A2	54407	-0.79582	4.78E-08	2.73E-06	brown		-0.66204	DEG_Only
CASKIN2	57513	1.44653	4.90E-08	2.79E-06	turquoise		0.635394	DEG_Only
DNAJB12	54788	0.768726	4.93E-08	2.79E-06	turquoise		0.664357	DEG_Only
UCHL1	7345	1.60502	4.98E-08	2.82E-06	turquoise		0.63313	DEG_Only
FLII	2314	0.817317	5.04E-08	2.84E-06	turquoise		0.659011	DEG_Only
UPF1	5976	1.22081	5.19E-08	2.91E-06	turquoise		0.638807	DEG_Only
NFIC	4782	0.92414	5.33E-08	2.99E-06	turquoise		0.649991	DEG_Only
SCARF1	8578	1.21565	5.41E-08	3.02E-06	turquoise		0.638213	DEG_Only
ANTXR1	84168	1.06385	5.42E-08	3.02E-06	turquoise		0.64292	DEG_Only
COLGALT1	79709	1.36961	5.44E-08	3.02E-06	turquoise		0.634898	DEG_Only
FGFR1	2260	0.973376	5.50E-08	3.05E-06	turquoise		0.646681	DEG_Only
CTSD	1509	0.889557	5.55E-08	3.06E-06	turquoise		0.651489	DEG_Only
TOR1B	27348	1.18819	5.60E-08	3.08E-06	turquoise		0.638335	DEG_Only
TSPAN17	26262	1.02363	5.76E-08	3.16E-06	turquoise		0.643506	DEG_Only
MYDGF	56005	1.56952	5.85E-08	3.20E-06	turquoise		0.63086	DEG_Only
PDLIM2	64236	1.05228	6.08E-08	3.32E-06	turquoise		0.641375	DEG_Only
GFUS	7264	1.09299	6.18E-08	3.36E-06	turquoise		0.63959	DEG_Only
FLT4	2324	1.53174	6.24E-08	3.37E-06	turquoise		0.63024	DEG_Only
PSMB10	5699	1.03879	6.25E-08	3.37E-06	turquoise		0.641452	DEG_Only
CD81	975	0.853506	6.27E-08	3.38E-06	turquoise		0.651903	DEG_Only
HNRNPA2B1	3181	-0.62002	6.42E-08	3.45E-06	brown		-0.6833	DEG_Only
SULF2	55959	1.06339	6.53E-08	3.50E-06	turquoise		0.639693	DEG_Only
CSF1R	1436	1.82507	6.72E-08	3.59E-06	turquoise		0.626292	DEG_Only
NI BAN2	64855	1.19658	6.75E-08	3.59E-06	turquoise		0.634914	DEG_Only
LRPAP1	4043	0.834819	6.77E-08	3.59E-06	turquoise		0.651988	DEG_Only
SYCP2	10388	-1.40998	6.79E-08	3.60E-06	brown		-0.63049	DEG_Only
RASIP1	54922	1.28465	6.93E-08	3.66E-06	turquoise		0.632412	DEG_Only
UNC93B1	81622	1.26618	6.95E-08	3.66E-06	turquoise		0.632768	DEG_Only
ZNF345	25850	-1.1098	7.15E-08	3.75E-06	brown		-0.63648	DEG_Only
CYP27B1	1594	-1.64883	7.18E-08	3.75E-06	blue		-0.62665	DEG_Only
PAM	5066	0.893746	7.20E-08	3.75E-06	turquoise		0.646491	DEG_Only
TINAGL1	64129	1.25415	7.27E-08	3.78E-06	turquoise		0.63225	DEG_Only
ST3GAL2	6483	1.43649	7.48E-08	3.88E-06	turquoise		0.628472	DEG_Only
GNAI2	2771	0.782117	7.78E-08	4.01E-06	turquoise		0.654226	DEG_Only
ZNF638	27332	-0.62686	7.78E-08	4.01E-06	brown		-0.67766	DEG_Only
TMEM214	54867	0.913922	7.88E-08	4.06E-06	turquoise		0.64354	DEG_Only
AGPAT1	10554	0.699134	8.02E-08	4.11E-06	turquoise		0.663887	DEG_Only
RIDA	10247	-1.82337	8.07E-08	4.13E-06	blue		-0.62325	DEG_Only
CPNE2	221184	1.38806	8.13E-08	4.15E-06	turquoise		0.627802	DEG_Only
PITPNM3	83394	1.54496	8.23E-08	4.19E-06	turquoise		0.625447	DEG_Only
SLFN11	91607	1.44256	8.52E-08	4.32E-06	turquoise		0.626182	DEG_Only
BCL3	602	1.2848	8.56E-08	4.33E-06	turquoise		0.628795	DEG_Only
TRIM47	91107	1.00747	8.63E-08	4.34E-06	turquoise		0.637052	DEG_Only
SMG9	56006	1.13785	8.63E-08	4.34E-06	turquoise		0.632297	DEG_Only
LRRN2	10446	1.45281	8.77E-08	4.40E-06	turquoise		0.625539	DEG_Only
PREX1	57580	1.28557	8.87E-08	4.44E-06	turquoise		0.628167	DEG_Only
ASB15	142685	-1.24058	9.04E-08	4.51E-06	brown		-0.62881	DEG_Only
CDH5	1003	1.39937	9.23E-08	4.59E-06	turquoise		0.625457	DEG_Only
F2R	2149	0.957322	9.37E-08	4.65E-06	turquoise		0.637954	DEG_Only
RYR3	6263	-1.3194	9.50E-08	4.70E-06	brown		-0.62632	DEG_Only
STXBP1	6812	0.834474	9.56E-08	4.71E-06	turquoise		0.645539	DEG_Only
ANXA1	301	1.03333	9.57E-08	4.71E-06	turquoise		0.634091	DEG_Only
NHSL2	340527	1.3134	9.70E-08	4.76E-06	turquoise		0.626078	DEG_Only
CRTC2	200186	0.917181	9.81E-08	4.80E-06	turquoise		0.639327	DEG_Only
CAPN1	823	1.02928	9.83E-08	4.80E-06	turquoise		0.633781	DEG_Only
EPHB4	2050	1.42116	9.87E-08	4.81E-06	turquoise		0.623961	DEG_Only
GNAO1	2775	2.07815	1.00E-07	4.86E-06	turquoise		0.618239	DEG_Only
MGAT1	4245	0.86212	1.01E-07	4.91E-06	turquoise		0.642322	DEG_Only
EML5	161436	-0.72912	1.02E-07	4.94E-06	brown		-0.6549	DEG_Only
C11orf54	28970	-1.19679	1.04E-07	5.02E-06	blue		-0.62738	DEG_Only
PPP1R9B	84687	1.08027	1.06E-07	5.11E-06	turquoise		0.630429	DEG_Only
TRPV2	51393	1.25427	1.07E-07	5.11E-06	turquoise		0.62562	DEG_Only
TBX3	6926	1.4907	1.09E-07	5.20E-06	turquoise		0.621352	DEG_Only
CAPN7	23473	-0.89109	1.11E-07	5.27E-06	brown		-0.63872	DEG_Only
EGF	1950	-2.27806	1.14E-07	5.40E-06	blue		-0.6153	DEG_Only
KLK6	5653	1.37657	1.14E-07	5.41E-06	turquoise		0.622158	DEG_Only
MAT2A	4144	-0.97132	1.15E-07	5.42E-06	blue		-0.63358	DEG_Only
LUC7L	55692	-1.5668	1.16E-07	5.47E-06	brown		-0.61937	DEG_Only
PPM1F	9647	1.32761	1.17E-07	5.48E-06	turquoise		0.622618	DEG_Only
GPR52	9293	-0.97898	1.18E-07	5.52E-06	brown		-0.63274	DEG_Only
PIEZO1	9780	1.08657	1.19E-07	5.58E-06	turquoise		0.628203	DEG_Only
LBH	81606	1.50309	1.21E-07	5.63E-06	turquoise		0.619426	DEG_Only
PLEKHA5	54477	-0.7229	1.26E-07	5.86E-06	brown		-0.65152	DEG_Only
TMEM127	55654	1.17007	1.27E-07	5.91E-06	turquoise		0.624529	DEG_Only
ELF4	2000	1.30498	1.30E-07	6.03E-06	turquoise		0.621102	DEG_Only
PNN	5411	-0.84522	1.30E-07	6.03E-06	brown		-0.63877	DEG_Only
CPLANE1	65250	-0.79625	1.31E-07	6.05E-06	brown		-0.64274	DEG_Only
RILPL2	196383	0.929316	1.33E-07	6.14E-06	turquoise		0.632911	DEG_Only
SNCA	6622	1.14709	1.37E-07	6.27E-06	turquoise		0.623852	DEG_Only
PTPN23	25930	1.04376	1.37E-07	6.28E-06	turquoise		0.627165	DEG_Only
SLC10A1	6554	-1.09394	1.42E-07	6.50E-06	brown		-0.62472	DEG_Only
MAP4K2	5871	1.13033	1.47E-07	6.68E-06	turquoise		0.62306	DEG_Only
THBD	7056	1.50058	1.48E-07	6.74E-06	turquoise		0.615834	DEG_Only
IVNS1ABP	10625	-1.34569	1.51E-07	6.84E-06	blue		-0.61771	DEG_Only
ANKS4B	257629	-1.97669	1.51E-07	6.84E-06	blue		-0.6117	DEG_Only
MAP3K11	4296	1.27929	1.52E-07	6.84E-06	turquoise		0.618884	DEG_Only
EHBP1	23301	-0.76531	1.55E-07	6.96E-06	brown		-0.64248	DEG_Only
PPP1R18	170954	1.16243	1.56E-07	7.00E-06	turquoise		0.621057	DEG_Only
RASSF3	283349	1.46544	1.58E-07	7.05E-06	turquoise		0.61523	DEG_Only
LYG2	254773	-1.15643	1.58E-07	7.07E-06	brown		-0.62096	DEG_Only
COL4A1	1282	1.47758	1.60E-07	7.10E-06	turquoise		0.614854	DEG_Only
DNAH6	1768	-0.66628	1.61E-07	7.17E-06	brown		-0.65459	DEG_Only
FAM219A	203259	1.2762	1.63E-07	7.21E-06	turquoise		0.617683	DEG_Only
CD4	920	1.20335	1.64E-07	7.24E-06	turquoise		0.619166	DEG_Only
ANKRD52	283373	1.02414	1.64E-07	7.26E-06	turquoise		0.624586	DEG_Only
COPS7A	50813	0.823436	1.73E-07	7.57E-06	turquoise		0.635025	DEG_Only
MAPK7	5598	0.888765	1.73E-07	7.57E-06	turquoise		0.6304	DEG_Only
TAGLN2	8407	1.13982	1.73E-07	7.57E-06	turquoise		0.619807	DEG_Only
JAZF1	221895	1.01093	1.73E-07	7.57E-06	turquoise		0.624148	DEG_Only
CIZ1	25792	0.823808	1.77E-07	7.68E-06	turquoise		0.634541	DEG_Only
RCC2	55920	0.866698	1.77E-07	7.68E-06	turquoise		0.631351	DEG_Only
SFXN3	81855	0.959402	1.77E-07	7.68E-06	turquoise		0.626041	DEG_Only
SLC39A7	7922	0.933539	1.80E-07	7.78E-06	turquoise		0.627073	DEG_Only
DYNC2H1	79659	-1.0611	1.80E-07	7.79E-06	brown		-0.6215	DEG_Only
ESYT1	23344	0.734935	1.83E-07	7.88E-06	turquoise		0.642429	DEG_Only
USP2	9099	-1.26513	1.84E-07	7.92E-06	blue		-0.61568	DEG_Only
ZBTB7A	51341	0.925086	1.85E-07	7.95E-06	turquoise		0.626945	DEG_Only
CD74	972	0.792162	1.89E-07	8.08E-06	turquoise		0.635909	DEG_Only
TAOK2	9344	0.820572	1.89E-07	8.08E-06	turquoise		0.633441	DEG_Only
RPS24	6229	-0.73473	1.90E-07	8.08E-06	brown		-0.64171	DEG_Only
SRSF2	6427	-0.99603	1.95E-07	8.28E-06	brown		-0.62254	DEG_Only
SH3BGRL3	83442	0.826884	1.95E-07	8.28E-06	turquoise		0.632332	DEG_Only
TGM2	7052	1.36422	1.96E-07	8.29E-06	turquoise		0.612769	DEG_Only
ITGB1BP1	9270	0.918553	1.97E-07	8.29E-06	turquoise		0.626158	DEG_Only
S100A11	6282	0.639749	1.97E-07	8.29E-06	turquoise		0.65497	DEG_Only
ATP10A	57194	1.20453	1.98E-07	8.29E-06	turquoise		0.615726	DEG_Only
N4BP2L2	10443	-0.82993	2.07E-07	8.68E-06	brown		-0.63093	DEG_Only
MYSM1	114803	-1.14766	2.16E-07	9.02E-06	brown		-0.61552	DEG_Only
PPP1R10	5514	-0.5967	2.24E-07	9.35E-06	brown		-0.66113	DEG_Only
SCAP	22937	0.818462	2.25E-07	9.35E-06	turquoise		0.630215	DEG_Only
GAK	2580	0.77252	2.27E-07	9.40E-06	turquoise		0.634088	DEG_Only
RAPH1	65059	1.00491	2.34E-07	9.71E-06	turquoise		0.618722	DEG_Only
ZBTB4	57659	1.08622	2.38E-07	9.83E-06	turquoise		0.615521	DEG_Only
ABR	29	0.795444	2.42E-07	1.00E-05	turquoise		0.630619	DEG_Only
NABP1	64859	-1.65339	2.46E-07	1.01E-05	brown		-0.60538	DEG_Only
HCST	10870	1.5835	2.49E-07	1.02E-05	turquoise		0.605762	DEG_Only
SLC16A12	387700	-2.27757	2.49E-07	1.02E-05	blue		-0.6018	DEG_Only
TLN1	7094	0.8219	2.50E-07	1.02E-05	turquoise		0.627845	DEG_Only
SYNGR2	9144	0.890918	2.51E-07	1.02E-05	turquoise		0.623008	DEG_Only
CLDN8	9073	-2.10807	2.52E-07	1.02E-05	blue		-0.60225	DEG_Only
MRAS	22808	0.897469	2.56E-07	1.04E-05	turquoise		0.62227	DEG_Only
POGLUT1	56983	0.942875	2.56E-07	1.04E-05	turquoise		0.6198	DEG_Only
ZNF185	7739	1.22647	2.59E-07	1.05E-05	turquoise		0.610253	DEG_Only
FMNL3	91010	1.24625	2.62E-07	1.06E-05	turquoise		0.609614	DEG_Only
GARRE1	9710	0.927891	2.64E-07	1.06E-05	turquoise		0.620034	DEG_Only
TSPYL2	64061	-1.3373	2.67E-07	1.07E-05	brown		-0.60761	DEG_Only
PLA2G4C	8605	1.30102	2.69E-07	1.08E-05	turquoise		0.608099	DEG_Only
PCK1	5105	-2.29897	2.72E-07	1.09E-05	blue		-0.60022	DEG_Only
F11	2160	-1.48268	2.75E-07	1.10E-05	blue		-0.60507	DEG_Only
TBC1D20	128637	0.854449	2.76E-07	1.10E-05	turquoise		0.623478	DEG_Only
PI K3R1	5295	-0.89223	2.77E-07	1.10E-05	brown		-0.62103	DEG_Only
AP2S1	1175	0.808381	2.78E-07	1.10E-05	turquoise		0.626771	DEG_Only
TRI B2	28951	0.859906	2.80E-07	1.11E-05	turquoise		0.622837	DEG_Only
SNX25	83891	1.03006	2.83E-07	1.11E-05	turquoise		0.614198	DEG_Only
ESRRG	2104	-1.29116	2.85E-07	1.12E-05	brown		-0.60724	DEG_Only
MARK2	2011	1.17869	2.90E-07	1.14E-05	turquoise		0.609282	DEG_Only
NCAM1	4684	1.84961	2.91E-07	1.14E-05	turquoise		0.600925	DEG_Only
ARG2	384	-0.93718	2.92E-07	1.14E-05	blue		-0.61758	DEG_Only
SMPD1	6609	1.13347	2.98E-07	1.16E-05	turquoise		0.609911	DEG_Only
SLC37A4	2542	-1.2509	2.98E-07	1.16E-05	blue		-0.60715	DEG_Only
ADGRA2	25960	1.31131	3.01E-07	1.17E-05	turquoise		0.605843	DEG_Only
VKORC1L1	154807	0.777084	3.11E-07	1.21E-05	turquoise		0.627185	DEG_Only
PDE4D	5144	-0.90953	3.12E-07	1.21E-05	brown		-0.61773	DEG_Only
GRN	2896	0.883292	3.13E-07	1.21E-05	turquoise		0.61916	DEG_Only
OAZ2	4947	0.989221	3.15E-07	1.21E-05	turquoise		0.61373	DEG_Only
DGCR2	9993	1.04411	3.24E-07	1.25E-05	turquoise		0.61108	DEG_Only
ZNFX1	57169	0.984507	3.26E-07	1.25E-05	turquoise		0.613274	DEG_Only
MFSD6	54842	0.932591	3.30E-07	1.26E-05	turquoise		0.615393	DEG_Only
STIM1	6786	1.17582	3.32E-07	1.27E-05	turquoise		0.606805	DEG_Only
GOLGA2	2801	0.898324	3.37E-07	1.29E-05	turquoise		0.616803	DEG_Only
DPF2	5977	0.781271	3.46E-07	1.32E-05	turquoise		0.62463	DEG_Only
MYLK3	91807	1.46473	3.47E-07	1.32E-05	turquoise		0.601048	DEG_Only
KATNB1	10300	0.945287	3.52E-07	1.33E-05	turquoise		0.613555	DEG_Only
GRI K1	2897	-1.30557	3.53E-07	1.34E-05	brown		-0.60301	DEG_Only
PPARGC1A	10891	-2.16597	3.59E-07	1.36E-05	blue		-0.59567	DEG_Only
OAS1	4938	1.95584	3.67E-07	1.38E-05	turquoise		0.596195	DEG_Only
IP6K3	117283	-1.76055	3.69E-07	1.39E-05	brown		-0.59724	DEG_Only
VIM	7431	0.632007	3.70E-07	1.39E-05	turquoise		0.642353	DEG_Only
SLC39A9	55334	0.68092	3.70E-07	1.39E-05	turquoise		0.634475	DEG_Only
CFAP43	80217	-1.06108	3.72E-07	1.39E-05	brown		-0.60785	DEG_Only
MEF2D	4209	1.0068	3.75E-07	1.40E-05	turquoise		0.609659	DEG_Only
H1-0	3005	0.895662	3.78E-07	1.40E-05	turquoise		0.614722	DEG_Only
CAMTA2	23125	0.86551	3.90E-07	1.44E-05	turquoise		0.615885	DEG_Only
NRARP	441478	1.11905	3.90E-07	1.44E-05	turquoise		0.605232	DEG_Only
GAB2	9846	0.997538	3.96E-07	1.46E-05	turquoise		0.608961	DEG_Only
CRELD1	78987	1.25076	4.02E-07	1.48E-05	turquoise		0.601592	DEG_Only
INMT	11185	1.54925	4.08E-07	1.50E-05	turquoise		0.597151	DEG_Only
IGFBP5	3488	0.922502	4.08E-07	1.50E-05	turquoise		0.611724	DEG_Only
PRKACA	5566	1.02394	4.10E-07	1.50E-05	turquoise		0.607257	DEG_Only
SLC38A10	124565	1.14891	4.11E-07	1.51E-05	turquoise		0.603415	DEG_Only
CLK4	57396	-1.66433	4.23E-07	1.55E-05	brown		-0.59542	DEG_Only
PCDH12	51294	1.08082	4.32E-07	1.57E-05	turquoise		0.604365	DEG_Only
ZDHHC5	25921	0.966925	4.32E-07	1.57E-05	turquoise		0.608497	DEG_Only
TNFRSF21	27242	1.97982	4.39E-07	1.59E-05	turquoise		0.592811	DEG_Only
SOX17	64321	1.18266	4.41E-07	1.60E-05	turquoise		0.601273	DEG_Only
LTBP4	8425	1.1634	4.41E-07	1.60E-05	turquoise		0.601704	DEG_Only
C1orf198	84886	1.24852	4.48E-07	1.62E-05	turquoise		0.599588	DEG_Only
RGS3	5998	0.669607	4.60E-07	1.66E-05	turquoise		0.631333	DEG_Only
TM9SF1	10548	0.932638	4.62E-07	1.66E-05	turquoise		0.608784	DEG_Only
BTAF1	9044	-0.91228	4.65E-07	1.67E-05	brown		-0.60965	DEG_Only
EVA1B	55194	1.10032	4.69E-07	1.68E-05	turquoise		0.602194	DEG_Only
CCDC7	79741	-0.91127	4.76E-07	1.70E-05	brown		-0.60926	DEG_Only
CAND2	23066	1.27825	4.89E-07	1.74E-05	turquoise		0.597384	DEG_Only
OR52N1	79473	-1.15567	4.89E-07	1.74E-05	brown		-0.59991	DEG_Only
ZMIZ1	57178	0.915594	4.98E-07	1.77E-05	turquoise		0.608113	DEG_Only
SLC15A3	51296	1.3117	5.02E-07	1.78E-05	turquoise		0.596285	DEG_Only
PDGFRB	5159	1.19101	5.03E-07	1.78E-05	turquoise		0.598575	DEG_Only
PDCD5	9141	-1.3713	5.04E-07	1.78E-05	brown		-0.59532	DEG_Only
H2BC12	85236	0.799751	5.07E-07	1.79E-05	turquoise		0.615136	DEG_Only
HBEGF	1839	1.72679	5.09E-07	1.79E-05	turquoise		0.591561	DEG_Only
CEP192	55125	-0.837	5.18E-07	1.82E-05	brown		-0.61194	DEG_Only
ZC3H7B	23264	0.889922	5.27E-07	1.85E-05	turquoise		0.608331	DEG_Only
FAM167B	84734	1.70355	5.34E-07	1.87E-05	turquoise		0.590835	DEG_Only
CRB2	286204	0.988284	5.34E-07	1.87E-05	turquoise		0.60343	DEG_Only
TMBIM1	64114	0.672615	5.38E-07	1.87E-05	turquoise		0.627402	DEG_Only
TRIM8	81603	1.00492	5.41E-07	1.88E-05	turquoise		0.602522	DEG_Only
CYYR1	116159	1.33283	5.42E-07	1.88E-05	turquoise		0.594521	DEG_Only
IER3	8870	1.14915	5.42E-07	1.88E-05	turquoise		0.598094	DEG_Only
QSOX1	5768	1.19148	5.43E-07	1.88E-05	turquoise		0.597084	DEG_Only
SIDT2	51092	1.22483	5.44E-07	1.88E-05	turquoise		0.596352	DEG_Only
ANKRD37	353322	1.32982	5.48E-07	1.89E-05	turquoise		0.594335	DEG_Only
CYB5R3	1727	0.93698	5.55E-07	1.91E-05	turquoise		0.604898	DEG_Only
KCTD3	51133	-0.86683	5.57E-07	1.91E-05	brown		-0.60855	DEG_Only
ATP6V0D2	245972	-2.95464	5.59E-07	1.91E-05	blue		-0.5859	DEG_Only
MOB3A	126308	1.00949	5.65E-07	1.93E-05	turquoise		0.60152	DEG_Only
ARHGEF11	9826	0.749564	5.65E-07	1.93E-05	turquoise		0.617268	DEG_Only
BRWD1	54014	-0.69746	5.66E-07	1.93E-05	brown		-0.62298	DEG_Only
SART1	9092	0.942156	5.67E-07	1.93E-05	turquoise		0.60421	DEG_Only
SLC12A4	6560	0.976369	5.71E-07	1.94E-05	turquoise		0.602574	DEG_Only
PCCA	5095	-1.31278	5.75E-07	1.95E-05	blue		-0.5937	DEG_Only
HID1	283987	1.19821	5.83E-07	1.97E-05	turquoise		0.595571	DEG_Only
KMT2D	8085	1.0591	5.84E-07	1.97E-05	turquoise		0.599154	DEG_Only
ANKS1B	56899	-1.10825	5.87E-07	1.97E-05	brown		-0.59761	DEG_Only
SCYL1	57410	0.852889	5.88E-07	1.97E-05	turquoise		0.608309	DEG_Only
ELL2	22936	-0.8614	5.89E-07	1.97E-05	brown		-0.60774	DEG_Only
TEAD3	7005	1.51927	5.89E-07	1.97E-05	turquoise		0.590575	DEG_Only
TSPAN4	7106	1.03747	5.90E-07	1.97E-05	turquoise		0.599655	DEG_Only
AP1M1	8907	0.983802	5.93E-07	1.98E-05	turquoise		0.601529	DEG_Only
DHX35	60625	-0.95642	5.94E-07	1.98E-05	brown		-0.60265	DEG_Only
TRAM2	9697	1.09329	5.97E-07	1.99E-05	turquoise		0.597686	DEG_Only
PCDH17	27253	1.48459	6.05E-07	2.01E-05	turquoise		0.59044	DEG_Only
SF3A1	10291	0.766469	6.08E-07	2.02E-05	turquoise		0.614115	DEG_Only
TNFRSF12A	51330	2.08555	6.20E-07	2.05E-05	turquoise		0.586017	DEG_Only
ARAP3	64411	1.2376	6.21E-07	2.05E-05	turquoise		0.593552	DEG_Only
LI MS2	55679	0.941014	6.37E-07	2.10E-05	turquoise		0.601919	DEG_Only
MFSD12	126321	1.20004	6.45E-07	2.12E-05	turquoise		0.593566	DEG_Only
NOTCH4	4855	0.974817	6.58E-07	2.15E-05	turquoise		0.599809	DEG_Only
DUSP10	11221	1.75571	6.58E-07	2.15E-05	turquoise		0.586544	DEG_Only
MUL1	79594	0.775898	6.59E-07	2.15E-05	turquoise		0.611576	DEG_Only
TMEM94	9772	0.880403	6.61E-07	2.15E-05	turquoise		0.604228	DEG_Only
PRKCSH	5589	0.932854	6.62E-07	2.15E-05	turquoise		0.601525	DEG_Only
ADH6	130	-1.97951	6.63E-07	2.15E-05	blue		-0.58521	DEG_Only
IQUB	154865	-1.13794	6.63E-07	2.15E-05	brown		-0.59446	DEG_Only
PLOD3	8985	0.965956	6.66E-07	2.16E-05	turquoise		0.599937	DEG_Only
RIN2	54453	0.96681	6.67E-07	2.16E-05	turquoise		0.599869	DEG_Only
SLC9A4	389015	-1.75402	6.69E-07	2.16E-05	blue		-0.58624	DEG_Only
MRC2	9902	1.98515	6.77E-07	2.18E-05	turquoise		0.584786	DEG_Only
PON2	5445	0.745623	6.78E-07	2.18E-05	turquoise		0.613737	DEG_Only
EBLN2	55096	-1.28043	6.91E-07	2.22E-05	brown		-0.59071	DEG_Only
GSTCD	79807	-1.28592	7.00E-07	2.25E-05	brown		-0.59035	DEG_Only
LMAN2	10960	0.963944	7.27E-07	2.33E-05	turquoise		0.598241	DEG_Only
SLC13A2	9058	-2.06028	7.30E-07	2.34E-05	blue		-0.58304	DEG_Only
TBC1D9B	23061	0.855363	7.50E-07	2.39E-05	turquoise		0.603096	DEG_Only
TBC1D17	79735	0.903551	7.65E-07	2.44E-05	turquoise		0.59999	DEG_Only
NUCB1	4924	0.908312	7.67E-07	2.44E-05	turquoise		0.599703	DEG_Only
MAP6	4135	1.22798	7.95E-07	2.53E-05	turquoise		0.588914	DEG_Only
PRPF4B	8899	-0.65473	8.02E-07	2.54E-05	brown		-0.62094	DEG_Only
SLF2	55719	-0.70676	8.02E-07	2.54E-05	brown		-0.61413	DEG_Only
ZNF142	7701	0.780624	8.22E-07	2.60E-05	turquoise		0.606446	DEG_Only
E IF4G1	1981	0.751817	8.37E-07	2.64E-05	turquoise		0.608568	DEG_Only
SCN3A	6328	-1.15562	8.38E-07	2.64E-05	brown		-0.58941	DEG_Only
VASN	114990	1.12307	8.40E-07	2.64E-05	turquoise		0.590138	DEG_Only
FLNC	2318	0.959638	8.42E-07	2.64E-05	turquoise		0.595437	DEG_Only
ZYG11A	440590	-1.38254	8.47E-07	2.65E-05	blue		-0.5852	DEG_Only
TGOLN2	10618	0.763094	8.58E-07	2.68E-05	turquoise		0.606988	DEG_Only
RTL6	84247	1.07282	8.72E-07	2.72E-05	turquoise		0.590755	DEG_Only
MSN	4478	0.617411	8.76E-07	2.73E-05	turquoise		0.624989	DEG_Only
LPCAT1	79888	0.894858	8.77E-07	2.73E-05	turquoise		0.597603	DEG_Only
IF I27L1	122509	1.22048	8.79E-07	2.73E-05	turquoise		0.58708	DEG_Only
FNBP1	23048	0.691248	8.84E-07	2.74E-05	turquoise		0.613796	DEG_Only
PDE7A	5150	-1.88994	9.07E-07	2.81E-05	blue		-0.5797	DEG_Only
UBA1	7317	0.529809	9.25E-07	2.86E-05	turquoise		0.64459	DEG_Only
ADCK2	90956	1.25248	9.45E-07	2.91E-05	turquoise		0.585066	DEG_Only
STUB1	10273	0.64115	9.46E-07	2.91E-05	turquoise		0.619168	DEG_Only
CST3	1471	0.739815	9.51E-07	2.92E-05	turquoise		0.606882	DEG_Only
FBRS	64319	1.49581	9.53E-07	2.93E-05	turquoise		0.581586	DEG_Only
OGFOD3	79701	0.908055	9.56E-07	2.93E-05	turquoise		0.595131	DEG_Only
PLBD2	196463	0.992469	9.93E-07	3.04E-05	turquoise		0.590756	DEG_Only
BMPR2	659	0.64268	9.95E-07	3.04E-05	turquoise		0.61775	DEG_Only
RNF123	63891	0.91422	1.00E-06	3.05E-05	turquoise		0.593887	DEG_Only
PAXBP1	94104	-1.10572	1.00E-06	3.05E-05	brown		-0.58706	DEG_Only
GPR63	81491	1.48605	1.01E-06	3.06E-05	turquoise		0.580641	DEG_Only
TAS2R31	259290	-1.49838	1.01E-06	3.07E-05	brown		-0.58037	DEG_Only
TRA2B	6434	-0.63848	1.02E-06	3.08E-05	brown		-0.61793	DEG_Only
HIP1	3092	0.843246	1.02E-06	3.08E-05	turquoise		0.597355	DEG_Only
VPS13A	23230	-0.95102	1.02E-06	3.09E-05	brown		-0.59179	DEG_Only
NAAA	27163	1.30167	1.03E-06	3.09E-05	turquoise		0.582628	DEG_Only
PCNX3	399909	1.00132	1.04E-06	3.14E-05	turquoise		0.589422	DEG_Only
FNBP4	23360	-0.8777	1.05E-06	3.16E-05	brown		-0.59468	DEG_Only
SDF4	51150	0.987748	1.06E-06	3.17E-05	turquoise		0.589625	DEG_Only
MED25	81857	1.22845	1.06E-06	3.17E-05	turquoise		0.583225	DEG_Only
LYL1	4066	1.05845	1.06E-06	3.18E-05	turquoise		0.587166	DEG_Only
ROBO4	54538	1.17714	1.07E-06	3.20E-05	turquoise		0.583975	DEG_Only
K IF1C	10749	1.03218	1.08E-06	3.22E-05	turquoise		0.587622	DEG_Only
MBOAT7	79143	1.15904	1.11E-06	3.29E-05	turquoise		0.583791	DEG_Only
SHE	126669	1.07882	1.11E-06	3.30E-05	turquoise		0.585661	DEG_Only
CRACD	57482	1.10615	1.11E-06	3.30E-05	turquoise		0.58492	DEG_Only
APBA1	320	0.884797	1.11E-06	3.30E-05	turquoise		0.593113	DEG_Only
PLCD3	113026	1.04515	1.12E-06	3.30E-05	turquoise		0.586593	DEG_Only
MYH9	4627	0.848482	1.12E-06	3.30E-05	turquoise		0.595043	DEG_Only
PTBP2	58155	-1.21079	1.12E-06	3.31E-05	brown		-0.58238	DEG_Only
IF IT1B	439996	-1.23701	1.12E-06	3.31E-05	brown		-0.58189	DEG_Only
E IF5A2	56648	1.52022	1.13E-06	3.32E-05	turquoise		0.578003	DEG_Only
CDK16	5127	0.684276	1.14E-06	3.33E-05	turquoise		0.608935	DEG_Only
SENP7	57337	-0.91291	1.14E-06	3.34E-05	brown		-0.59117	DEG_Only
SLC40A1	30061	0.756435	1.15E-06	3.35E-05	turquoise		0.601246	DEG_Only
SEMA4C	54910	1.13935	1.16E-06	3.39E-05	turquoise		0.58326	DEG_Only
INPP5D	3635	1.45758	1.17E-06	3.40E-05	turquoise		0.578019	DEG_Only
FADS1	3992	1.11305	1.17E-06	3.41E-05	turquoise		0.583676	DEG_Only
WNK3	65267	-1.0398	1.18E-06	3.43E-05	brown		-0.58561	DEG_Only
SERPINH1	871	0.655758	1.21E-06	3.51E-05	turquoise		0.611165	DEG_Only
ELOVL1	64834	0.878377	1.21E-06	3.51E-05	turquoise		0.591626	DEG_Only
CALHM4	221301	1.9511	1.22E-06	3.53E-05	turquoise		0.573657	DEG_Only
STAT6	6778	0.779834	1.22E-06	3.53E-05	turquoise		0.597852	DEG_Only
ANK3	288	-1.29613	1.23E-06	3.54E-05	blue		-0.57909	DEG_Only
GNB2	2783	1.05705	1.23E-06	3.54E-05	turquoise		0.584225	DEG_Only
ARMCX3	51566	1.02969	1.25E-06	3.59E-05	turquoise		0.584735	DEG_Only
KCNJ13	3769	-1.33648	1.25E-06	3.59E-05	brown		-0.57814	DEG_Only
TAF1D	79101	-1.54935	1.27E-06	3.63E-05	brown		-0.57547	DEG_Only
OSBPL5	114879	0.901478	1.29E-06	3.68E-05	turquoise		0.589202	DEG_Only
SNAPC2	6618	0.923858	1.30E-06	3.71E-05	turquoise		0.587945	DEG_Only
SLC28A2	9153	-0.97456	1.31E-06	3.73E-05	brown		-0.5857	DEG_Only
AP2A2	161	0.657744	1.32E-06	3.74E-05	turquoise		0.608971	DEG_Only
DDIT4	54541	-1.40016	1.32E-06	3.74E-05	brown		-0.57627	DEG_Only
USP24	23358	-0.70052	1.33E-06	3.76E-05	brown		-0.60349	DEG_Only
CCDC91	55297	-1.03745	1.33E-06	3.76E-05	brown		-0.58326	DEG_Only
CYB5A	1528	-0.8789	1.33E-06	3.77E-05	blue		-0.58958	DEG_Only
ATP13A1	57130	0.880283	1.35E-06	3.80E-05	turquoise		0.589327	DEG_Only
LMX1B	4010	1.19256	1.35E-06	3.81E-05	turquoise		0.579034	DEG_Only
E IF4A2	1974	-0.61174	1.36E-06	3.83E-05	brown		-0.61538	DEG_Only
NRROS	375387	1.71878	1.37E-06	3.84E-05	turquoise		0.572723	DEG_Only
CHPF	79586	0.720699	1.37E-06	3.84E-05	turquoise		0.600631	DEG_Only
ABCA2	20	0.902643	1.38E-06	3.87E-05	turquoise		0.587647	DEG_Only
ZNF362	149076	1.07797	1.44E-06	4.01E-05	turquoise		0.58046	DEG_Only
SLC35C1	55343	0.9344	1.45E-06	4.03E-05	turquoise		0.585231	DEG_Only
MT1A	4489	-2.71892	1.45E-06	4.03E-05	brown		-0.56832	DEG_Only
C11orf24	53838	0.92673	1.45E-06	4.04E-05	turquoise		0.585502	DEG_Only
GI MAP6	474344	1.16014	1.49E-06	4.13E-05	turquoise		0.577769	DEG_Only
KLF2	10365	1.30754	1.50E-06	4.16E-05	turquoise		0.574948	DEG_Only
CALHM5	254228	1.32285	1.50E-06	4.16E-05	turquoise		0.574686	DEG_Only
PIP5K1C	23396	0.975601	1.50E-06	4.16E-05	turquoise		0.58278	DEG_Only
SYVN1	84447	0.974873	1.51E-06	4.16E-05	turquoise		0.582745	DEG_Only
RNF111	54778	0.678275	1.51E-06	4.16E-05	turquoise		0.603083	DEG_Only
SLC6A13	6540	-1.25836	1.51E-06	4.17E-05	blue		-0.57551	DEG_Only
BBLN	79095	1.04487	1.53E-06	4.22E-05	turquoise		0.58002	DEG_Only
TRIM54	57159	1.53711	1.54E-06	4.22E-05	turquoise		0.571799	DEG_Only
MAZ	4150	0.915423	1.56E-06	4.27E-05	turquoise		0.584465	DEG_Only
RICTOR	253260	-0.74511	1.61E-06	4.40E-05	brown		-0.59468	DEG_Only
BCL2L11	10018	-0.93681	1.62E-06	4.42E-05	blue		-0.58274	DEG_Only
KANK3	256949	0.858845	1.62E-06	4.43E-05	turquoise		0.586447	DEG_Only
KPNA6	23633	0.662243	1.66E-06	4.53E-05	turquoise		0.602871	DEG_Only
CEP152	22995	-1.12891	1.66E-06	4.53E-05	brown		-0.57612	DEG_Only
INF2	64423	1.00621	1.67E-06	4.54E-05	turquoise		0.579456	DEG_Only
BICD2	23299	1.01062	1.67E-06	4.54E-05	turquoise		0.579263	DEG_Only
MEGF9	1955	0.782689	1.69E-06	4.57E-05	turquoise		0.590492	DEG_Only
RETREG3	162427	0.90926	1.69E-06	4.57E-05	turquoise		0.583039	DEG_Only
PI K3C2G	5288	-0.80706	1.73E-06	4.68E-05	blue		-0.58819	DEG_Only
PI K3C2B	5287	1.29404	1.74E-06	4.68E-05	turquoise		0.57216	DEG_Only
TNKS1BP1	85456	1.06311	1.78E-06	4.80E-05	turquoise		0.576355	DEG_Only
KLKB1	3818	-1.17332	1.78E-06	4.80E-05	blue		-0.57371	DEG_Only
TSPAN14	81619	0.979488	1.82E-06	4.88E-05	turquoise		0.578596	DEG_Only
TMEM161A	54929	1.22122	1.83E-06	4.91E-05	turquoise		0.572274	DEG_Only
IL15RA	3601	1.20505	1.84E-06	4.92E-05	turquoise		0.572485	DEG_Only
NXN	64359	1.06764	1.84E-06	4.92E-05	turquoise		0.575569	DEG_Only
RABAC1	10567	0.698537	1.84E-06	4.92E-05	turquoise		0.596067	DEG_Only
HHEX	3087	1.4576	1.84E-06	4.92E-05	turquoise		0.568873	DEG_Only
U2SURP	23350	-0.71305	1.85E-06	4.92E-05	brown		-0.59449	DEG_Only
MAP7D1	55700	1.00781	1.85E-06	4.92E-05	turquoise		0.577217	DEG_Only
NEDD4L	23327	-0.81301	1.86E-06	4.94E-05	blue		-0.58619	DEG_Only
SMAD6	4091	0.887814	1.86E-06	4.94E-05	turquoise		0.581915	DEG_Only
CCAR1	55749	-0.61808	1.89E-06	5.00E-05	brown		-0.60626	DEG_Only
CMTM3	123920	0.795106	1.90E-06	5.01E-05	turquoise		0.586989	DEG_Only
ANKRD10	55608	-1.22006	1.94E-06	5.12E-05	brown		-0.57109	DEG_Only
C3orf70	285382	1.64181	1.95E-06	5.15E-05	turquoise		0.566128	DEG_Only
ST6GALNAC4	27090	1.1596	1.96E-06	5.16E-05	turquoise		0.572047	DEG_Only
CCDC85B	11007	0.948665	1.98E-06	5.20E-05	turquoise		0.577924	DEG_Only
TNFRSF1B	7133	1.35997	1.99E-06	5.22E-05	turquoise		0.56847	DEG_Only
TFCP2L1	29842	-1.57575	2.00E-06	5.23E-05	blue		-0.56617	DEG_Only
HNRNPA1	3178	-1.43386	2.00E-06	5.23E-05	brown		-0.56749	DEG_Only
CRELD2	79174	1.00492	2.01E-06	5.24E-05	turquoise		0.575604	DEG_Only
REEP3	221035	0.746599	2.01E-06	5.24E-05	turquoise		0.589457	DEG_Only
SLC38A11	151258	-1.01402	2.03E-06	5.29E-05	blue		-0.57505	DEG_Only
RAB3D	9545	1.25919	2.04E-06	5.30E-05	turquoise		0.569404	DEG_Only
RND3	390	-1.21044	2.05E-06	5.34E-05	brown		-0.57008	DEG_Only
B3GALT4	8705	0.777453	2.07E-06	5.38E-05	turquoise		0.586259	DEG_Only
PGR	5241	1.22991	2.09E-06	5.41E-05	turquoise		0.569381	DEG_Only
ENDOD1	23052	0.862154	2.13E-06	5.51E-05	turquoise		0.580318	DEG_Only
UCP2	7351	1.82888	2.16E-06	5.58E-05	turquoise		0.562926	DEG_Only
RAMP2	10266	1.11623	2.17E-06	5.58E-05	turquoise		0.570919	DEG_Only
SEC61A2	55176	-1.04415	2.18E-06	5.61E-05	brown		-0.57265	DEG_Only
ACAT1	38	-1.1487	2.18E-06	5.61E-05	blue		-0.57004	DEG_Only
CAMKK2	10645	1.00239	2.19E-06	5.63E-05	turquoise		0.573794	DEG_Only
THOC2	57187	-0.70154	2.20E-06	5.64E-05	brown		-0.59163	DEG_Only
GRK2	156	1.35875	2.21E-06	5.65E-05	turquoise		0.566347	DEG_Only
KPNA2	3838	1.29478	2.22E-06	5.68E-05	turquoise		0.567071	DEG_Only
RABGGTB	5876	-0.85663	2.23E-06	5.68E-05	blue		-0.57963	DEG_Only
PLAGL1	5325	-1.21856	2.24E-06	5.71E-05	brown		-0.56814	DEG_Only
ARSA	410	1.067	2.32E-06	5.92E-05	turquoise		0.57064	DEG_Only
SRSF10	10772	-0.65794	2.34E-06	5.95E-05	brown		-0.59522	DEG_Only
USP34	9736	-0.55925	2.39E-06	6.08E-05	brown		-0.61164	DEG_Only
RORA	6095	-1.03349	2.43E-06	6.16E-05	brown		-0.57063	DEG_Only
ALDH8A1	64577	-1.56664	2.45E-06	6.20E-05	blue		-0.5621	DEG_Only
PMPCB	9512	-0.7491	2.51E-06	6.34E-05	blue		-0.58415	DEG_Only
TIMP2	7077	0.754106	2.52E-06	6.35E-05	turquoise		0.583653	DEG_Only
HGD	3081	-1.79518	2.53E-06	6.39E-05	blue		-0.55991	DEG_Only
FEZ1	9638	0.951255	2.56E-06	6.44E-05	turquoise		0.572232	DEG_Only
CREB3L2	64764	0.908605	2.56E-06	6.44E-05	turquoise		0.573972	DEG_Only
FKBP10	60681	0.80124	2.57E-06	6.44E-05	turquoise		0.579753	DEG_Only
PPP1R3C	5507	1.37048	2.59E-06	6.49E-05	turquoise		0.5629	DEG_Only
RDH10	157506	-1.22596	2.62E-06	6.55E-05	brown		-0.56474	DEG_Only
IFNK	56832	-0.76379	2.65E-06	6.63E-05	brown		-0.58168	DEG_Only
TTN	7273	-0.6916	2.72E-06	6.80E-05	brown		-0.58762	DEG_Only
VEGFC	7424	1.15828	2.75E-06	6.85E-05	turquoise		0.564966	DEG_Only
DDR1	780	0.742172	2.77E-06	6.89E-05	turquoise		0.582422	DEG_Only
APOH	350	-2.44806	2.78E-06	6.91E-05	blue		-0.55584	DEG_Only
ZCCHC24	219654	1.17162	2.79E-06	6.92E-05	turquoise		0.564396	DEG_Only
B4GALT5	9334	0.947383	2.82E-06	6.99E-05	turquoise		0.570301	DEG_Only
SON	6651	-0.64412	2.82E-06	6.99E-05	brown		-0.59247	DEG_Only
ZNF524	147807	0.992689	2.83E-06	7.00E-05	turquoise		0.568628	DEG_Only
PPIP5K2	23262	-0.78835	2.84E-06	7.02E-05	brown		-0.5783	DEG_Only
CHD1	1105	-0.82655	2.87E-06	7.09E-05	brown		-0.57562	DEG_Only
LDOC1	23641	1.09837	2.90E-06	7.15E-05	turquoise		0.565099	DEG_Only
FXR2	9513	0.795598	2.95E-06	7.27E-05	turquoise		0.576911	DEG_Only
KDELR1	10945	0.611842	2.97E-06	7.30E-05	turquoise		0.595984	DEG_Only
BPNT2	54928	0.656581	2.98E-06	7.32E-05	turquoise		0.589498	DEG_Only
TNRC18	84629	1.00116	2.99E-06	7.34E-05	turquoise		0.567101	DEG_Only
SOST	50964	1.32174	3.01E-06	7.37E-05	turquoise		0.56033	DEG_Only
ANKRD40	91369	0.781489	3.02E-06	7.38E-05	turquoise		0.577386	DEG_Only
MARK4	57787	0.668446	3.05E-06	7.44E-05	turquoise		0.587517	DEG_Only
DTX3L	151636	1.1406	3.07E-06	7.49E-05	turquoise		0.562937	DEG_Only
BCL7B	9275	1.14544	3.09E-06	7.52E-05	turquoise		0.562717	DEG_Only
CDK2AP1	8099	0.631809	3.11E-06	7.56E-05	turquoise		0.591779	DEG_Only
PCBP1	5093	0.719324	3.20E-06	7.76E-05	turquoise		0.581049	DEG_Only
CBX6	23466	1.28785	3.29E-06	7.98E-05	turquoise		0.558925	DEG_Only
PLEKHG1	57480	1.00401	3.36E-06	8.13E-05	turquoise		0.564503	DEG_Only
ACMSD	130013	-1.88083	3.40E-06	8.22E-05	blue		-0.55344	DEG_Only
GGACT	87769	-0.99436	3.40E-06	8.22E-05	blue		-0.56452	DEG_Only
HM13	81502	0.669294	3.41E-06	8.23E-05	turquoise		0.58465	DEG_Only
TXN	7295	-0.59928	3.46E-06	8.33E-05	blue		-0.59417	DEG_Only
UPP2	151531	-1.75211	3.54E-06	8.52E-05	blue		-0.55323	DEG_Only
MON2	23041	-0.78536	3.55E-06	8.52E-05	brown		-0.57335	DEG_Only
CCDC113	29070	1.29822	3.55E-06	8.52E-05	turquoise		0.557155	DEG_Only
SLC4A7	9497	-1.12735	3.60E-06	8.62E-05	brown		-0.55982	DEG_Only
FBXW5	54461	0.944661	3.61E-06	8.63E-05	turquoise		0.56495	DEG_Only
ACVRL1	94	0.957648	3.63E-06	8.66E-05	turquoise		0.564351	DEG_Only
MITD1	129531	-0.94883	3.63E-06	8.66E-05	brown		-0.56462	DEG_Only
NSUN6	221078	-1.39812	3.63E-06	8.66E-05	brown		-0.55543	DEG_Only
DCHS1	8642	0.956426	3.70E-06	8.81E-05	turquoise		0.563934	DEG_Only
YWHAG	7532	0.699016	3.74E-06	8.90E-05	turquoise		0.579206	DEG_Only
ZNF592	9640	0.785929	3.85E-06	9.15E-05	turquoise		0.571415	DEG_Only
PCDHGA6	56109	1.19802	3.87E-06	9.18E-05	turquoise		0.556867	DEG_Only
ILDR2	387597	1.23067	3.89E-06	9.20E-05	turquoise		0.556229	DEG_Only
PARD6B	84612	-0.873	3.90E-06	9.23E-05	brown		-0.56619	DEG_Only
LRRC8A	56262	0.776429	3.94E-06	9.30E-05	turquoise		0.571565	DEG_Only
SP2	6668	0.685469	3.97E-06	9.37E-05	turquoise		0.579142	DEG_Only
ACADM	34	-0.89057	4.04E-06	9.51E-05	blue		-0.56461	DEG_Only
BCL9L	283149	0.942625	4.08E-06	9.60E-05	turquoise		0.562255	DEG_Only
RAB23	51715	0.99631	4.10E-06	9.64E-05	turquoise		0.560309	DEG_Only
PXDN	7837	1.30779	4.12E-06	9.68E-05	turquoise		0.553824	DEG_Only
LRIG1	26018	0.9349	4.13E-06	9.68E-05	turquoise		0.562285	DEG_Only
LDHB	3945	-0.84242	4.16E-06	9.74E-05	blue		-0.56625	DEG_Only
FKBP5	2289	-1.34518	4.20E-06	9.80E-05	brown		-0.55296	DEG_Only
AP1B1	162	0.63502	4.20E-06	9.80E-05	turquoise		0.583796	DEG_Only
ORAI1	84876	1.11144	4.21E-06	9.82E-05	turquoise		0.556731	DEG_Only
AFM	173	-2.53273	4.27E-06	9.96E-05	blue		-0.54683	DEG_Only
SFMBT2	57713	-0.97765	4.34E-06	0.000101	brown		-0.55966	DEG_Only
FAM13A	10144	-0.83341	4.36E-06	0.000101	blue		-0.56567	DEG_Only
BBS9	27241	-0.75946	4.42E-06	0.000103	brown		-0.57004	DEG_Only
LARGE1	9215	1.0108	4.43E-06	0.000103	turquoise		0.55814	DEG_Only
EBP	10682	-1.05406	4.48E-06	0.000104	blue		-0.55675	DEG_Only
KCNJ16	3773	-1.76263	4.49E-06	0.000104	blue		-0.54817	DEG_Only
ILK	3611	0.589282	4.50E-06	0.000104	turquoise		0.589043	DEG_Only
PRRC2B	84726	0.662179	4.50E-06	0.000104	turquoise		0.578624	DEG_Only
RAB11B	9230	0.906575	4.57E-06	0.000105	turquoise		0.561084	DEG_Only
HRG	3273	-2.1375	4.59E-06	0.000106	blue		-0.54621	DEG_Only
RANBP3	8498	0.588708	4.61E-06	0.000106	turquoise		0.588505	DEG_Only
TPGS2	25941	0.760823	4.64E-06	0.000106	turquoise		0.568802	DEG_Only
FCN1	2219	2.10023	4.64E-06	0.000106	turquoise		0.546113	DEG_Only
BORCS6	54785	0.817114	4.68E-06	0.000107	turquoise		0.564925	DEG_Only
TSPO	706	0.740648	4.75E-06	0.000109	turquoise		0.569746	DEG_Only
VANGL1	81839	0.825372	4.77E-06	0.000109	turquoise		0.564011	DEG_Only
CITED4	163732	1.07287	4.79E-06	0.000109	turquoise		0.554757	DEG_Only
NFKB2	4791	0.753495	4.87E-06	0.000111	turquoise		0.568156	DEG_Only
SEMA3B	7869	0.946713	4.90E-06	0.000111	turquoise		0.557962	DEG_Only
SCML1	6322	-1.13999	4.91E-06	0.000112	brown		-0.55275	DEG_Only
UGT2B10	7365	-1.08455	4.94E-06	0.000112	blue		-0.55381	DEG_Only
CCNL2	81669	-1.03637	4.98E-06	0.000113	brown		-0.55484	DEG_Only
SH3YL1	26751	-1.10097	5.01E-06	0.000113	blue		-0.55314	DEG_Only
AMIGO2	347902	0.881898	5.01E-06	0.000113	turquoise		0.560045	DEG_Only
YTHDC2	64848	-1.03878	5.07E-06	0.000114	brown		-0.55437	DEG_Only
DAB2IP	153090	0.814061	5.07E-06	0.000114	turquoise		0.563232	DEG_Only
PRLR	5618	-1.63203	5.08E-06	0.000114	blue		-0.54632	DEG_Only
MYO1D	4642	0.811179	5.08E-06	0.000114	turquoise		0.563359	DEG_Only
USB1	79650	0.87718	5.14E-06	0.000115	turquoise		0.559672	DEG_Only
USP22	23326	0.631147	5.15E-06	0.000115	turquoise		0.57913	DEG_Only
TOX2	84969	1.06879	5.16E-06	0.000116	turquoise		0.55322	DEG_Only
ACTN4	81	0.636432	5.17E-06	0.000116	turquoise		0.578328	DEG_Only
SLC12A3	6559	-2.67689	5.21E-06	0.000117	blue		-0.54243	DEG_Only
PLEKHG2	64857	1.0173	5.31E-06	0.000119	turquoise		0.553907	DEG_Only
GEM	2669	1.73384	5.37E-06	0.00012	turquoise		0.544518	DEG_Only
NFIL3	4783	-1.49683	5.47E-06	0.000122	blue		-0.5457	DEG_Only
ZNF254	9534	-0.82592	5.54E-06	0.000123	brown		-0.56049	DEG_Only
RNF40	9810	1.02371	5.70E-06	0.000127	turquoise		0.552145	DEG_Only
PLXNA3	55558	1.12258	5.81E-06	0.000129	turquoise		0.54936	DEG_Only
BPHL	670	-1.39243	5.84E-06	0.00013	blue		-0.54526	DEG_Only
CSF2RB	1439	1.72452	5.86E-06	0.00013	turquoise		0.54269	DEG_Only
CTDSP1	58190	1.04527	5.89E-06	0.00013	turquoise		0.550806	DEG_Only
VWA1	64856	0.809382	5.90E-06	0.00013	turquoise		0.559909	DEG_Only
ABHD10	55347	-0.99267	6.00E-06	0.000132	blue		-0.55188	DEG_Only
GLUL	2752	-0.74359	6.03E-06	0.000133	brown		-0.56376	DEG_Only
IP6K2	51447	-0.77486	6.03E-06	0.000133	brown		-0.56153	DEG_Only
MFSD8	256471	-0.75414	6.04E-06	0.000133	brown		-0.56294	DEG_Only
ANKAR	150709	-1.19655	6.12E-06	0.000134	brown		-0.54683	DEG_Only
MAOA	4128	-1.32329	6.22E-06	0.000136	blue		-0.54469	DEG_Only
VAT1	10493	0.884685	6.29E-06	0.000138	turquoise		0.554645	DEG_Only
GSK3A	2931	0.661144	6.39E-06	0.00014	turquoise		0.569918	DEG_Only
TSR2	90121	1.04431	6.40E-06	0.00014	turquoise		0.548953	DEG_Only
PITPNA	5306	0.682048	6.41E-06	0.00014	turquoise		0.567643	DEG_Only
ID1	3397	1.15139	6.42E-06	0.00014	turquoise		0.546575	DEG_Only
MLLT1	4298	0.903735	6.48E-06	0.000141	turquoise		0.553171	DEG_Only
GJA5	2702	0.873566	6.48E-06	0.000141	turquoise		0.554442	DEG_Only
LAPTM5	7805	1.55472	6.51E-06	0.000141	turquoise		0.541486	DEG_Only
ACSF2	80221	-1.4227	6.52E-06	0.000141	blue		-0.54257	DEG_Only
EML3	256364	0.92791	6.53E-06	0.000141	turquoise		0.552074	DEG_Only
DPYSL3	1809	1.01283	6.60E-06	0.000143	turquoise		0.549111	DEG_Only
TM4SF1	4071	0.722011	6.66E-06	0.000144	turquoise		0.563035	DEG_Only
PHF2	5253	0.921302	6.71E-06	0.000145	turquoise		0.551693	DEG_Only
TMEM26	219623	1.02169	6.75E-06	0.000146	turquoise		0.548339	DEG_Only
GPR108	56927	0.727134	7.02E-06	0.000151	turquoise		0.56133	DEG_Only
ABCA5	23461	-0.99248	7.04E-06	0.000151	brown		-0.54822	DEG_Only
TYROBP	7305	1.96466	7.05E-06	0.000151	turquoise		0.537627	DEG_Only
SLC25A4	291	0.788914	7.06E-06	0.000152	turquoise		0.556841	DEG_Only
THOC1	9984	-0.98177	7.13E-06	0.000153	brown		-0.54823	DEG_Only
CHORDC1	26973	-1.64581	7.15E-06	0.000153	blue		-0.5388	DEG_Only
TAF2	6873	-0.59149	7.19E-06	0.000154	brown		-0.57623	DEG_Only
COX7B	1349	-0.6148	7.21E-06	0.000154	blue		-0.57262	DEG_Only
PUM2	23369	-0.62958	7.32E-06	0.000156	brown		-0.57022	DEG_Only
PPDPF	79144	0.822406	7.42E-06	0.000158	turquoise		0.553732	DEG_Only
MGAM	8972	-2.07895	7.49E-06	0.000159	blue		-0.53593	DEG_Only
APMAP	57136	0.743032	7.51E-06	0.000159	turquoise		0.558439	DEG_Only
NCK2	8440	0.769215	7.51E-06	0.000159	turquoise		0.556598	DEG_Only
CDK6	1021	0.95455	7.53E-06	0.00016	turquoise		0.547839	DEG_Only
TUBB6	84617	1.11417	7.59E-06	0.000161	turquoise		0.543496	DEG_Only
IGFBP4	3487	0.824023	7.63E-06	0.000161	turquoise		0.552972	DEG_Only
GLDC	2731	-1.66451	7.64E-06	0.000162	blue		-0.53722	DEG_Only
TGFB1I1	7041	0.988213	7.77E-06	0.000164	turquoise		0.546065	DEG_Only
MANSC1	54682	0.860641	7.86E-06	0.000166	turquoise		0.55046	DEG_Only
NLGN3	54413	1.36005	7.88E-06	0.000166	turquoise		0.538996	DEG_Only
FAAH2	158584	-1.15693	8.00E-06	0.000168	blue		-0.54149	DEG_Only
LST1	7940	1.85753	8.03E-06	0.000169	turquoise		0.535187	DEG_Only
MCAM	4162	1.23955	8.07E-06	0.000169	turquoise		0.53998	DEG_Only
VPS4A	27183	0.692187	8.07E-06	0.000169	turquoise		0.560859	DEG_Only
NECAP2	55707	0.735846	8.08E-06	0.000169	turquoise		0.557151	DEG_Only
HSPG2	3339	1.33837	8.11E-06	0.00017	turquoise		0.538587	DEG_Only
ZER1	10444	0.786575	8.13E-06	0.00017	turquoise		0.553573	DEG_Only
MYBPH	4608	1.66331	8.17E-06	0.000171	turquoise		0.535759	DEG_Only
OFD1	8481	-1.0663	8.19E-06	0.000171	brown		-0.5428	DEG_Only
SPARC	6678	0.593266	8.23E-06	0.000171	turquoise		0.572298	DEG_Only
AFAP1L1	134265	0.974575	8.28E-06	0.000172	turquoise		0.544976	DEG_Only
ADI1	55256	-0.83178	8.38E-06	0.000174	blue		-0.55031	DEG_Only
CUEDC1	404093	0.810711	8.41E-06	0.000174	turquoise		0.551359	DEG_Only
MAN1B1	11253	0.842382	8.50E-06	0.000176	turquoise		0.549453	DEG_Only
NFIX	4784	1.04007	8.52E-06	0.000176	turquoise		0.542524	DEG_Only
RAB35	11021	0.93839	8.62E-06	0.000178	turquoise		0.545211	DEG_Only
TTC21A	199223	-0.66203	8.64E-06	0.000178	brown		-0.56213	DEG_Only
INPPL1	3636	0.798775	8.68E-06	0.000179	turquoise		0.551255	DEG_Only
TAS2R4	50832	-1.66601	8.70E-06	0.000179	brown		-0.53435	DEG_Only
CDC42SE1	56882	1.08776	8.75E-06	0.00018	turquoise		0.540811	DEG_Only
ALG13	79868	-0.83158	8.80E-06	0.000181	brown		-0.54916	DEG_Only
GI PC2	54810	-1.76168	8.82E-06	0.000181	blue		-0.53355	DEG_Only
HIVEP2	3097	0.715966	8.85E-06	0.000182	turquoise		0.55646	DEG_Only
ZFAND6	54469	-0.92232	8.88E-06	0.000182	brown		-0.54508	DEG_Only
RAI1	10743	0.817016	8.91E-06	0.000182	turquoise		0.549615	DEG_Only
SYDE1	85360	0.879328	8.93E-06	0.000183	turquoise		0.546602	DEG_Only
NIT2	56954	-0.94308	8.98E-06	0.000183	blue		-0.54409	DEG_Only
PBX1	5087	0.81191	8.99E-06	0.000183	turquoise		0.549656	DEG_Only
Y IF1A	10897	0.79073	9.01E-06	0.000184	turquoise		0.550799	DEG_Only
GJD3	125111	1.49548	9.03E-06	0.000184	turquoise		0.534695	DEG_Only
MFGE8	4240	1.1734	9.11E-06	0.000185	turquoise		0.538256	DEG_Only
RIC8A	60626	0.880013	9.11E-06	0.000185	turquoise		0.546108	DEG_Only
ETNK2	55224	-1.23583	9.20E-06	0.000187	blue		-0.53705	DEG_Only
HSPB2	3316	1.22757	9.28E-06	0.000188	turquoise		0.536971	DEG_Only
MPEG1	219972	1.66607	9.33E-06	0.000189	turquoise		0.532813	DEG_Only
E IF3E	3646	-0.58421	9.45E-06	0.000191	blue		-0.56999	DEG_Only
ABHD18	80167	-1.00605	9.46E-06	0.000191	brown		-0.54097	DEG_Only
PLEKHH2	130271	-1.17658	9.58E-06	0.000193	brown		-0.53705	DEG_Only
BAZ2B	29994	-0.62768	9.58E-06	0.000193	brown		-0.56341	DEG_Only
AZGP1	563	-1.81905	9.64E-06	0.000194	blue		-0.53131	DEG_Only
CRYZ	1429	-0.98651	9.69E-06	0.000195	blue		-0.54096	DEG_Only
ECI2	10455	-0.79472	9.79E-06	0.000197	blue		-0.54853	DEG_Only
SIRT2	22933	1.12311	9.86E-06	0.000198	turquoise		0.537328	DEG_Only
INTS6L	203522	-0.76665	9.90E-06	0.000198	brown		-0.54997	DEG_Only
VRK3	51231	0.740787	9.97E-06	0.0002	turquoise		0.551546	DEG_Only
PCF11	51585	-0.80083	1.02E-05	0.000203	brown		-0.54726	DEG_Only
EMC10	284361	0.923706	1.03E-05	0.000205	turquoise		0.541587	DEG_Only
LRIG3	121227	-0.93275	1.03E-05	0.000205	blue		-0.54126	DEG_Only
ADAMTS1	9510	1.1508	1.03E-05	0.000205	turquoise		0.535854	DEG_Only
CXADR	1525	-1.18903	1.03E-05	0.000205	brown		-0.53515	DEG_Only
WDR72	256764	-1.81899	1.03E-05	0.000206	blue		-0.52974	DEG_Only
CNTN5	53942	-1.18724	1.05E-05	0.000208	brown		-0.53482	DEG_Only
NT5E	4907	1.91646	1.05E-05	0.000208	turquoise		0.529025	DEG_Only
JMJD8	339123	0.817173	1.06E-05	0.00021	turquoise		0.545327	DEG_Only
WI PF1	7456	1.12406	1.07E-05	0.000211	turquoise		0.5355	DEG_Only
PPP1R13B	23368	0.745141	1.07E-05	0.000212	turquoise		0.549449	DEG_Only
PHACTR2	9749	0.649473	1.07E-05	0.000212	turquoise		0.557874	DEG_Only
GI MAP7	168537	1.04016	1.08E-05	0.000213	turquoise		0.536991	DEG_Only
JAM2	58494	0.818613	1.08E-05	0.000213	turquoise		0.544794	DEG_Only
ARHGAP28	79822	0.962744	1.09E-05	0.000215	turquoise		0.538874	DEG_Only
GLYATL1	92292	-2.33227	1.10E-05	0.000216	blue		-0.52694	DEG_Only
ZFP36	7538	-0.91737	1.10E-05	0.000216	brown		-0.54015	DEG_Only
FUT11	170384	0.708187	1.11E-05	0.000218	turquoise		0.551382	DEG_Only
SRF	6722	0.671268	1.12E-05	0.000219	turquoise		0.554551	DEG_Only
TRPM3	80036	-1.22389	1.12E-05	0.000219	blue		-0.53274	DEG_Only
JAKMIP2	9832	1.34755	1.12E-05	0.000219	turquoise		0.531198	DEG_Only
FXYD5	53827	1.34522	1.12E-05	0.000219	turquoise		0.531194	DEG_Only
TMEM52B	120939	-2.40502	1.13E-05	0.000221	blue		-0.52605	DEG_Only
POLG2	11232	-1.199	1.13E-05	0.000221	brown		-0.53281	DEG_Only
ANAPC4	29945	-0.8219	1.13E-05	0.000221	brown		-0.54346	DEG_Only
RAP2A	5911	0.800226	1.14E-05	0.000221	turquoise		0.54455	DEG_Only
AP3D1	8943	0.635666	1.14E-05	0.000222	turquoise		0.557751	DEG_Only
PLEC	5339	0.829266	1.17E-05	0.000227	turquoise		0.542313	DEG_Only
ORM2	5005	-0.91617	1.17E-05	0.000227	brown		-0.53869	DEG_Only
ZC3H18	124245	0.771731	1.18E-05	0.000229	turquoise		0.545183	DEG_Only
LI PE	3991	0.947669	1.19E-05	0.000229	turquoise		0.53733	DEG_Only
LYN	4067	1.48246	1.19E-05	0.00023	turquoise		0.528574	DEG_Only
FXR1	8087	-0.55228	1.19E-05	0.00023	brown		-0.56915	DEG_Only
TCF15	6939	1.03433	1.19E-05	0.00023	turquoise		0.534797	DEG_Only
RBM10	8241	0.635626	1.20E-05	0.00023	turquoise		0.556564	DEG_Only
TPPP3	51673	1.15057	1.20E-05	0.000231	turquoise		0.532284	DEG_Only
TMED9	54732	1.30875	1.20E-05	0.000231	turquoise		0.530014	DEG_Only
PTBP1	5725	0.710853	1.20E-05	0.000231	turquoise		0.549053	DEG_Only
HNRNPUL1	11100	0.549358	1.20E-05	0.000231	turquoise		0.569394	DEG_Only
DDN	23109	1.122	1.21E-05	0.000233	turquoise		0.532525	DEG_Only
CYBB	1536	2.10883	1.22E-05	0.000233	turquoise		0.525138	DEG_Only
MYOF	26509	0.880719	1.23E-05	0.000235	turquoise		0.538892	DEG_Only
TIE1	7075	1.12914	1.23E-05	0.000235	turquoise		0.532026	DEG_Only
WSB2	55884	0.701592	1.25E-05	0.000239	turquoise		0.548779	DEG_Only
RNF125	54941	1.05648	1.26E-05	0.000239	turquoise		0.533044	DEG_Only
SPRED1	161742	0.681784	1.29E-05	0.000245	turquoise		0.549837	DEG_Only
SLC38A9	153129	-0.97162	1.29E-05	0.000246	brown		-0.53454	DEG_Only
CBL	867	0.830046	1.29E-05	0.000246	turquoise		0.539845	DEG_Only
RCE1	9986	1.13719	1.31E-05	0.000249	turquoise		0.530401	DEG_Only
SGSH	6448	0.929257	1.32E-05	0.00025	turquoise		0.535371	DEG_Only
ATXN2L	11273	0.640358	1.33E-05	0.000251	turquoise		0.553242	DEG_Only
ST3GAL1	6482	0.894957	1.33E-05	0.000252	turquoise		0.536318	DEG_Only
IL17RA	23765	0.842875	1.34E-05	0.000253	turquoise		0.538403	DEG_Only
FBXL2	25827	0.806254	1.35E-05	0.000255	turquoise		0.539937	DEG_Only
DYRK1B	9149	0.854076	1.37E-05	0.000258	turquoise		0.537369	DEG_Only
SGTA	6449	0.734693	1.38E-05	0.00026	turquoise		0.543726	DEG_Only
NR1D1	9572	1.7527	1.39E-05	0.000261	turquoise		0.523403	DEG_Only
DZIP3	9666	-0.73045	1.39E-05	0.000262	brown		-0.54382	DEG_Only
FKBP14	55033	1.15384	1.40E-05	0.000262	turquoise		0.528677	DEG_Only
MN1	4330	1.08858	1.40E-05	0.000262	turquoise		0.529862	DEG_Only
VWDE	221806	-0.76786	1.43E-05	0.000267	brown		-0.54074	DEG_Only
ZDHHC21	340481	-0.89851	1.44E-05	0.000269	brown		-0.53435	DEG_Only
ABCC1	4363	0.887729	1.44E-05	0.00027	turquoise		0.534678	DEG_Only
LRRTM2	26045	-1.14262	1.45E-05	0.000271	brown		-0.52799	DEG_Only
SHISA4	149345	1.08192	1.47E-05	0.000274	turquoise		0.528759	DEG_Only
CYFIP1	23191	0.586089	1.47E-05	0.000274	turquoise		0.557461	DEG_Only
GLS	2744	-0.75958	1.48E-05	0.000276	brown		-0.54029	DEG_Only
CORO1C	23603	0.798214	1.48E-05	0.000276	turquoise		0.538038	DEG_Only
RANBP17	64901	-0.88983	1.48E-05	0.000276	brown		-0.53389	DEG_Only
GDI1	2664	0.605203	1.49E-05	0.000276	turquoise		0.554432	DEG_Only
SEPTIN9	10801	0.729975	1.50E-05	0.000278	turquoise		0.542017	DEG_Only
DUSP1	1843	-0.94556	1.52E-05	0.000281	brown		-0.53146	DEG_Only
RPN2	6185	0.540736	1.55E-05	0.000286	turquoise		0.563843	DEG_Only
DDX49	54555	0.845449	1.55E-05	0.000286	turquoise		0.534662	DEG_Only
DNAJC5	80331	0.742709	1.57E-05	0.00029	turquoise		0.539924	DEG_Only
ERI2	112479	-0.98652	1.58E-05	0.000291	brown		-0.52933	DEG_Only
NPR1	4881	0.876638	1.58E-05	0.000291	turquoise		0.532899	DEG_Only
MICALL1	85377	0.894984	1.58E-05	0.000291	turquoise		0.532139	DEG_Only
DPP7	29952	0.750836	1.58E-05	0.000291	turquoise		0.539171	DEG_Only
SLC17A1	6568	-2.03141	1.59E-05	0.000292	blue		-0.5193	DEG_Only
SULF1	23213	0.872401	1.61E-05	0.000295	turquoise		0.532628	DEG_Only
DEGS1	8560	0.662492	1.61E-05	0.000295	turquoise		0.545758	DEG_Only
RAD23A	5886	0.753225	1.61E-05	0.000295	turquoise		0.538531	DEG_Only
VPS13C	54832	-0.50807	1.63E-05	0.000298	brown		-0.56955	DEG_Only
LRRC55	219527	2.33043	1.67E-05	0.000306	turquoise		0.517389	DEG_Only
PRKG2	5593	1.61076	1.68E-05	0.000307	turquoise		0.519745	DEG_Only
SERINC5	256987	0.826037	1.69E-05	0.000308	turquoise		0.533367	DEG_Only
PIAS4	51588	0.796451	1.69E-05	0.000308	turquoise		0.534796	DEG_Only
DSC2	1824	0.688287	1.70E-05	0.00031	turquoise		0.541925	DEG_Only
TBCK	93627	-0.69348	1.72E-05	0.000312	brown		-0.54122	DEG_Only
L3MBTL4	91133	-1.11214	1.72E-05	0.000312	brown		-0.52444	DEG_Only
TWF2	11344	0.925539	1.73E-05	0.000314	turquoise		0.5289	DEG_Only
LY6E	4061	1.37821	1.73E-05	0.000314	turquoise		0.520737	DEG_Only
ATP6V0D1	9114	0.784238	1.73E-05	0.000314	turquoise		0.534836	DEG_Only
GNG2	54331	1.28716	1.73E-05	0.000314	turquoise		0.521689	DEG_Only
LRRC66	339977	-0.94062	1.75E-05	0.000316	brown		-0.52811	DEG_Only
SEMA3G	56920	1.12312	1.75E-05	0.000316	turquoise		0.523827	DEG_Only
DNAJC15	29103	0.643669	1.77E-05	0.00032	turquoise		0.545054	DEG_Only
NCSTN	23385	0.546436	1.78E-05	0.000321	turquoise		0.55869	DEG_Only
MAK	4117	-1.1406	1.78E-05	0.000321	brown		-0.52309	DEG_Only
OLFML2A	169611	1.3589	1.78E-05	0.000321	turquoise		0.520258	DEG_Only
SLC10A3	8273	0.59021	1.81E-05	0.000326	turquoise		0.551017	DEG_Only
OR2T10	127069	-2.01511	1.81E-05	0.000326	brown		-0.51626	DEG_Only
BATF2	116071	1.29143	1.82E-05	0.000326	turquoise		0.520534	DEG_Only
SLC39A13	91252	0.797751	1.82E-05	0.000326	turquoise		0.532858	DEG_Only
LAMP1	3916	0.566248	1.83E-05	0.000328	turquoise		0.554375	DEG_Only
C2CD5	9847	-0.60789	1.83E-05	0.000328	brown		-0.54829	DEG_Only
TMCO3	55002	0.78834	1.84E-05	0.000328	turquoise		0.533142	DEG_Only
EMP2	2013	0.865342	1.87E-05	0.000333	turquoise		0.529119	DEG_Only
FOXK2	3607	0.74932	1.87E-05	0.000333	turquoise		0.534971	DEG_Only
AGRN	375790	1.00439	1.89E-05	0.000337	turquoise		0.524412	DEG_Only
RSRP1	57035	-1.22732	1.89E-05	0.000337	brown		-0.52034	DEG_Only
ZDHHC12	84885	0.923124	1.92E-05	0.000342	turquoise		0.526358	DEG_Only
TRIM23	373	-0.72114	1.92E-05	0.000342	brown		-0.53614	DEG_Only
CFAP210	129881	-0.91878	1.92E-05	0.000342	brown		-0.52645	DEG_Only
ANXA6	309	0.810463	1.93E-05	0.000342	turquoise		0.530784	DEG_Only
EMP1	2012	1.1614	1.93E-05	0.000343	turquoise		0.520776	DEG_Only
CHD2	1106	-0.58765	1.95E-05	0.000344	brown		-0.54937	DEG_Only
RANBP3L	202151	-1.4524	1.95E-05	0.000345	brown		-0.51733	DEG_Only
SLC17A4	10050	-0.97962	1.96E-05	0.000345	brown		-0.52424	DEG_Only
ZNF366	167465	1.35179	1.96E-05	0.000345	turquoise		0.518115	DEG_Only
COPE	11316	0.739577	1.97E-05	0.000347	turquoise		0.534275	DEG_Only
SDC2	6383	0.64504	1.97E-05	0.000347	turquoise		0.542064	DEG_Only
ZCCHC7	84186	-0.80966	2.02E-05	0.000355	blue		-0.52961	DEG_Only
FERMT3	83706	1.14347	2.02E-05	0.000355	turquoise		0.519997	DEG_Only
CALU	813	0.709442	2.02E-05	0.000355	turquoise		0.535666	DEG_Only
ETHE1	23474	0.839611	2.02E-05	0.000355	turquoise		0.52817	DEG_Only
MAP1S	55201	0.790595	2.03E-05	0.000356	turquoise		0.530417	DEG_Only
PLXNC1	10154	1.30583	2.04E-05	0.000356	turquoise		0.517657	DEG_Only
ZDHHC1	29800	0.871028	2.04E-05	0.000356	turquoise		0.526728	DEG_Only
TMEM47	83604	0.698719	2.05E-05	0.000358	turquoise		0.53609	DEG_Only
TUT4	23318	-0.759	2.06E-05	0.000359	brown		-0.53187	DEG_Only
ASAP1	50807	0.751397	2.06E-05	0.00036	turquoise		0.532267	DEG_Only
C2orf92	728537	-0.66636	2.08E-05	0.000361	brown		-0.53855	DEG_Only
IQSEC3	440073	1.15106	2.09E-05	0.000362	turquoise		0.519087	DEG_Only
MPV17L2	84769	1.09877	2.09E-05	0.000362	turquoise		0.519985	DEG_Only
FAM89B	23625	1.08289	2.09E-05	0.000362	turquoise		0.520285	DEG_Only
TDRD3	81550	-0.63217	2.09E-05	0.000362	brown		-0.54181	DEG_Only
ECE1	1889	0.956534	2.09E-05	0.000362	turquoise		0.523224	DEG_Only
SLC22A17	51310	0.70422	2.10E-05	0.000363	turquoise		0.53511	DEG_Only
FOXJ2	55810	0.735223	2.11E-05	0.000366	turquoise		0.532674	DEG_Only
LEAP2	116842	-2.11288	2.13E-05	0.000368	blue		-0.51225	DEG_Only
SHC1	6464	0.833058	2.13E-05	0.000368	turquoise		0.527151	DEG_Only
SMAD5	4090	-0.78475	2.14E-05	0.000369	brown		-0.52941	DEG_Only
GPX2	2877	-1.07162	2.16E-05	0.000373	brown		-0.51965	DEG_Only
RBBP6	5930	-0.63491	2.18E-05	0.000375	brown		-0.54039	DEG_Only
CHMP1A	5119	1.12754	2.18E-05	0.000375	turquoise		0.518416	DEG_Only
K IF1A	547	0.955063	2.20E-05	0.000377	turquoise		0.522074	DEG_Only
PTPRG	5793	0.675647	2.20E-05	0.000377	turquoise		0.536199	DEG_Only
RCAN3	11123	0.621715	2.20E-05	0.000377	turquoise		0.541559	DEG_Only
PPM1M	132160	0.863175	2.20E-05	0.000377	turquoise		0.525082	DEG_Only
PRR14	78994	0.714309	2.20E-05	0.000377	turquoise		0.533057	DEG_Only
G6PC1	2538	-2.5058	2.21E-05	0.000378	blue		-0.51065	DEG_Only
PPP2R3A	5523	-0.84585	2.22E-05	0.00038	blue		-0.52552	DEG_Only
CHERP	10523	0.764649	2.23E-05	0.000381	turquoise		0.529434	DEG_Only
STAG2	10735	-0.51411	2.24E-05	0.000382	brown		-0.55838	DEG_Only
CTDNEP1	23399	0.669887	2.24E-05	0.000382	turquoise		0.536139	DEG_Only
ADHFE1	137872	-1.25555	2.24E-05	0.000382	brown		-0.51591	DEG_Only
CD99	4267	0.645858	2.25E-05	0.000382	turquoise		0.538398	DEG_Only
SREK1	140890	-0.68575	2.25E-05	0.000382	brown		-0.53469	DEG_Only
CLCN7	1186	0.975068	2.25E-05	0.000383	turquoise		0.520859	DEG_Only
PTP4A3	11156	1.03032	2.27E-05	0.000385	turquoise		0.519344	DEG_Only
ZFHX2	85446	1.01156	2.27E-05	0.000385	turquoise		0.519721	DEG_Only
C1R	715	1.04317	2.31E-05	0.000391	turquoise		0.518643	DEG_Only
DONSON	29980	-1.22865	2.32E-05	0.000393	brown		-0.51538	DEG_Only
TTC32	130502	-1.05879	2.35E-05	0.000397	brown		-0.51788	DEG_Only
GOLGA8A	23015	-2.46477	2.35E-05	0.000397	brown		-0.50926	DEG_Only
CCDC66	285331	-0.78446	2.36E-05	0.000399	brown		-0.52684	DEG_Only
STK10	6793	1.0201	2.38E-05	0.000401	turquoise		0.518415	DEG_Only
PDLIM7	9260	0.818909	2.38E-05	0.000401	turquoise		0.524943	DEG_Only
HACL1	26061	-0.86674	2.39E-05	0.000401	blue		-0.5229	DEG_Only
CHD9	80205	-0.53585	2.40E-05	0.000403	brown		-0.55186	DEG_Only
CCDC171	203238	-0.86511	2.40E-05	0.000403	brown		-0.5228	DEG_Only
RNF152	220441	-1.49589	2.41E-05	0.000404	blue		-0.51198	DEG_Only
TMEM255B	348013	0.961708	2.43E-05	0.000407	turquoise		0.519378	DEG_Only
LONRF1	91694	-0.94173	2.45E-05	0.000409	brown		-0.51975	DEG_Only
PFKFB2	5208	-1.20492	2.46E-05	0.000412	blue		-0.51429	DEG_Only
ARHGEF3	50650	0.72464	2.47E-05	0.000413	turquoise		0.529285	DEG_Only
ARHGAP32	9743	-0.70934	2.47E-05	0.000413	blue		-0.53034	DEG_Only
PLCD1	5333	1.04022	2.48E-05	0.000414	turquoise		0.516898	DEG_Only
CHPF2	54480	0.88803	2.49E-05	0.000414	turquoise		0.521069	DEG_Only
GYS1	2997	1.01237	2.52E-05	0.000419	turquoise		0.51719	DEG_Only
CSNK1E	1454	0.906512	2.54E-05	0.000422	turquoise		0.519923	DEG_Only
MLST8	64223	0.824884	2.56E-05	0.000425	turquoise		0.522814	DEG_Only
LILRB1	10859	1.84813	2.57E-05	0.000427	turquoise		0.508629	DEG_Only
SEMA3F	6405	1.18426	2.58E-05	0.000427	turquoise		0.513474	DEG_Only
MED15	51586	0.714321	2.58E-05	0.000427	turquoise		0.528816	DEG_Only
BFSP1	631	0.937087	2.58E-05	0.000427	turquoise		0.518522	DEG_Only
CARHSP1	23589	0.779239	2.58E-05	0.000427	turquoise		0.524804	DEG_Only
USP15	9958	-0.67653	2.58E-05	0.000427	brown		-0.53171	DEG_Only
SMOX	54498	1.24207	2.61E-05	0.000431	turquoise		0.512395	DEG_Only
PYCARD	29108	1.44882	2.61E-05	0.000431	turquoise		0.51035	DEG_Only
ERGIC1	57222	0.72865	2.62E-05	0.000432	turquoise		0.527402	DEG_Only
WI PF2	147179	0.668373	2.64E-05	0.000434	turquoise		0.531855	DEG_Only
CD34	947	1.10918	2.65E-05	0.000437	turquoise		0.513932	DEG_Only
GRAMD1A	57655	1.0237	2.67E-05	0.000438	turquoise		0.515483	DEG_Only
PGLS	25796	0.749051	2.69E-05	0.000441	turquoise		0.525489	DEG_Only
TP53I11	9537	0.908462	2.69E-05	0.000441	turquoise		0.518394	DEG_Only
MUC13	56667	-2.37525	2.70E-05	0.000443	blue		-0.50615	DEG_Only
SLIT2	9353	-1.56317	2.72E-05	0.000446	blue		-0.5086	DEG_Only
LI MK2	3985	0.875375	2.74E-05	0.000448	turquoise		0.51908	DEG_Only
PDS5B	23047	-0.50828	2.76E-05	0.000451	brown		-0.55329	DEG_Only
G6PC3	92579	0.634391	2.80E-05	0.000458	turquoise		0.533414	DEG_Only
CASTOR2	729438	1.13307	2.81E-05	0.000458	turquoise		0.512149	DEG_Only
FXYD6	53826	0.607123	2.81E-05	0.000458	turquoise		0.536406	DEG_Only
SLC45A1	50651	1.14281	2.82E-05	0.000459	turquoise		0.511906	DEG_Only
SUMF2	25870	0.924904	2.83E-05	0.00046	turquoise		0.516594	DEG_Only
PCGF2	7703	0.648587	2.83E-05	0.00046	turquoise		0.531767	DEG_Only
SLC38A4	55089	-1.43831	2.83E-05	0.00046	blue		-0.50848	DEG_Only
HAO2	51179	-1.97895	2.86E-05	0.000464	blue		-0.50569	DEG_Only
CCND3	896	0.737201	2.87E-05	0.000466	turquoise		0.524456	DEG_Only
CFAP70	118491	-0.88729	2.91E-05	0.000471	brown		-0.51711	DEG_Only
PTPN6	5777	1.09393	2.93E-05	0.000474	turquoise		0.511727	DEG_Only
S1PR2	9294	0.754468	2.93E-05	0.000474	turquoise		0.52284	DEG_Only
HCFC1	3054	0.953186	2.95E-05	0.000476	turquoise		0.514714	DEG_Only
ANKRD44	91526	-0.78558	2.95E-05	0.000477	brown		-0.52096	DEG_Only
THUMPD2	80745	-1.12167	2.97E-05	0.00048	brown		-0.5109	DEG_Only
PGM2L1	283209	0.908428	2.98E-05	0.00048	turquoise		0.515761	DEG_Only
SRSF8	10929	0.631058	2.98E-05	0.00048	turquoise		0.532054	DEG_Only
HEG1	57493	0.842731	3.02E-05	0.000485	turquoise		0.517821	DEG_Only
DAPK3	1613	0.845606	3.02E-05	0.000485	turquoise		0.517668	DEG_Only
TCTN3	26123	0.783008	3.04E-05	0.000488	turquoise		0.520298	DEG_Only
PLAA	9373	0.720655	3.07E-05	0.000491	turquoise		0.523757	DEG_Only
ARMCX4	1E+08	-0.52487	3.09E-05	0.000494	brown		-0.54632	DEG_Only
CTSS	1520	1.69342	3.15E-05	0.000504	turquoise		0.504398	DEG_Only
CPSF1	29894	0.802858	3.15E-05	0.000504	turquoise		0.518409	DEG_Only
YEATS2	55689	0.647151	3.18E-05	0.000508	turquoise		0.528621	DEG_Only
EFNB2	1948	0.911875	3.19E-05	0.000509	turquoise		0.513877	DEG_Only
SSC5D	284297	1.10484	3.21E-05	0.000511	turquoise		0.509294	DEG_Only
FTCD	10841	-1.32741	3.21E-05	0.000511	blue		-0.50641	DEG_Only
NFKBIE	4794	1.12486	3.23E-05	0.000513	turquoise		0.508789	DEG_Only
PPT1	5538	0.79428	3.23E-05	0.000513	turquoise		0.518164	DEG_Only
DDC	1644	-1.63501	3.25E-05	0.000516	blue		-0.50391	DEG_Only
CCNH	902	-0.84533	3.26E-05	0.000516	brown		-0.51573	DEG_Only
LEPROTL1	23484	0.705974	3.26E-05	0.000517	turquoise		0.523086	DEG_Only
ATF6B	1388	0.595944	3.27E-05	0.000517	turquoise		0.533475	DEG_Only
HNRNPC	3183	-1.17068	3.27E-05	0.000518	brown		-0.50775	DEG_Only
SURF2	6835	0.908948	3.29E-05	0.00052	turquoise		0.51323	DEG_Only
CDK2	1017	1.15193	3.29E-05	0.00052	turquoise		0.50788	DEG_Only
MEP1B	4225	-0.60049	3.31E-05	0.000522	brown		-0.53253	DEG_Only
ORMDL2	29095	0.677781	3.31E-05	0.000522	turquoise		0.524814	DEG_Only
BAG6	7917	0.59655	3.32E-05	0.000524	turquoise		0.532891	DEG_Only
GANC	2595	-0.85808	3.34E-05	0.000526	brown		-0.51454	DEG_Only
PAN3	255967	-0.6174	3.37E-05	0.00053	brown		-0.53004	DEG_Only
FOXC2	2303	1.27171	3.38E-05	0.000531	turquoise		0.505723	DEG_Only
LAMA5	3911	0.656655	3.40E-05	0.000533	turquoise		0.525913	DEG_Only
HOXA7	3204	0.863271	3.40E-05	0.000533	turquoise		0.513881	DEG_Only
PLCG1	5335	0.770029	3.41E-05	0.000533	turquoise		0.517976	DEG_Only
PIGT	51604	0.652986	3.41E-05	0.000533	turquoise		0.526145	DEG_Only
TPRG1L	127262	0.690608	3.41E-05	0.000533	turquoise		0.522983	DEG_Only
UBTF	7343	0.571498	3.41E-05	0.000533	turquoise		0.535458	DEG_Only
ZNF469	84627	0.842159	3.46E-05	0.00054	turquoise		0.514267	DEG_Only
USP40	55230	-0.57673	3.47E-05	0.000541	brown		-0.53422	DEG_Only
CEP126	57562	0.783572	3.48E-05	0.000542	turquoise		0.516744	DEG_Only
DGAT1	8694	0.791293	3.49E-05	0.000543	turquoise		0.516259	DEG_Only
VWA7	80737	1.06929	3.50E-05	0.000544	turquoise		0.507733	DEG_Only
CSK	1445	0.998466	3.50E-05	0.000545	turquoise		0.509176	DEG_Only
SUCLG1	8802	-0.85649	3.51E-05	0.000546	blue		-0.51329	DEG_Only
GJB7	375519	-0.56537	3.58E-05	0.000555	brown		-0.53498	DEG_Only
TBC1D15	64786	-0.63955	3.59E-05	0.000557	brown		-0.52594	DEG_Only
DESI1	27351	0.737062	3.61E-05	0.000559	turquoise		0.518314	DEG_Only
CRIP2	1397	0.787744	3.64E-05	0.000563	turquoise		0.515348	DEG_Only
PTOV1	53635	0.76274	3.65E-05	0.000564	turquoise		0.516543	DEG_Only
SULT1C2	6819	-1.48321	3.66E-05	0.000565	blue		-0.50192	DEG_Only
LHPP	64077	0.916111	3.67E-05	0.000567	turquoise		0.510154	DEG_Only
PI POX	51268	-1.8216	3.68E-05	0.000567	blue		-0.50012	DEG_Only
MAN2B1	4125	0.985782	3.69E-05	0.000569	turquoise		0.508142	DEG_Only
YWHAH	7533	0.576701	3.70E-05	0.00057	turquoise		0.532335	DEG_Only
S1PR4	8698	1.16451	3.71E-05	0.000571	turquoise		0.504694	DEG_Only
DRAP1	10589	1.04356	3.72E-05	0.000573	turquoise		0.506649	DEG_Only
DUSP18	150290	0.831881	3.74E-05	0.000574	turquoise		0.512621	DEG_Only
GRB14	2888	-1.72407	3.74E-05	0.000575	blue		-0.50004	DEG_Only
CAPN2	824	0.535368	3.76E-05	0.000577	turquoise		0.538307	DEG_Only
CPSF6	11052	-0.67432	3.77E-05	0.000577	brown		-0.52152	DEG_Only
TPD52L2	7165	0.617729	3.79E-05	0.000578	turquoise		0.526686	DEG_Only
LAMB1	3912	-1.27952	3.79E-05	0.000578	blue		-0.50278	DEG_Only
KLF15	28999	-0.89515	3.79E-05	0.000578	brown		-0.50999	DEG_Only
TNFRSF10C	8794	1.5204	3.79E-05	0.000578	turquoise		0.500796	DEG_Only
RHOG	391	0.745805	3.79E-05	0.000578	turquoise		0.516455	DEG_Only
PGAP4	84302	0.910405	3.79E-05	0.000578	turquoise		0.509474	DEG_Only
PEBP4	157310	1.11181	3.82E-05	0.000581	turquoise		0.504794	DEG_Only
ALMS1	7840	-0.77827	3.82E-05	0.000582	blue		-0.51449	DEG_Only
ATP2A2	488	0.61531	3.83E-05	0.000582	turquoise		0.52662	DEG_Only
CWF19L2	143884	-0.7218	3.83E-05	0.000582	brown		-0.51764	DEG_Only
MT1G	4495	-1.61596	3.85E-05	0.000584	blue		-0.49988	DEG_Only
CDKL2	8999	-1.04868	3.90E-05	0.000592	blue		-0.50536	DEG_Only
SLC35A2	7355	0.769011	3.93E-05	0.000595	turquoise		0.514227	DEG_Only
AGBL3	340351	-0.8391	3.95E-05	0.000599	brown		-0.51087	DEG_Only
FAM171B	165215	1.29692	3.98E-05	0.000602	turquoise		0.501346	DEG_Only
FAAP20	199990	0.644205	4.01E-05	0.000606	turquoise		0.522384	DEG_Only
CNST	163882	-0.77917	4.02E-05	0.000608	brown		-0.51305	DEG_Only
SIGLEC10	89790	1.39385	4.05E-05	0.000612	turquoise		0.500034	DEG_Only
ANKRA2	57763	-0.96777	4.07E-05	0.000613	blue		-0.50604	DEG_Only
FCHSD2	9873	0.67479	4.07E-05	0.000613	turquoise		0.5193	DEG_Only
RANGAP1	5905	0.881168	4.08E-05	0.000613	turquoise		0.508524	DEG_Only
ZNF625	90589	1.71542	4.08E-05	0.000613	turquoise		0.497979	DEG_Only
AHI1	54806	-0.57186	4.09E-05	0.000615	brown		-0.53006	DEG_Only
HOXC4	3221	1.1525	4.10E-05	0.000616	turquoise		0.502327	DEG_Only
ATN1	1822	0.665271	4.11E-05	0.000617	turquoise		0.519837	DEG_Only
RNF11	26994	0.649896	4.13E-05	0.000619	turquoise		0.521027	DEG_Only
PPIL1	51645	1.23725	4.13E-05	0.000619	turquoise		0.501072	DEG_Only
MGST1	4257	-1.00514	4.13E-05	0.000619	blue		-0.50478	DEG_Only
APOC3	345	-1.66228	4.18E-05	0.000624	blue		-0.49763	DEG_Only
FAM89A	375061	0.979288	4.18E-05	0.000625	turquoise		0.505075	DEG_Only
BOK	666	1.21784	4.19E-05	0.000625	turquoise		0.500956	DEG_Only
FOXO4	4303	0.723344	4.21E-05	0.000628	turquoise		0.51493	DEG_Only
GNRHR	2798	-1.17601	4.29E-05	0.000639	brown		-0.50087	DEG_Only
C1QL1	10882	1.20562	4.32E-05	0.000643	turquoise		0.500303	DEG_Only
CLEC2D	29121	-1.08678	4.33E-05	0.000644	brown		-0.50202	DEG_Only
ALPL	249	-1.54586	4.35E-05	0.000645	blue		-0.49725	DEG_Only
LUC7L2	51631	-1.427	4.35E-05	0.000645	brown		-0.49803	DEG_Only
MKLN1	4289	-0.535	4.36E-05	0.000646	brown		-0.53386	DEG_Only
RGS11	8786	0.814515	4.41E-05	0.000653	turquoise		0.508987	DEG_Only
RPAP1	26015	0.829665	4.44E-05	0.000658	turquoise		0.508137	DEG_Only
CUX1	1523	0.527953	4.46E-05	0.00066	turquoise		0.534375	DEG_Only
GALNS	2588	1.17229	4.46E-05	0.00066	turquoise		0.499924	DEG_Only
EFCAB13	124989	-0.99809	4.48E-05	0.000661	brown		-0.50289	DEG_Only
TRPM6	140803	-0.91554	4.51E-05	0.000665	blue		-0.50482	DEG_Only
MTNR1A	4543	-1.28214	4.52E-05	0.000666	blue		-0.49832	DEG_Only
EFHC1	114327	-0.71302	4.53E-05	0.000667	brown		-0.51362	DEG_Only
CLIC3	9022	1.48741	4.55E-05	0.00067	turquoise		0.496449	DEG_Only
NTRK2	4915	0.751685	4.56E-05	0.000671	turquoise		0.511083	DEG_Only
SEC24D	9871	0.778726	4.57E-05	0.000672	turquoise		0.509637	DEG_Only
TGFBI	7045	2.13925	4.57E-05	0.000672	turquoise		0.493872	DEG_Only
CD93	22918	0.947749	4.59E-05	0.000673	turquoise		0.503466	DEG_Only
FER	2241	-0.64679	4.59E-05	0.000673	brown		-0.51831	DEG_Only
SSNA1	8636	0.700804	4.59E-05	0.000673	turquoise		0.514022	DEG_Only
LYSMD2	256586	0.795465	4.61E-05	0.000675	green		0.50859	DEG_Only
KCNRG	283518	-1.68575	4.62E-05	0.000675	brown		-0.49504	DEG_Only
GRI NA	2907	0.69934	4.63E-05	0.000677	turquoise		0.513911	DEG_Only
ROBO1	6091	0.549833	4.63E-05	0.000677	turquoise		0.529535	DEG_Only
UAP1	6675	-0.59823	4.65E-05	0.000679	brown		-0.52289	DEG_Only
KANK2	25959	0.917048	4.65E-05	0.000679	turquoise		0.503927	DEG_Only
TAS2R50	259296	-0.87073	4.66E-05	0.000679	brown		-0.50537	DEG_Only
CISH	1154	-1.04379	4.66E-05	0.000679	blue		-0.50087	DEG_Only
ADGRL1	22859	0.817863	4.69E-05	0.000682	turquoise		0.507189	DEG_Only
TIPARP	25976	-0.77335	4.74E-05	0.000689	brown		-0.50893	DEG_Only
BAG2	9532	1.01784	4.80E-05	0.000697	turquoise		0.500667	DEG_Only
CLMP	79827	-0.93097	4.82E-05	0.000699	brown		-0.50263	DEG_Only
TCEA3	6920	-1.20996	4.85E-05	0.000704	blue		-0.49731	DEG_Only
ZNF326	284695	-0.66129	4.88E-05	0.000707	brown		-0.51532	DEG_Only
ADAM28	10863	-1.58817	4.91E-05	0.000711	brown		-0.49395	DEG_Only
C8orf33	65265	0.725369	4.92E-05	0.000712	turquoise		0.510537	DEG_Only
ATAD2B	54454	-1.04868	4.92E-05	0.000712	brown		-0.49938	DEG_Only
CSTF3	1479	-0.76942	4.93E-05	0.000712	brown		-0.50804	DEG_Only
GATD1	347862	0.665868	4.93E-05	0.000712	turquoise		0.514629	DEG_Only
MAST4	375449	-0.59952	4.96E-05	0.000715	brown		-0.52086	DEG_Only
PDGFB	5155	1.09863	4.98E-05	0.000718	turquoise		0.498209	DEG_Only
ADAMTS5	11096	0.968981	5.01E-05	0.000722	turquoise		0.5006	DEG_Only
WNT3	7473	1.49056	5.01E-05	0.000722	turquoise		0.493999	DEG_Only
LRPPRC	10128	-0.56636	5.05E-05	0.000726	blue		-0.52449	DEG_Only
KATNIP	23247	0.713608	5.07E-05	0.000729	turquoise		0.5104	DEG_Only
SERPINA6	866	-1.60418	5.08E-05	0.000729	blue		-0.49303	DEG_Only
FGD6	55785	0.819196	5.11E-05	0.000733	turquoise		0.504797	DEG_Only
PEX1	5189	-0.87376	5.12E-05	0.000734	brown		-0.50272	DEG_Only
LRRC57	255252	0.731632	5.13E-05	0.000735	turquoise		0.50897	DEG_Only
PATJ	10207	-0.68369	5.14E-05	0.000736	blue		-0.51208	DEG_Only
HTT	3064	0.55853	5.15E-05	0.000736	turquoise		0.525029	DEG_Only
LRP2	4036	-1.4604	5.17E-05	0.000739	blue		-0.4934	DEG_Only
TYRO3	7301	0.928996	5.18E-05	0.00074	turquoise		0.500753	DEG_Only
ASS1	445	-0.87983	5.20E-05	0.000741	blue		-0.50213	DEG_Only
STING1	340061	0.89932	5.20E-05	0.000741	turquoise		0.501517	DEG_Only
PFKL	5211	0.631332	5.21E-05	0.000742	turquoise		0.516093	DEG_Only
WARS1	7453	0.682812	5.21E-05	0.000742	turquoise		0.511756	DEG_Only
CNN2	1265	0.68353	5.22E-05	0.000742	turquoise		0.511679	DEG_Only
GPR18	2841	-1.08508	5.22E-05	0.000742	brown		-0.49722	DEG_Only
HIPK2	28996	0.781314	5.24E-05	0.000744	turquoise		0.505806	DEG_Only
MAP4K4	9448	0.636371	5.27E-05	0.000748	turquoise		0.515283	DEG_Only
SAT1	6303	-0.76868	5.30E-05	0.00075	blue		-0.50611	DEG_Only
TNFSF12	8742	1.06843	5.30E-05	0.00075	turquoise		0.497103	DEG_Only
WI PF3	644150	1.15939	5.30E-05	0.00075	turquoise		0.495685	DEG_Only
TPCN1	53373	0.636154	5.31E-05	0.00075	turquoise		0.515105	DEG_Only
SEMA6D	80031	-0.83716	5.33E-05	0.000753	brown		-0.50298	DEG_Only
ADORA1	134	1.09368	5.39E-05	0.000761	turquoise		0.49624	DEG_Only
BRD4	23476	0.709563	5.39E-05	0.000761	turquoise		0.508965	DEG_Only
NETO2	81831	1.08176	5.42E-05	0.000765	turquoise		0.496278	DEG_Only
GPRC5B	51704	0.93304	5.44E-05	0.000766	turquoise		0.49936	DEG_Only
SREBF2	6721	0.633707	5.50E-05	0.000774	turquoise		0.514282	DEG_Only
RSL24D1	51187	-0.6533	5.50E-05	0.000774	brown		-0.51253	DEG_Only
CRIP1	1396	0.962273	5.51E-05	0.000774	turquoise		0.49828	DEG_Only
PTPN18	26469	0.777633	5.53E-05	0.000777	turquoise		0.504468	DEG_Only
GJA4	2701	1.03378	5.55E-05	0.000779	turquoise		0.496548	DEG_Only
KCTD6	200845	-0.61358	5.55E-05	0.000779	blue		-0.51598	DEG_Only
ARHGEF2	9181	0.872863	5.59E-05	0.000784	turquoise		0.500396	DEG_Only
ITGB2	3689	1.05794	5.60E-05	0.000785	turquoise		0.495837	DEG_Only
PCDHB5	26167	1.08115	5.68E-05	0.000795	turquoise		0.495062	DEG_Only
SPOCK2	9806	0.944987	5.69E-05	0.000795	turquoise		0.497873	DEG_Only
NUDCD1	84955	-0.76791	5.69E-05	0.000796	brown		-0.50415	DEG_Only
PPWD1	23398	-0.92011	5.71E-05	0.000798	brown		-0.49841	DEG_Only
CTC1	80169	0.889794	5.73E-05	0.0008	turquoise		0.499202	DEG_Only
PRODH2	58510	-1.51576	5.78E-05	0.000806	blue		-0.49023	DEG_Only
RNF186	54546	-1.39025	5.79E-05	0.000806	blue		-0.49105	DEG_Only
SLC48A1	55652	0.776327	5.81E-05	0.000808	turquoise		0.503196	DEG_Only
ACO1	48	-0.92012	5.85E-05	0.000814	blue		-0.49777	DEG_Only
NR2C1	7181	-0.82565	5.86E-05	0.000814	brown		-0.50084	DEG_Only
CYP2B6	1555	-2.28454	5.90E-05	0.000819	blue		-0.48724	DEG_Only
PRICKLE1	144165	0.759249	5.97E-05	0.000828	turquoise		0.503277	DEG_Only
MPRIP	23164	0.557056	5.97E-05	0.000828	turquoise		0.52068	DEG_Only
SLTM	79811	-0.52663	5.97E-05	0.000828	brown		-0.52546	DEG_Only
MS4A7	58475	1.84895	5.98E-05	0.000828	turquoise		0.487931	DEG_Only
TAS2R10	50839	-1.37371	5.99E-05	0.000828	brown		-0.49031	DEG_Only
SCI MP	388325	2.14105	6.00E-05	0.000829	turquoise		0.487084	DEG_Only
IP6K1	9807	0.900061	6.04E-05	0.000834	turquoise		0.4975	DEG_Only
CSRP1	1465	0.545524	6.09E-05	0.00084	turquoise		0.52179	DEG_Only
MINK1	50488	0.702734	6.09E-05	0.00084	turquoise		0.505965	DEG_Only
ITPRI PL2	162073	0.559518	6.11E-05	0.000842	turquoise		0.51962	DEG_Only
CDON	50937	1.3289	6.12E-05	0.000843	turquoise		0.490114	DEG_Only
LY6G5B	58496	-1.45897	6.13E-05	0.000844	brown		-0.48909	DEG_Only
OR51E2	81285	2.53288	6.19E-05	0.00085	turquoise		0.485695	DEG_Only
SPNS1	83985	0.662009	6.26E-05	0.00086	turquoise		0.508123	DEG_Only
DBN1	1627	0.704752	6.27E-05	0.000861	turquoise		0.504996	DEG_Only
NFKBIZ	64332	-1.14659	6.29E-05	0.000863	brown		-0.49141	DEG_Only
ITGA1	3672	0.714068	6.30E-05	0.000863	turquoise		0.504316	DEG_Only
DUS3L	56931	0.7619	6.30E-05	0.000864	turquoise		0.501631	DEG_Only
ITM2C	81618	1.39774	6.31E-05	0.000864	turquoise		0.488778	DEG_Only
ZC3HAV1L	92092	0.925467	6.38E-05	0.000872	turquoise		0.495316	DEG_Only
FLVCR1	28982	-1.02507	6.39E-05	0.000873	brown		-0.493	DEG_Only
SLCO4C1	353189	-1.63625	6.41E-05	0.000875	blue		-0.48699	DEG_Only
ENPP3	5169	-1.10789	6.42E-05	0.000876	brown		-0.49145	DEG_Only
AIG1	51390	-0.71286	6.43E-05	0.000877	blue		-0.50379	DEG_Only
CARD6	84674	0.932489	6.45E-05	0.000879	turquoise		0.494818	DEG_Only
APOM	55937	-1.78547	6.46E-05	0.00088	blue		-0.48618	DEG_Only
VAMP5	10791	0.805217	6.47E-05	0.00088	turquoise		0.498948	DEG_Only
DIPK2B	79742	1.01955	6.50E-05	0.000883	turquoise		0.49266	DEG_Only
BMP1	649	0.930062	6.51E-05	0.000885	turquoise		0.494625	DEG_Only
CD99L2	83692	0.827122	6.57E-05	0.000892	turquoise		0.497631	DEG_Only
PLCB3	5331	0.829313	6.58E-05	0.000892	turquoise		0.49753	DEG_Only
PDIA4	9601	0.704574	6.59E-05	0.000893	turquoise		0.503613	DEG_Only
B IRC2	329	-0.58893	6.59E-05	0.000893	brown		-0.51358	DEG_Only
RHEX	440712	-1.61153	6.64E-05	0.000899	blue		-0.48617	DEG_Only
LTC4S	4056	1.01123	6.69E-05	0.000904	turquoise		0.492043	DEG_Only
DDX3X	1654	-0.68445	6.70E-05	0.000905	blue		-0.50447	DEG_Only
NI PAL3	57185	0.731822	6.79E-05	0.000915	turquoise		0.501154	DEG_Only
CLNK	116449	-0.7498	6.82E-05	0.000919	blue		-0.50003	DEG_Only
ZBTB20	26137	-0.68443	6.82E-05	0.000919	brown		-0.50396	DEG_Only
TBXAS1	6916	0.966981	6.87E-05	0.000925	turquoise		0.492271	DEG_Only
COLEC11	78989	-0.90813	6.91E-05	0.000929	blue		-0.49362	DEG_Only
RNF148	378925	-0.75255	6.93E-05	0.000931	brown		-0.49947	DEG_Only
MINDY2	54629	0.915585	6.94E-05	0.000931	turquoise		0.493314	DEG_Only
FAM210B	116151	0.90898	6.94E-05	0.000931	turquoise		0.493486	DEG_Only
CPM	1368	-1.08736	6.96E-05	0.000933	brown		-0.48963	DEG_Only
RASA3	22821	1.08253	7.00E-05	0.000938	turquoise		0.489537	DEG_Only
NID1	4811	0.951064	7.02E-05	0.00094	turquoise		0.492069	DEG_Only
BTN2A1	11120	0.605525	7.03E-05	0.000941	turquoise		0.509812	DEG_Only
PML	5371	0.804511	7.04E-05	0.000941	turquoise		0.49664	DEG_Only
SLC25A16	8034	-0.9075	7.05E-05	0.000941	blue		-0.49311	DEG_Only
UBE2H	7328	0.66934	7.07E-05	0.000943	turquoise		0.504011	DEG_Only
RBM6	10180	-0.68819	7.07E-05	0.000943	brown		-0.50267	DEG_Only
FBXO21	23014	-0.82072	7.10E-05	0.000946	brown		-0.49576	DEG_Only
NALCN	259232	0.925621	7.11E-05	0.000946	turquoise		0.492392	DEG_Only
ESM1	11082	-1.9934	7.11E-05	0.000946	brown		-0.48312	DEG_Only
MMP24OS	1.01E+08	0.719672	7.14E-05	0.00095	turquoise		0.500394	DEG_Only
MAP1LC3B	81631	0.673944	7.15E-05	0.00095	turquoise		0.503376	DEG_Only
SIK2	23235	-0.65356	7.16E-05	0.000951	brown		-0.50487	DEG_Only
TCF7L1	83439	0.862223	7.17E-05	0.000951	turquoise		0.49402	DEG_Only
ENTPD4	9583	0.575321	7.22E-05	0.000957	turquoise		0.512436	DEG_Only
WDR19	57728	-0.80711	7.23E-05	0.000958	blue		-0.4958	DEG_Only
RSRC2	65117	-0.59998	7.24E-05	0.000958	blue		-0.50954	DEG_Only
PSMD2	5708	0.579378	7.24E-05	0.000958	turquoise		0.51187	DEG_Only
SYNM	23336	1.05839	7.33E-05	0.00097	turquoise		0.488715	DEG_Only
ZC3HAV1	56829	0.68808	7.36E-05	0.000972	turquoise		0.501513	DEG_Only
PDGFRA	5156	-0.95924	7.37E-05	0.000972	brown		-0.49059	DEG_Only
HOXB7	3217	0.819677	7.37E-05	0.000972	turquoise		0.494782	DEG_Only
ACADSB	36	-1.11	7.42E-05	0.000978	blue		-0.4876	DEG_Only
RTL8B	441518	0.852976	7.42E-05	0.000978	turquoise		0.493365	DEG_Only
PHLDB1	23187	0.668854	7.62E-05	0.001003	turquoise		0.501883	DEG_Only
GI PC3	126326	1.25944	7.63E-05	0.001004	turquoise		0.485032	DEG_Only
CACHD1	57685	-0.99289	7.75E-05	0.001018	blue		-0.48849	DEG_Only
CTSZ	1522	0.840803	7.77E-05	0.001021	turquoise		0.492525	DEG_Only
MRLN	1.01E+08	-1.96833	7.78E-05	0.001022	blue		-0.48086	DEG_Only
CTNNBIP1	56998	0.988489	7.83E-05	0.001027	turquoise		0.488303	DEG_Only
SH2B3	10019	0.96758	7.84E-05	0.001027	turquoise		0.488725	DEG_Only
TAGLN	6876	1.18381	7.92E-05	0.001036	turquoise		0.484876	DEG_Only
STK40	83931	0.855885	7.95E-05	0.00104	turquoise		0.491385	DEG_Only
CALB1	793	-2.70652	7.99E-05	0.001044	blue		-0.47901	DEG_Only
GI MAP1	170575	1.73197	8.07E-05	0.001054	turquoise		0.480644	DEG_Only
DNAAF11	23639	-0.71472	8.10E-05	0.001057	blue		-0.4971	DEG_Only
FAM24B	196792	-1.82699	8.11E-05	0.001057	blue		-0.4802	DEG_Only
CCDC22	28952	0.714658	8.12E-05	0.001058	turquoise		0.497023	DEG_Only
SORBS3	10174	0.759401	8.12E-05	0.001058	turquoise		0.49464	DEG_Only
AP5S1	55317	0.600298	8.25E-05	0.001074	turquoise		0.505532	DEG_Only
PLP2	5355	0.765143	8.34E-05	0.001084	turquoise		0.493622	DEG_Only
C2CD2L	9854	0.875152	8.37E-05	0.001088	turquoise		0.489347	DEG_Only
ZNF141	7700	-1.39694	8.44E-05	0.001096	brown		-0.48121	DEG_Only
SZRD1	26099	0.542438	8.45E-05	0.001096	turquoise		0.511967	DEG_Only
POLD3	10714	-0.88914	8.54E-05	0.001107	blue		-0.48836	DEG_Only
TAS2R8	50836	-0.93939	8.58E-05	0.001111	brown		-0.48692	DEG_Only
PVALB	5816	-2.66123	8.60E-05	0.001113	blue		-0.47715	DEG_Only
NAALAD2	10003	-1.14891	8.62E-05	0.001114	brown		-0.48305	DEG_Only
CNOT2	4848	-0.5974	8.63E-05	0.001114	brown		-0.50448	DEG_Only
SLC5A12	159963	-1.84371	8.64E-05	0.001115	blue		-0.47849	DEG_Only
PECAM1	5175	0.970247	8.64E-05	0.001115	turquoise		0.485994	DEG_Only
TFRC	7037	-1.27823	8.68E-05	0.001119	blue		-0.48143	DEG_Only
CYP8B1	1582	-1.37681	8.70E-05	0.00112	blue		-0.48057	DEG_Only
GRB2	2885	0.704276	8.76E-05	0.001128	turquoise		0.495445	DEG_Only
SLC27A4	10999	0.835324	8.82E-05	0.001134	turquoise		0.489195	DEG_Only
PELO	53918	0.615024	8.83E-05	0.001134	turquoise		0.502022	DEG_Only
ENTREP1	9413	1.0637	8.92E-05	0.001145	turquoise		0.483382	DEG_Only
P3H2	55214	0.727615	8.94E-05	0.001148	turquoise		0.493515	DEG_Only
PDPN	10630	0.924157	8.95E-05	0.001148	turquoise		0.48612	DEG_Only
EFHD2	79180	1.00732	8.96E-05	0.001148	turquoise		0.484254	DEG_Only
GRK6	2870	0.950496	8.96E-05	0.001148	turquoise		0.485456	DEG_Only
EP400	57634	0.730784	8.97E-05	0.001148	turquoise		0.493263	DEG_Only
AKI RIN2	55122	0.61946	9.02E-05	0.001153	turquoise		0.500957	DEG_Only
MARCHF7	64844	-0.53691	9.04E-05	0.001154	brown		-0.51064	DEG_Only
ITFG1	81533	0.50087	9.07E-05	0.001157	turquoise		0.516648	DEG_Only
FKBP9	11328	0.75068	9.14E-05	0.001166	turquoise		0.491689	DEG_Only
SMIM1	388588	-1.29647	9.20E-05	0.001173	brown		-0.47972	DEG_Only
VAMP2	6844	0.648346	9.22E-05	0.001174	turquoise		0.497823	DEG_Only
EMP3	2014	0.708501	9.24E-05	0.001175	turquoise		0.493664	DEG_Only
CREBZF	58487	-0.78887	9.24E-05	0.001175	brown		-0.48967	DEG_Only
FDX2	112812	0.891899	9.25E-05	0.001176	turquoise		0.486077	DEG_Only
CATSPERE	257044	-0.75703	9.31E-05	0.001182	brown		-0.49087	DEG_Only
FAM241A	132720	0.801896	9.42E-05	0.001196	turquoise		0.488575	DEG_Only
RNF26	79102	0.631434	9.48E-05	0.001202	turquoise		0.498394	DEG_Only
PYGO2	90780	0.981022	9.50E-05	0.001204	turquoise		0.483183	DEG_Only
COPS8	10920	0.613608	9.50E-05	0.001204	turquoise		0.499919	DEG_Only
HLA-DMA	3108	0.778481	9.52E-05	0.001204	turquoise		0.489265	DEG_Only
SPRY4	81848	0.909061	9.57E-05	0.00121	turquoise		0.484676	DEG_Only
PDGFA	5154	0.718038	9.60E-05	0.001213	turquoise		0.491993	DEG_Only
A1CF	29974	-1.39973	9.63E-05	0.001216	blue		-0.47771	DEG_Only
OR52D1	390066	-0.59806	9.65E-05	0.001217	grey		-0.50099	DEG_Only
ADRM1	11047	0.645245	9.66E-05	0.001217	turquoise		0.496691	DEG_Only
PLXDC2	84898	0.890918	9.66E-05	0.001217	turquoise		0.484908	DEG_Only
TRIM28	10155	0.740849	9.68E-05	0.001218	turquoise		0.490553	DEG_Only
MDN1	23195	-0.69235	9.68E-05	0.001218	brown		-0.4933	DEG_Only
SHMT1	6470	-1.5287	9.71E-05	0.00122	blue		-0.47671	DEG_Only
AMOTL1	154810	0.629583	9.71E-05	0.00122	turquoise		0.497825	DEG_Only
ATF5	22809	0.690567	9.74E-05	0.001223	turquoise		0.493219	DEG_Only
OGA	10724	-0.70552	9.79E-05	0.001229	brown		-0.49214	DEG_Only
PRPF39	55015	-1.0613	9.88E-05	0.001239	brown		-0.48063	DEG_Only
DESI2	51029	0.677362	9.92E-05	0.001243	turquoise		0.493547	DEG_Only
HLA-C	3107	0.979819	9.93E-05	0.001244	turquoise		0.481992	DEG_Only
ABCC2	1244	-1.65877	9.94E-05	0.001244	blue		-0.47548	DEG_Only
TBCA	6902	-0.57885	9.96E-05	0.001246	brown		-0.50208	DEG_Only
CYP4A22	284541	-1.91898	9.98E-05	0.001248	blue		-0.4745	DEG_Only
TNF	7124	0.958453	0.0001	0.001251	turquoise		0.482205	DEG_Only
EHMT2	10919	0.715298	0.0001	0.001253	turquoise		0.490842	DEG_Only
USP5	8078	0.9289	0.000101	0.00126	turquoise		0.482672	DEG_Only
APOBEC2	10930	-0.63981	0.000101	0.001261	brown		-0.49575	DEG_Only
FGL2	10875	1.21975	0.000101	0.001261	turquoise		0.477907	DEG_Only
MAP1LC3A	84557	0.866338	0.000102	0.001264	turquoise		0.484229	DEG_Only
CYP4Z1	199974	-1.98002	0.000102	0.001264	grey		-0.47388	DEG_Only
CEMIP2	23670	-0.8522	0.000102	0.001266	brown		-0.48458	DEG_Only
SPACA9	11092	1.1415	0.000102	0.00127	turquoise		0.478543	DEG_Only
CUBN	8029	-1.79229	0.000103	0.001278	blue		-0.47406	DEG_Only
CLMN	79789	-1.3373	0.000103	0.001279	blue		-0.47634	DEG_Only
ALKBH4	54784	0.803589	0.000103	0.001281	turquoise		0.485892	DEG_Only
SCRN1	9805	0.58298	0.000104	0.001283	turquoise		0.50041	DEG_Only
PAH	5053	-1.69201	0.000104	0.001287	blue		-0.47414	DEG_Only
CFP	5199	1.5144	0.000104	0.001287	turquoise		0.474946	DEG_Only
ANO3	63982	-1.11951	0.000105	0.001293	brown		-0.47823	DEG_Only
HK1	3098	0.604075	0.000105	0.001296	turquoise		0.497828	DEG_Only
C15orf39	56905	0.987667	0.000105	0.001298	turquoise		0.480256	DEG_Only
ALG3	10195	0.747528	0.000106	0.001302	turquoise		0.487718	DEG_Only
PCDHA12	56137	0.966402	0.000106	0.001302	turquoise		0.480587	DEG_Only
MMP12	4321	-0.89278	0.000106	0.001307	brown		-0.48225	DEG_Only
PTTG1IP	754	0.524897	0.000106	0.001308	turquoise		0.50727	DEG_Only
GP2	2813	-0.76533	0.000108	0.001331	grey		-0.48616	DEG_Only
ATP6V0A4	50617	-1.86624	0.000108	0.001331	blue		-0.47251	DEG_Only
PHF12	57649	0.656225	0.000109	0.001333	turquoise		0.492356	DEG_Only
MEIS1	4211	-0.7059	0.000109	0.001333	brown		-0.48904	DEG_Only
CRTAP	10491	0.567195	0.000109	0.001333	turquoise		0.500681	DEG_Only
Y IF1B	90522	0.857611	0.000109	0.001333	turquoise		0.482546	DEG_Only
ASCL3	56676	-0.92561	0.000109	0.001333	brown		-0.48067	DEG_Only
PLET1	349633	-0.73551	0.000109	0.001334	brown		-0.48737	DEG_Only
VEPH1	79674	-1.1709	0.000109	0.001335	blue		-0.47641	DEG_Only
CDKAL1	54901	-0.89673	0.000109	0.001338	brown		-0.48126	DEG_Only
IQCB1	9657	-1.19047	0.00011	0.001345	brown		-0.47594	DEG_Only
EPHA2	1969	0.967639	0.000111	0.001357	turquoise		0.479136	DEG_Only
CELSR2	1952	0.83255	0.000111	0.001357	turquoise		0.482754	DEG_Only
ACSM3	6296	-1.48314	0.000112	0.001366	blue		-0.47312	DEG_Only
GOLGA8B	440270	-2.69619	0.000112	0.001366	brown		-0.47021	DEG_Only
METTL25	84190	-0.77675	0.000113	0.001377	brown		-0.48439	DEG_Only
INTS1	26173	0.72971	0.000114	0.001383	turquoise		0.486443	DEG_Only
ACAA2	10449	-0.85984	0.000115	0.001393	blue		-0.48102	DEG_Only
LENG8	114823	-0.79678	0.000115	0.001394	brown		-0.48315	DEG_Only
ETFDH	2110	-0.73314	0.000115	0.001394	blue		-0.48598	DEG_Only
CCDC43	124808	0.947996	0.000115	0.001394	green		0.478628	DEG_Only
NPIPB11	728888	-0.84247	0.000115	0.001395	brown		-0.48145	DEG_Only
HYCC2	285172	-0.75197	0.000116	0.0014	brown		-0.48487	DEG_Only
FAM222B	55731	0.760005	0.000117	0.001411	turquoise		0.484258	DEG_Only
FH	2271	-0.6465	0.000117	0.001412	blue		-0.4909	DEG_Only
PLPP4	196051	-0.9772	0.000117	0.001412	blue		-0.47756	DEG_Only
NOP58	51602	-0.78214	0.000117	0.001413	blue		-0.48321	DEG_Only
TRPM7	54822	-0.6179	0.000117	0.001414	brown		-0.49317	DEG_Only
COLGALT2	23127	1.24355	0.000117	0.001414	turquoise		0.473708	DEG_Only
PNKP	11284	0.711894	0.000118	0.001428	turquoise		0.4862	DEG_Only
BAK1	578	1.06856	0.000119	0.001429	turquoise		0.47553	DEG_Only
KIZ	55857	-0.77509	0.000119	0.001431	brown		-0.48303	DEG_Only
CASZ1	54897	0.892912	0.00012	0.001448	turquoise		0.478694	DEG_Only
ARFGAP1	55738	0.788679	0.000121	0.001451	turquoise		0.482043	DEG_Only
MYD88	4615	1.02629	0.000121	0.001452	turquoise		0.475703	DEG_Only
WDR90	197335	-0.59298	0.000122	0.00146	brown		-0.49436	DEG_Only
NCLN	56926	0.890252	0.000122	0.001471	turquoise		0.478261	DEG_Only
CCND2	894	1.14198	0.000124	0.001486	turquoise		0.473292	DEG_Only
RPL5	6125	-0.54195	0.000124	0.001488	blue		-0.49971	DEG_Only
PLK2	10769	0.708631	0.000124	0.00149	turquoise		0.484937	DEG_Only
CD2BP2	10421	0.607443	0.000125	0.001491	turquoise		0.492201	DEG_Only
WDR91	29062	-0.73287	0.000125	0.001493	blue		-0.48355	DEG_Only
DNASE1L1	1774	0.919649	0.000126	0.001502	turquoise		0.476799	DEG_Only
CCSER1	401145	-1.07675	0.000126	0.001502	blue		-0.47377	DEG_Only
ME1	4199	0.628974	0.000126	0.001502	turquoise		0.490013	DEG_Only
BTN2A2	10385	1.0977	0.000126	0.001507	turquoise		0.473354	DEG_Only
ZGRF1	55345	-0.82006	0.000126	0.001508	blue		-0.47951	DEG_Only
HHATL	57467	1.28301	0.000127	0.001511	turquoise		0.471195	DEG_Only
TAS2R14	50840	-1.89242	0.000127	0.001514	brown		-0.46817	DEG_Only
GK5	256356	-1.1776	0.000128	0.001521	brown		-0.47203	DEG_Only
NI NJ1	4814	0.803819	0.000128	0.001524	turquoise		0.479723	DEG_Only
OR52H1	390067	-1.03759	0.000129	0.001535	brown		-0.47362	DEG_Only
SUGCT	79783	-1.57111	0.000129	0.001535	blue		-0.46883	DEG_Only
RHCG	51458	-1.74219	0.000129	0.001535	blue		-0.46815	DEG_Only
AASDH	132949	-0.5701	0.00013	0.001539	brown		-0.49478	DEG_Only
CC2D2A	57545	-0.69881	0.00013	0.001545	blue		-0.4841	DEG_Only
SLC46A3	283537	0.620026	0.00013	0.001545	turquoise		0.489655	DEG_Only
KCNH2	3757	0.974918	0.000131	0.001557	turquoise		0.474287	DEG_Only
ELMO2	63916	0.631027	0.000132	0.001562	turquoise		0.488366	DEG_Only
SAMD4A	23034	0.832479	0.000132	0.001563	turquoise		0.477828	DEG_Only
CHGA	1113	2.53926	0.000134	0.001583	turquoise		0.465657	DEG_Only
NF2	4771	0.621664	0.000136	0.001603	turquoise		0.488281	DEG_Only
FAM50A	9130	0.822617	0.000137	0.001613	turquoise		0.477193	DEG_Only
LRMDA	83938	-0.86878	0.000137	0.001622	brown		-0.47557	DEG_Only
STRIT1	1.01E+08	-1.72365	0.000138	0.001624	blue		-0.46649	DEG_Only
DUSP8	1850	0.871889	0.000138	0.001631	turquoise		0.475271	DEG_Only
NDUFAF5	79133	-0.84201	0.000139	0.001637	brown		-0.47602	DEG_Only
CD69	969	-1.28845	0.00014	0.001646	brown		-0.46844	DEG_Only
CYP4A11	1579	-2.34675	0.00014	0.001647	blue		-0.46465	DEG_Only
LNX2	222484	-0.84746	0.000141	0.001653	brown		-0.47551	DEG_Only
IDH1	3417	-0.85249	0.000143	0.001672	blue		-0.47501	DEG_Only
SLC27A2	11001	-2.10864	0.000145	0.001695	blue		-0.46421	DEG_Only
ASPA	443	-1.27687	0.000145	0.001695	blue		-0.46762	DEG_Only
ZNF117	51351	-1.25083	0.000145	0.001696	brown		-0.4678	DEG_Only
PPP1CA	5499	0.597015	0.000145	0.001696	turquoise		0.488429	DEG_Only
MYO9A	4649	-0.51852	0.000146	0.001703	brown		-0.49784	DEG_Only
PPP2R2B	5521	0.704243	0.000146	0.001705	turquoise		0.480415	DEG_Only
THAP11	57215	0.722047	0.000146	0.001705	turquoise		0.47945	DEG_Only
FRS2	10818	-0.50818	0.000146	0.001706	brown		-0.49937	DEG_Only
R3HCC1	203069	0.72606	0.000146	0.001706	turquoise		0.479176	DEG_Only
AJAP1	55966	1.16027	0.000147	0.001709	turquoise		0.468403	DEG_Only
AQP3	360	1.09803	0.000147	0.001712	turquoise		0.469124	DEG_Only
RGS19	10287	0.775976	0.000149	0.001729	turquoise		0.476476	DEG_Only
MYO5A	4644	0.634805	0.000149	0.001729	turquoise		0.484404	DEG_Only
ACE2	59272	-1.7897	0.000149	0.001735	blue		-0.46409	DEG_Only
NDE1	54820	0.886143	0.00015	0.001738	turquoise		0.472652	DEG_Only
DOC2B	8447	1.53894	0.000151	0.00175	turquoise		0.464784	DEG_Only
TMEM250	90120	0.706687	0.000151	0.001751	turquoise		0.479246	DEG_Only
CSDC2	27254	1.13359	0.000151	0.001755	turquoise		0.467827	DEG_Only
CDC42EP5	148170	0.886777	0.000152	0.001755	turquoise		0.472274	DEG_Only
DUSP14	11072	0.966457	0.000153	0.001768	turquoise		0.470202	DEG_Only
NAGA	4668	0.847067	0.000153	0.001773	turquoise		0.473045	DEG_Only
PI4KA	5297	0.594284	0.000153	0.001773	turquoise		0.486911	DEG_Only
WNT8B	7479	1.098	0.000154	0.001777	turquoise		0.467842	DEG_Only
RIC3	79608	-0.85208	0.000154	0.001783	brown		-0.4727	DEG_Only
RHBDF2	79651	0.70086	0.000158	0.001824	turquoise		0.478164	DEG_Only
SMIM6	1E+08	-0.74854	0.000159	0.001829	brown		-0.47568	DEG_Only
SQLE	6713	0.889354	0.000159	0.001836	turquoise		0.470748	DEG_Only
NELL1	4745	2.60664	0.00016	0.001836	turquoise		0.46088	DEG_Only
KCNH6	81033	-0.95383	0.000161	0.001849	blue		-0.469	DEG_Only
IMPDH1	3614	0.756306	0.000161	0.001849	turquoise		0.474942	DEG_Only
AGXT	189	-1.15627	0.000161	0.001849	blue		-0.46584	DEG_Only
GALM	130589	-1.3454	0.000161	0.001854	blue		-0.46404	DEG_Only
MTA1	9112	0.716113	0.000162	0.001854	turquoise		0.476688	DEG_Only
CDKN2D	1032	0.617082	0.000162	0.001858	turquoise		0.483093	DEG_Only
CEP295	85459	-0.88991	0.000163	0.001861	brown		-0.47016	DEG_Only
MGRN1	23295	0.621668	0.000163	0.001861	turquoise		0.482629	DEG_Only
HSD11B1L	374875	0.551181	0.000163	0.001864	turquoise		0.489614	DEG_Only
CD47	961	0.534993	0.000163	0.001866	turquoise		0.491641	DEG_Only
PIGS	94005	0.526013	0.000164	0.001867	turquoise		0.492867	DEG_Only
CDC25B	994	0.725881	0.000165	0.001885	turquoise		0.47553	DEG_Only
SPR	6697	0.868442	0.000166	0.001888	turquoise		0.470187	DEG_Only
COLEC12	81035	2.85615	0.000166	0.00189	turquoise		0.459596	DEG_Only
SLC1A1	6505	-1.38725	0.000166	0.001891	blue		-0.46295	DEG_Only
STAB1	23166	0.521367	0.000166	0.001891	turquoise		0.492986	DEG_Only
ACSS3	79611	-1.44291	0.000167	0.001896	blue		-0.46252	DEG_Only
LENG1	79165	1.03995	0.000167	0.001897	turquoise		0.466356	DEG_Only
CBX4	8535	0.733941	0.000168	0.001908	turquoise		0.474651	DEG_Only
ZBTB47	92999	0.839161	0.000168	0.001909	turquoise		0.470586	DEG_Only
EPM2A IP1	9852	-0.62982	0.000169	0.001912	brown		-0.48086	DEG_Only
ZDHHC17	23390	-0.70052	0.000169	0.001917	brown		-0.47614	DEG_Only
CLTRN	57393	-1.60033	0.00017	0.001921	blue		-0.46125	DEG_Only
CES3	23491	-1.14055	0.00017	0.001923	blue		-0.46448	DEG_Only
NSA2	10412	-0.53597	0.000171	0.001925	brown		-0.4901	DEG_Only
C1orf122	127687	0.645645	0.000171	0.001925	turquoise		0.479336	DEG_Only
ITGB8	3696	0.576491	0.000171	0.001928	turquoise		0.485235	DEG_Only
C3orf85	401081	-1.38274	0.000171	0.001928	blue		-0.46218	DEG_Only
GPAT4	137964	0.638001	0.000171	0.00193	turquoise		0.479746	DEG_Only
LTBP1	4052	1.27695	0.000172	0.00193	turquoise		0.46289	DEG_Only
LMOD2	442721	-0.7457	0.000172	0.00193	brown		-0.47349	DEG_Only
DPP9	91039	0.866839	0.000172	0.001938	turquoise		0.469078	DEG_Only
GPR65	8477	1.19287	0.000173	0.001938	turquoise		0.463498	DEG_Only
NFASC	23114	0.826065	0.000173	0.001938	turquoise		0.470246	DEG_Only
DUSP22	56940	0.596427	0.000173	0.001942	turquoise		0.482874	DEG_Only
STK33	65975	-0.89479	0.000173	0.001942	brown		-0.46821	DEG_Only
SPTB	6710	0.726489	0.000173	0.001943	turquoise		0.474057	DEG_Only
AMMECR1L	83607	0.73316	0.000174	0.001943	turquoise		0.473703	DEG_Only
SRSF6	6431	-0.69253	0.000174	0.001943	brown		-0.4758	DEG_Only
PI4K2A	55361	0.80919	0.000175	0.001953	turquoise		0.47048	DEG_Only
TMEM160	54958	0.836503	0.000178	0.001987	turquoise		0.469069	DEG_Only
ABCA6	23460	-0.86968	0.000179	0.001999	blue		-0.46791	DEG_Only
DCUN1D2	55208	-0.88239	0.00018	0.002004	brown		-0.46749	DEG_Only
C2CD2	25966	0.792438	0.00018	0.002004	turquoise		0.470229	DEG_Only
RRAS	6237	0.720064	0.00018	0.002012	turquoise		0.473173	DEG_Only
GFOD2	81577	0.880848	0.000181	0.002016	turquoise		0.467296	DEG_Only
P4HTM	54681	0.921039	0.000182	0.002021	turquoise		0.466225	DEG_Only
SECTM1	6398	1.17792	0.000182	0.002024	turquoise		0.462171	DEG_Only
EMID1	129080	0.828363	0.000183	0.002031	turquoise		0.468526	DEG_Only
TMEM179B	374395	0.683281	0.000184	0.002042	turquoise		0.474613	DEG_Only
KLK7	5650	0.94818	0.000185	0.002052	turquoise		0.465124	DEG_Only
ITGB5	3693	0.648663	0.000186	0.002065	turquoise		0.476428	DEG_Only
TMSB15A	11013	1.55965	0.000187	0.002075	turquoise		0.458754	DEG_Only
RNF187	149603	0.816849	0.000188	0.002082	turquoise		0.468064	DEG_Only
CCNG1	900	-0.57832	0.000188	0.002082	blue		-0.48198	DEG_Only
SPATA1	1.01E+08	-0.73703	0.00019	0.002099	brown		-0.47086	DEG_Only
MMP15	4324	0.901822	0.000191	0.002114	turquoise		0.465171	DEG_Only
GUK1	2987	0.565448	0.000192	0.002125	green		0.482602	DEG_Only
NCBP1	4686	-0.59214	0.000194	0.002138	brown		-0.47968	DEG_Only
CFAP91	89876	-0.91088	0.000194	0.00214	brown		-0.46454	DEG_Only
CNPY3	10695	0.614487	0.000194	0.002144	turquoise		0.477612	DEG_Only
ANKRD11	29123	0.641097	0.000195	0.002144	turquoise		0.475566	DEG_Only
TSPAN18	90139	1.16985	0.000196	0.002156	turquoise		0.460155	DEG_Only
NACC2	138151	0.986194	0.000196	0.002156	turquoise		0.462681	DEG_Only
SREBF1	6720	0.672256	0.000197	0.00216	turquoise		0.473183	DEG_Only
HCLS1	3059	1.22693	0.000197	0.00216	turquoise		0.459478	DEG_Only
ENPP4	22875	0.801324	0.000197	0.00216	turquoise		0.467217	DEG_Only
MLEC	9761	0.510073	0.000199	0.002181	turquoise		0.488656	DEG_Only
TMEM175	84286	0.855336	0.000199	0.002182	turquoise		0.465191	DEG_Only
POLR2L	5441	0.583642	0.000199	0.002182	turquoise		0.479604	DEG_Only
PBLD	64081	-1.11539	0.0002	0.002186	blue		-0.46024	DEG_Only
PCK2	5106	-1.14159	0.0002	0.002186	blue		-0.45991	DEG_Only
GSAP	54103	-0.80411	0.0002	0.002187	brown		-0.46665	DEG_Only
POMT2	29954	0.741726	0.000201	0.002195	turquoise		0.468939	DEG_Only
SLC2A12	154091	0.841284	0.000201	0.002197	turquoise		0.465301	DEG_Only
PDLIM1	9124	0.553202	0.000201	0.002197	turquoise		0.482487	DEG_Only
INTU	27152	-0.92463	0.000201	0.002198	brown		-0.46313	DEG_Only
SURF4	6836	0.563328	0.000202	0.002199	turquoise		0.481288	DEG_Only
THEM4	117145	-1.04221	0.000202	0.002205	brown		-0.46086	DEG_Only
TCEA2	6919	0.61096	0.000203	0.00221	turquoise		0.476559	DEG_Only
LAMB2	3913	0.716762	0.000204	0.002219	turquoise		0.469633	DEG_Only
HLF	3131	-1.30672	0.000204	0.002219	blue		-0.45779	DEG_Only
UGT2A3	79799	-1.41907	0.000204	0.002223	blue		-0.45698	DEG_Only
LCA5	167691	0.79571	0.000204	0.002223	turquoise		0.466258	DEG_Only
NCKAP1L	3071	1.46618	0.000205	0.002224	turquoise		0.456674	DEG_Only
ENOSF1	55556	-0.83576	0.000205	0.00223	blue		-0.46483	DEG_Only
LRRC70	1E+08	-0.95464	0.000206	0.00224	brown		-0.46178	DEG_Only
PCDH1	5097	0.690296	0.000207	0.002241	turquoise		0.470586	DEG_Only
PCMTD2	55251	-0.73596	0.000207	0.002243	black		-0.46827	DEG_Only
HRAS	3265	0.759846	0.000207	0.002243	turquoise		0.467235	DEG_Only
FAM118B	79607	0.781501	0.000207	0.002244	turquoise		0.466354	DEG_Only
BRD3	8019	0.591732	0.000208	0.002246	turquoise		0.477486	DEG_Only
ARHGEF40	55701	0.698449	0.000208	0.002247	turquoise		0.469959	DEG_Only
FICD	11153	1.23848	0.000209	0.002259	turquoise		0.457621	DEG_Only
ACYP2	98	0.624913	0.000212	0.002282	turquoise		0.474103	DEG_Only
NEK3	4752	-0.86008	0.000214	0.002304	brown		-0.46295	DEG_Only
IFNAR2	3455	1.02025	0.000215	0.002316	turquoise		0.459434	DEG_Only
TTC3	7267	-0.57034	0.000215	0.002316	blue		-0.47842	DEG_Only
WBP2NL	164684	-0.96	0.000215	0.002316	brown		-0.46045	DEG_Only
TUBE1	51175	-0.79419	0.000216	0.002318	brown		-0.46474	DEG_Only
LGALS3BP	3959	0.570449	0.000216	0.00232	turquoise		0.47829	DEG_Only
DLL4	54567	1.10129	0.000217	0.002333	turquoise		0.457989	DEG_Only
LYPLAL1	127018	-0.72952	0.000219	0.002345	blue		-0.46689	DEG_Only
RIN3	79890	0.851582	0.000219	0.00235	turquoise		0.462435	DEG_Only
AKR1C3	8644	-1.06055	0.000219	0.002351	blue		-0.45823	DEG_Only
ZNF598	90850	0.788862	0.00022	0.002358	turquoise		0.464258	DEG_Only
AGMAT	79814	-1.51008	0.000221	0.002364	blue		-0.45428	DEG_Only
RTL5	340526	0.818104	0.000222	0.002372	turquoise		0.46305	DEG_Only
ICAM2	3384	0.70284	0.000222	0.002373	turquoise		0.467684	DEG_Only
KCTD10	83892	0.654385	0.000223	0.002375	turquoise		0.470432	DEG_Only
PPP6R1	22870	0.755216	0.000223	0.002383	turquoise		0.465111	DEG_Only
FSTL1	11167	0.602797	0.000224	0.002384	turquoise		0.474108	DEG_Only
NOSIP	51070	0.627322	0.000224	0.002385	turquoise		0.472123	DEG_Only
ACE	1636	-0.90442	0.000226	0.002403	blue		-0.46023	DEG_Only
LRRC59	55379	0.92545	0.000226	0.002407	turquoise		0.459701	DEG_Only
CCDC148	130940	-1.26255	0.000226	0.002407	brown		-0.45516	DEG_Only
NPR3	4883	0.729553	0.000229	0.002431	turquoise		0.465506	DEG_Only
SLC8A1	6546	-1.16026	0.000229	0.002434	blue		-0.45576	DEG_Only
PLPPR2	64748	0.84107	0.00023	0.002445	turquoise		0.461259	DEG_Only
DUSP11	8446	-0.56317	0.00023	0.002445	brown		-0.47689	DEG_Only
SMAGP	57228	1.01564	0.000232	0.002456	turquoise		0.457335	DEG_Only
SGPL1	8879	0.552284	0.000232	0.002461	turquoise		0.477826	DEG_Only
TNFAIP2	7127	0.783346	0.000233	0.002464	turquoise		0.462807	DEG_Only
SLC7A9	11136	-1.67548	0.000233	0.002469	blue		-0.4521	DEG_Only
ST6GAL1	6480	0.720689	0.000234	0.002473	turquoise		0.465242	DEG_Only
RBBP8	5932	-0.66499	0.000235	0.002488	blue		-0.46802	DEG_Only
NOX4	50507	-1.13089	0.000236	0.002495	blue		-0.4552	DEG_Only
NPR2	4882	0.906629	0.000236	0.002495	turquoise		0.458818	DEG_Only
ABHD12	26090	0.578467	0.000237	0.002505	turquoise		0.474383	DEG_Only
HNF4G	3174	-1.5409	0.000238	0.002516	blue		-0.45199	DEG_Only
REV1	51455	-0.64349	0.000239	0.002518	brown		-0.46892	DEG_Only
SHOC1	158401	-0.81225	0.000241	0.002537	brown		-0.4608	DEG_Only
FAM161B	145483	0.890218	0.000241	0.002537	turquoise		0.458621	DEG_Only
DEPDC1B	55789	-1.09876	0.000241	0.002537	blue		-0.455	DEG_Only
TRAPPC1	58485	0.523701	0.000242	0.002544	turquoise		0.479975	DEG_Only
CLPTM1L	81037	0.638112	0.000243	0.002551	turquoise		0.468778	DEG_Only
RHBDD2	57414	0.688792	0.000243	0.002551	turquoise		0.465672	DEG_Only
CNOT3	4849	0.582332	0.000243	0.002551	turquoise		0.473249	DEG_Only
ARSL	415	-1.00316	0.000244	0.002557	blue		-0.45605	DEG_Only
AGAP6	414189	-1.34315	0.000245	0.002568	brown		-0.4523	DEG_Only
AKR1C8	340811	-0.6867	0.000246	0.002579	brown		-0.46535	DEG_Only
BCL2L2	599	1.05211	0.000248	0.002593	turquoise		0.45481	DEG_Only
HCAR3	8843	-0.78068	0.000248	0.002594	grey		-0.46096	DEG_Only
SUSD1	64420	0.905589	0.000249	0.002603	turquoise		0.457285	DEG_Only
MTRF1	9617	-0.91212	0.00025	0.002616	blue		-0.45697	DEG_Only
SPRYD3	84926	0.845296	0.000251	0.002618	turquoise		0.458578	DEG_Only
TANGO2	128989	0.822073	0.000251	0.002618	turquoise		0.459238	DEG_Only
UGT1A6	54578	-1.96312	0.000251	0.002623	blue		-0.4492	DEG_Only
TMEM154	201799	1.28297	0.000252	0.002631	turquoise		0.451863	DEG_Only
ZBTB22	9278	0.501946	0.000253	0.00264	turquoise		0.481493	DEG_Only
C9orf72	203228	-0.75431	0.000257	0.002678	brown		-0.46084	DEG_Only
ID3	3399	0.695491	0.000258	0.00268	turquoise		0.463469	DEG_Only
NPHS1	4868	0.941331	0.000258	0.002682	turquoise		0.455484	DEG_Only
TAP2	6891	0.857856	0.000258	0.002682	turquoise		0.457375	DEG_Only
TSPAN31	6302	0.719078	0.000259	0.002692	turquoise		0.462118	DEG_Only
SGSM2	9905	0.841975	0.00026	0.002695	turquoise		0.457616	DEG_Only
SNAP29	9342	0.558375	0.00026	0.002695	turquoise		0.473415	DEG_Only
YAE1	57002	-0.65349	0.00026	0.0027	brown		-0.46553	DEG_Only
CNRIP1	25927	0.60942	0.000261	0.002702	turquoise		0.468605	DEG_Only
ELAC2	60528	0.802085	0.000262	0.002713	turquoise		0.458566	DEG_Only
RPE	6120	-0.8181	0.000263	0.002719	brown		-0.45798	DEG_Only
PRDM5	11107	-1.0074	0.000263	0.002721	brown		-0.45373	DEG_Only
TAF4	6874	0.541131	0.000264	0.002725	turquoise		0.474866	DEG_Only
SRSF12	135295	-0.9305	0.000264	0.002729	brown		-0.455	DEG_Only
FPGS	2356	0.897727	0.000265	0.00274	turquoise		0.455572	DEG_Only
DPH3	285381	0.822489	0.000265	0.00274	turquoise		0.457526	DEG_Only
TMPRSS11D	9407	-0.72626	0.000266	0.002744	brown		-0.46097	DEG_Only
RGL1	23179	0.613459	0.000267	0.002752	turquoise		0.467511	DEG_Only
VPS16	64601	0.69703	0.000267	0.002753	turquoise		0.462231	DEG_Only
CHMP7	91782	0.562847	0.000268	0.002762	turquoise		0.47187	DEG_Only
LENG9	94059	-0.74922	0.000269	0.002763	brown		-0.45972	DEG_Only
TTC36	143941	-1.07186	0.000269	0.002764	blue		-0.45214	DEG_Only
BRF2	55290	1.12482	0.000269	0.002764	turquoise		0.451491	DEG_Only
LI MD2	80774	0.700202	0.000272	0.002796	turquoise		0.461472	DEG_Only
RESF1	55196	-0.59953	0.000273	0.002803	brown		-0.46787	DEG_Only
DHX8	1659	0.561176	0.000274	0.002811	turquoise		0.471321	DEG_Only
COL1A2	1278	1.23042	0.000276	0.00283	turquoise		0.449678	DEG_Only
SUPT5H	6829	0.555227	0.000276	0.00283	turquoise		0.471684	DEG_Only
JUN	3725	-0.63394	0.000278	0.00285	brown		-0.46467	DEG_Only
ENAH	55740	0.704939	0.000279	0.002858	turquoise		0.460452	DEG_Only
ATOSB	80256	0.582057	0.00028	0.002858	turquoise		0.468642	DEG_Only
PM20D1	148811	-0.91237	0.00028	0.002859	blue		-0.45364	DEG_Only
FAM83H	286077	0.717437	0.000281	0.002864	turquoise		0.459726	DEG_Only
SAMHD1	25939	1.0037	0.000285	0.002906	turquoise		0.451408	DEG_Only
HAUS2	55142	0.690154	0.000286	0.00291	turquoise		0.460497	DEG_Only
PSEN2	5664	0.702209	0.000286	0.002911	turquoise		0.45986	DEG_Only
SLCO3A1	28232	0.830349	0.000287	0.002923	turquoise		0.454892	DEG_Only
MTERF4	130916	-0.7568	0.000289	0.002937	brown		-0.45718	DEG_Only
MAP2K1	5604	0.63888	0.000291	0.002957	turquoise		0.462923	DEG_Only
PTGR1	22949	-0.66417	0.000292	0.002971	blue		-0.46118	DEG_Only
RBMS3	27303	-0.65074	0.000293	0.002977	brown		-0.46191	DEG_Only
MTMR9	66036	0.931257	0.000293	0.002978	turquoise		0.451819	DEG_Only
TBC1D19	55296	-0.76622	0.000293	0.002978	brown		-0.45631	DEG_Only
P3H1	64175	0.752319	0.000294	0.00298	turquoise		0.4568	DEG_Only
RBM38	55544	0.760414	0.000295	0.002987	turquoise		0.456355	DEG_Only
IL6	3569	-0.69334	0.000295	0.002987	grey		-0.45929	DEG_Only
SCNN1G	6340	-1.42192	0.000295	0.002987	blue		-0.44643	DEG_Only
LAPTM4B	55353	0.515179	0.000296	0.002987	turquoise		0.474202	DEG_Only
SCAMP3	10067	0.585267	0.000296	0.002987	turquoise		0.466495	DEG_Only
SELENOS	55829	0.545724	0.000296	0.002987	turquoise		0.470419	DEG_Only
ALDH3A2	224	-0.94249	0.000296	0.002987	blue		-0.45134	DEG_Only
OXNAD1	92106	-0.87983	0.000296	0.002987	brown		-0.45264	DEG_Only
RBM4	5936	-0.85405	0.000296	0.002987	grey		-0.45328	DEG_Only
KCTD15	79047	0.80869	0.000296	0.002987	turquoise		0.454567	DEG_Only
ACD	65057	0.761272	0.000297	0.002987	turquoise		0.456178	DEG_Only
ZFP36L1	677	0.610747	0.000297	0.002989	turquoise		0.46426	DEG_Only
TMEM266	123591	0.895448	0.000297	0.002992	turquoise		0.452177	DEG_Only
FAM184B	27146	0.804964	0.000298	0.002993	turquoise		0.45456	DEG_Only
CPN2	1370	-0.87386	0.0003	0.003011	blue		-0.45246	DEG_Only
ALDH5A1	7915	-0.7642	0.0003	0.003011	blue		-0.45573	DEG_Only
ADA2	51816	1.27917	0.0003	0.003011	turquoise		0.446884	DEG_Only
KLHL22	84861	0.641584	0.0003	0.003012	turquoise		0.461724	DEG_Only
XPO4	64328	-0.62278	0.000302	0.003023	brown		-0.46286	DEG_Only
SSH3	54961	0.571043	0.000302	0.003023	turquoise		0.467146	DEG_Only
SMIM2	79024	-0.76202	0.000303	0.003035	blue		-0.45549	DEG_Only
LMO2	4005	0.536618	0.000304	0.003046	turquoise		0.47048	DEG_Only
WFDC1	58189	0.931387	0.000305	0.003047	turquoise		0.450678	DEG_Only
ZNF596	169270	-1.0781	0.000305	0.003047	brown		-0.44836	DEG_Only
SNRNP35	11066	0.523514	0.000306	0.003053	turquoise		0.471951	DEG_Only
PLIN2	123	-0.85454	0.000306	0.003054	blue		-0.45231	DEG_Only
ICAM1	3383	0.737831	0.000307	0.003061	turquoise		0.45604	DEG_Only
SPATA20	64847	0.896616	0.000307	0.003061	turquoise		0.451194	DEG_Only
NIP7	51388	1.00487	0.000307	0.003065	green		0.449125	DEG_Only
HECA	51696	0.825577	0.000308	0.00307	turquoise		0.452875	DEG_Only
DMWD	1762	0.68777	0.000309	0.003079	turquoise		0.4581	DEG_Only
TASP1	55617	-0.67319	0.00031	0.003085	brown		-0.4588	DEG_Only
SCAF1	58506	0.885094	0.000311	0.003097	turquoise		0.451026	DEG_Only
ANK1	286	0.990589	0.000312	0.0031	turquoise		0.448927	DEG_Only
MARCHF2	51257	0.75732	0.000313	0.00311	turquoise		0.454624	DEG_Only
PKP1	5317	1.01877	0.000314	0.003114	turquoise		0.44831	DEG_Only
SLCO2A1	6578	1.09774	0.000314	0.003116	turquoise		0.447224	DEG_Only
USP13	8975	0.779049	0.000314	0.003117	turquoise		0.453717	DEG_Only
MYL9	10398	0.690249	0.000315	0.003122	turquoise		0.457367	DEG_Only
PLBD1	79887	0.807652	0.000315	0.003122	turquoise		0.452706	DEG_Only
SPON2	10417	0.879676	0.000317	0.003136	turquoise		0.450605	DEG_Only
KIAA0753	9851	-0.61258	0.000321	0.003169	blue		-0.46161	DEG_Only
ACSM5	54988	-1.12021	0.000321	0.003174	blue		-0.44631	DEG_Only
LRRN3	54674	-0.80655	0.000321	0.003175	grey		-0.45214	DEG_Only
HEYL	26508	1.00191	0.000322	0.003178	turquoise		0.447789	DEG_Only
TLR7	51284	1.2657	0.000323	0.003183	turquoise		0.444805	DEG_Only
C3orf52	79669	-0.97323	0.000323	0.003183	grey		-0.44815	DEG_Only
ZFYVE9	9372	0.622866	0.000323	0.003183	turquoise		0.460597	DEG_Only
IRAG1	10335	0.826638	0.000323	0.003183	turquoise		0.451363	DEG_Only
HABP4	22927	0.513077	0.000323	0.003183	turquoise		0.471345	DEG_Only
FOXS1	2307	1.0262	0.000325	0.003194	turquoise		0.447159	DEG_Only
GNL1	2794	0.540792	0.000326	0.003205	turquoise		0.467638	DEG_Only
TOM1L2	146691	0.745416	0.000326	0.003206	turquoise		0.453797	DEG_Only
APOL1	8542	1.24905	0.000327	0.003207	turquoise		0.444605	DEG_Only
ANO1	55107	0.736751	0.000328	0.003216	turquoise		0.454008	DEG_Only
RAB5B	5869	0.510833	0.000328	0.00322	turquoise		0.471113	DEG_Only
GMPPB	29925	0.817331	0.000331	0.003241	turquoise		0.450915	DEG_Only
IDNK	414328	-1.00588	0.000331	0.003241	blue		-0.4469	DEG_Only
PAICS	10606	-0.63164	0.000332	0.003247	blue		-0.45914	DEG_Only
SELENOM	140606	0.816485	0.000332	0.003248	turquoise		0.450841	DEG_Only
SLC12A6	9990	-0.67459	0.000334	0.00326	blue		-0.45638	DEG_Only
HSD11B2	3291	-1.44476	0.000334	0.003265	blue		-0.4427	DEG_Only
ANK2	287	-0.76131	0.000335	0.003268	blue		-0.45241	DEG_Only
RABL6	55684	0.689313	0.000338	0.003296	turquoise		0.455217	DEG_Only
SGTB	54557	0.951362	0.000339	0.003305	turquoise		0.447101	DEG_Only
ATL2	64225	-0.68936	0.00034	0.003311	brown		-0.45503	DEG_Only
MACROH2A2	55506	0.84574	0.00034	0.003315	turquoise		0.449274	DEG_Only
ENO4	387712	-0.59658	0.000343	0.003334	brown		-0.46063	DEG_Only
GUSB	2990	0.643426	0.000343	0.003334	green		0.457301	DEG_Only
UQCRB	7381	-0.73391	0.000344	0.003341	grey		-0.45262	DEG_Only
FAM135A	57579	-0.6586	0.000344	0.003345	brown		-0.45625	DEG_Only
GNGT2	2793	0.841067	0.000345	0.00335	turquoise		0.448964	DEG_Only
PLG	5340	-1.95557	0.000346	0.003353	blue		-0.44008	DEG_Only
P3H4	10609	0.548163	0.000346	0.003353	turquoise		0.464824	DEG_Only
SERPIN I1	5274	0.79906	0.000346	0.003354	green		0.45009	DEG_Only
INSL4	3641	2.05102	0.000348	0.003371	turquoise		0.43971	DEG_Only
ZNRF3	84133	0.739534	0.000348	0.003372	turquoise		0.451983	DEG_Only
C1orf115	79762	0.693037	0.00035	0.003383	turquoise		0.453924	DEG_Only
AFAP1L2	84632	0.731467	0.000353	0.003408	turquoise		0.451921	DEG_Only
EGR3	1960	1.73352	0.000353	0.003413	turquoise		0.439978	DEG_Only
TRMT11	60487	-0.98831	0.000355	0.003431	brown		-0.44504	DEG_Only
B4GAT1	11041	0.628403	0.000357	0.00345	turquoise		0.456913	DEG_Only
NISCH	11188	0.603405	0.000359	0.003467	turquoise		0.458517	DEG_Only
ATM	472	-0.58003	0.00036	0.003467	brown		-0.46041	DEG_Only
MAST3	23031	0.936114	0.000362	0.003484	turquoise		0.445384	DEG_Only
HNF4A	3172	-0.91623	0.000362	0.003484	blue		-0.44576	DEG_Only
UBL7	84993	0.548869	0.000362	0.003484	turquoise		0.463156	DEG_Only
R3HDM4	91300	0.765513	0.000366	0.003518	turquoise		0.44944	DEG_Only
IL18BP	10068	0.689629	0.000367	0.003521	turquoise		0.452571	DEG_Only
BHMT2	23743	-1.55447	0.000371	0.003563	blue		-0.43913	DEG_Only
RAPGEF3	10411	0.606467	0.000372	0.003566	turquoise		0.457175	DEG_Only
ZNF337	26152	-0.73227	0.000372	0.003566	blue		-0.4502	DEG_Only
ADGRD1	283383	1.30132	0.000373	0.003569	turquoise		0.44032	DEG_Only
FLT1	2321	0.806258	0.000373	0.003569	turquoise		0.447554	DEG_Only
RGS1	5996	-0.96315	0.000373	0.003569	blue		-0.44399	DEG_Only
TWIST1	7291	0.93258	0.000373	0.003572	turquoise		0.444496	DEG_Only
LSM8	51691	-0.55054	0.000375	0.003585	brown		-0.4618	DEG_Only
KRTAP19-4	337971	-0.69101	0.000376	0.003592	brown		-0.45171	DEG_Only
SPAG16	79582	-0.60559	0.000376	0.003597	brown		-0.45681	DEG_Only
DLG4	1742	0.778808	0.000378	0.003612	turquoise		0.447953	DEG_Only
DMGDH	29958	-1.56275	0.00038	0.00363	blue		-0.43838	DEG_Only
ARHGAP24	83478	-0.69015	0.000381	0.003633	brown		-0.45132	DEG_Only
SCAPER	49855	-0.54421	0.000382	0.003642	brown		-0.46181	DEG_Only
ANTXR2	118429	0.639771	0.000383	0.003645	turquoise		0.453934	DEG_Only
HLA-E	3133	0.588863	0.000383	0.003645	turquoise		0.457574	DEG_Only
G6PD	2539	0.859995	0.000384	0.003654	turquoise		0.445196	DEG_Only
CLHC1	130162	-0.72771	0.000388	0.003687	brown		-0.44907	DEG_Only
ADO	84890	0.562842	0.000388	0.003687	turquoise		0.459429	DEG_Only
TIGAR	57103	1.00385	0.000389	0.0037	turquoise		0.44202	DEG_Only
PIP4K2B	8396	0.650109	0.000391	0.003711	turquoise		0.452633	DEG_Only
PLAT	5327	0.892843	0.000391	0.003712	turquoise		0.443868	DEG_Only
PI K3R3	8503	0.737384	0.000391	0.003712	turquoise		0.448388	DEG_Only
OSGEPL1	64172	-0.65381	0.000393	0.00373	brown		-0.4522	DEG_Only
TRIOBP	11078	0.615968	0.000393	0.00373	turquoise		0.454588	DEG_Only
IQCJ	654502	-1.47542	0.000394	0.003733	brown		-0.4377	DEG_Only
KPNA5	3841	-0.63384	0.000394	0.003736	brown		-0.45331	DEG_Only
DNPH1	10591	-0.8038	0.000395	0.003741	blue		-0.44579	DEG_Only
FBP1	2203	-1.30574	0.000397	0.003753	blue		-0.43842	DEG_Only
ESCO1	114799	-0.65531	0.000397	0.003753	brown		-0.45181	DEG_Only
SMG6	23293	0.657722	0.000399	0.003772	turquoise		0.451478	DEG_Only
C11orf96	387763	0.642206	0.0004	0.003773	turquoise		0.452359	DEG_Only
GPR21	2844	-0.93035	0.0004	0.003775	brown		-0.44241	DEG_Only
NOS3	4846	0.78841	0.000402	0.003789	turquoise		0.445745	DEG_Only
TTC28	23331	0.698096	0.000404	0.003806	turquoise		0.449048	DEG_Only
AGMO	392636	-0.95001	0.000405	0.003814	blue		-0.44169	DEG_Only
LIX1L	128077	0.714665	0.000409	0.003848	turquoise		0.447903	DEG_Only
ADGRL4	64123	0.759614	0.000409	0.00385	turquoise		0.446108	DEG_Only
N4BP3	23138	0.672849	0.000409	0.00385	turquoise		0.449835	DEG_Only
STX5	6811	0.648167	0.00041	0.003854	turquoise		0.451144	DEG_Only
LHFPL6	10186	0.65472	0.00041	0.003854	turquoise		0.450754	DEG_Only
ALPK3	57538	0.778478	0.000411	0.003856	turquoise		0.445349	DEG_Only
VPS37B	79720	1.01475	0.000412	0.003867	turquoise		0.440101	DEG_Only
GSTA1	2938	-1.69573	0.000413	0.003868	blue		-0.43551	DEG_Only
VPS28	51160	0.525051	0.000414	0.003874	green		0.46118	DEG_Only
AFAP1	60312	0.672971	0.000414	0.003878	turquoise		0.44944	DEG_Only
ARHGEF1	9138	0.659229	0.000415	0.003883	turquoise		0.450109	DEG_Only
ARRB2	409	1.10509	0.000415	0.003883	turquoise		0.438755	DEG_Only
CX3CL1	6376	1.07899	0.000416	0.003891	turquoise		0.438972	DEG_Only
PTPA	5524	0.860993	0.000417	0.003891	turquoise		0.442612	DEG_Only
PKP2	5318	-0.9415	0.000417	0.003891	blue		-0.44094	DEG_Only
SMCHD1	23347	-0.52256	0.000417	0.003893	brown		-0.46117	DEG_Only
PRPF3	9129	-0.74796	0.00042	0.003918	brown		-0.4457	DEG_Only
ETV5	2119	1.25212	0.000421	0.003921	turquoise		0.43704	DEG_Only
SPESP1	246777	1.3122	0.000422	0.003932	turquoise		0.436522	DEG_Only
TEAD4	7004	0.962226	0.000423	0.003938	turquoise		0.440132	DEG_Only
CALHM2	51063	0.892028	0.000423	0.00394	turquoise		0.44142	DEG_Only
JADE1	79960	-0.59027	0.000424	0.00394	brown		-0.45403	DEG_Only
ZNF703	80139	1.15072	0.00043	0.003995	turquoise		0.437253	DEG_Only
POU2F2	5452	0.877638	0.000432	0.004009	turquoise		0.44113	DEG_Only
ZMIZ2	83637	0.5854	0.000432	0.00401	turquoise		0.453751	DEG_Only
FAM32A	26017	0.580516	0.000432	0.00401	turquoise		0.454123	DEG_Only
KLHL32	114792	-0.66587	0.000433	0.004018	brown		-0.44834	DEG_Only
C1QTNF1	114897	1.02144	0.000434	0.004023	turquoise		0.438417	DEG_Only
FGR	2268	1.04561	0.000438	0.004051	turquoise		0.437838	DEG_Only
CD200	4345	0.605997	0.000439	0.004059	turquoise		0.45163	DEG_Only
GGCX	2677	0.530311	0.00044	0.004064	turquoise		0.458415	DEG_Only
KDSR	2531	0.565583	0.000441	0.004071	turquoise		0.454752	DEG_Only
GULP1	51454	-0.54499	0.000441	0.004071	brown		-0.45674	DEG_Only
CSNK1D	1453	0.561722	0.000442	0.004076	turquoise		0.455046	DEG_Only
REXO5	81691	-0.62321	0.000442	0.004078	brown		-0.4502	DEG_Only
SLC4A4	8671	-1.47435	0.000445	0.0041	blue		-0.43406	DEG_Only
XXYLT1	152002	0.671054	0.000445	0.0041	turquoise		0.447188	DEG_Only
ABHD4	63874	0.703739	0.000445	0.0041	turquoise		0.445616	DEG_Only
SLC43A3	29015	1.07248	0.000446	0.004108	turquoise		0.436915	DEG_Only
EMC8	10328	0.710049	0.000447	0.004109	turquoise		0.445226	DEG_Only
PEAK1	79834	0.763484	0.000447	0.004111	turquoise		0.443146	DEG_Only
CCDC9B	388115	0.846701	0.00045	0.004134	turquoise		0.440533	DEG_Only
VGLL4	9686	0.514914	0.000451	0.004143	turquoise		0.459317	DEG_Only
SFXN2	118980	-1.13314	0.000452	0.004145	blue		-0.4359	DEG_Only
MIEF1	54471	0.678182	0.000452	0.004145	turquoise		0.446333	DEG_Only
CD320	51293	0.702826	0.000454	0.004161	turquoise		0.445029	DEG_Only
TADA3	10474	0.689827	0.000454	0.004161	turquoise		0.445609	DEG_Only
GGH	8836	-1.2578	0.000454	0.004162	blue		-0.43466	DEG_Only
ZFC3H1	196441	-0.59076	0.000456	0.004173	brown		-0.45149	DEG_Only
SNAI2	6591	0.822535	0.000457	0.004181	turquoise		0.44067	DEG_Only
ADPRH	141	0.990316	0.000459	0.004194	turquoise		0.437174	DEG_Only
WDR49	151790	-1.52051	0.000459	0.004197	brown		-0.43291	DEG_Only
PPP1R12B	4660	-0.71637	0.000459	0.004197	brown		-0.44406	DEG_Only
ADAMTS17	170691	-0.586	0.000463	0.004224	brown		-0.45134	DEG_Only
CHST12	55501	0.631066	0.000463	0.004224	turquoise		0.448152	DEG_Only
ZBED1	9189	0.970477	0.000468	0.004268	turquoise		0.436849	DEG_Only
B3GNT9	84752	0.590491	0.000469	0.004274	turquoise		0.450546	DEG_Only
SLC25A1	6576	0.557837	0.00047	0.004278	turquoise		0.45328	DEG_Only
TM9SF4	9777	0.602672	0.000472	0.004299	turquoise		0.449388	DEG_Only
PLP1	5354	-1.30534	0.000473	0.004305	blue		-0.43309	DEG_Only
PPIL3	53938	-1.00351	0.000474	0.004306	brown		-0.43595	DEG_Only
NAGLU	4669	0.68087	0.000474	0.004306	turquoise		0.444605	DEG_Only
GARIN2	161142	-0.52999	0.000474	0.004306	brown		-0.45577	DEG_Only
WDR45	11152	0.633849	0.000474	0.004306	turquoise		0.447167	DEG_Only
UBA7	7318	0.74339	0.000476	0.00432	turquoise		0.441826	DEG_Only
CPNE5	57699	0.714663	0.000477	0.004324	turquoise		0.442902	DEG_Only
GPN2	54707	0.665346	0.000478	0.004331	turquoise		0.44513	DEG_Only
NR1H2	7376	0.707171	0.000479	0.004334	turquoise		0.443107	DEG_Only
PSMF1	9491	0.521235	0.00048	0.004344	turquoise		0.456343	DEG_Only
INPP5A	3632	0.722722	0.000482	0.004353	turquoise		0.442271	DEG_Only
SIL1	64374	0.759533	0.000482	0.004353	turquoise		0.440893	DEG_Only
MED24	9862	0.599451	0.000482	0.004354	turquoise		0.448936	DEG_Only
RUFY3	22902	-0.73218	0.000483	0.004359	brown		-0.44181	DEG_Only
GAS1	2619	0.741547	0.000483	0.004359	turquoise		0.441442	DEG_Only
SYN1	6853	0.927025	0.000485	0.004375	turquoise		0.436475	DEG_Only
MTF2	22823	-0.7388	0.000485	0.004375	brown		-0.44139	DEG_Only
SHROOM2	357	0.795904	0.000487	0.004385	turquoise		0.439396	DEG_Only
PARP1	142	0.632705	0.000489	0.004396	green		0.446258	DEG_Only
MRO	83876	-1.19655	0.000489	0.004396	blue		-0.43292	DEG_Only
SPRY1	10252	0.75036	0.000489	0.004396	turquoise		0.440738	DEG_Only
PTGIS	5740	1.64968	0.00049	0.004399	turquoise		0.430541	DEG_Only
TXLNA	200081	0.627151	0.00049	0.0044	turquoise		0.446515	DEG_Only
OR2T6	254879	-0.64724	0.000492	0.004412	brown		-0.44519	DEG_Only
BDH2	56898	-1.03931	0.000492	0.004414	blue		-0.43432	DEG_Only
ITGAV	3685	0.594837	0.000493	0.004422	turquoise		0.448498	DEG_Only
CA11	770	0.881096	0.000494	0.004425	turquoise		0.436817	DEG_Only
ATP2A3	489	0.95517	0.000495	0.004428	turquoise		0.435368	DEG_Only
ITPR2	3709	-0.77347	0.000495	0.004428	blue		-0.43957	DEG_Only
RNF212B	1.01E+08	-1.24416	0.000495	0.004428	blue		-0.43216	DEG_Only
MAP1A	4130	0.728804	0.000496	0.004434	turquoise		0.441067	DEG_Only
NRSN2	80023	0.553533	0.000498	0.004446	turquoise		0.451672	DEG_Only
PLEKHB1	58473	0.964861	0.000498	0.004451	turquoise		0.43498	DEG_Only
RAB5C	5878	0.54216	0.0005	0.004459	turquoise		0.452632	DEG_Only
TRIM44	54765	0.561434	0.0005	0.004459	turquoise		0.450772	DEG_Only
PTGER4	5734	0.679429	0.0005	0.004459	turquoise		0.442934	DEG_Only
AMIGO1	57463	0.833026	0.000501	0.004466	turquoise		0.437474	DEG_Only
FOSB	2354	-0.74056	0.000503	0.00448	brown		-0.44018	DEG_Only
NPLOC4	55666	0.651224	0.000504	0.004484	turquoise		0.444161	DEG_Only
HPD	3242	-1.52983	0.000505	0.004491	blue		-0.43003	DEG_Only
RHOD	29984	0.887079	0.000506	0.004494	turquoise		0.435942	DEG_Only
ADGRE1	2015	0.931139	0.000506	0.004494	turquoise		0.435095	DEG_Only
TC2N	123036	-0.97548	0.000507	0.004505	brown		-0.43427	DEG_Only
DDRGK1	65992	0.620613	0.000508	0.004513	green		0.445679	DEG_Only
RFNG	5986	0.834781	0.00051	0.004529	turquoise		0.436844	DEG_Only
CXXC5	51523	0.571214	0.000511	0.00453	turquoise		0.449175	DEG_Only
E IF3L	51386	-0.5502	0.000512	0.004541	blue		-0.45096	DEG_Only
ICMT	23463	0.596674	0.000513	0.004541	turquoise		0.447051	DEG_Only
TFE3	7030	0.573153	0.000514	0.004553	turquoise		0.448786	DEG_Only
CD55	1604	0.533806	0.000515	0.004555	turquoise		0.452472	DEG_Only
ZNF644	84146	-0.50548	0.000516	0.004566	brown		-0.45567	DEG_Only
CHCHD5	84269	0.815585	0.000521	0.004605	green		0.4367	DEG_Only
[truncated: 2,102 more rows]

## Sheet: WGCNA .gene_brown
x
RPL38
MT2A
HSPA8
HSP90AB1
NDUFA1
SEM1
SBDS
NCL
LAPTM4A
NEDD8
POMP
SOD1
NDUFB1
SNHG32
CSDE1
HSPA1B
HNRNPH3
CD46
SRP9
PRDX6
SEC61G
EIF4A2
IL6ST
SSB
HSPA1A
HNRNPA2B1
HNRNPD
HNRNPDL
XRCC5
RAD21
TUBA1C
ESD
NUCKS1
SRSF5
SLC38A2
DAB2
ENY2
ANXA7
KTN1
PSMA3
TUG1
DDX17
ATF4
STX7
LIN7C
DCTN6
HNRNPH1
MBNL2
MATR3
PPP1CC
PDK4
PITPNB
PPA1
LSM14A
ERH
SF3B1
SLIRP
LIFR
ODC1
TAF9B
RBM39
PCM1
COX20
FXR1
TACC1
NRIP1
PPIG
GULP1
TPR
ELL2
NPIPB11
CCDC6
EWSR1
KMT2E
ZFP36
DNAJC19
FUBP1
ERBIN
NDUFB6
HNRNPA1
ANP32E
STAM2
VPS29
PNISR
GPBP1
DCBLD2
DEK
SYNE2
ZNF207
SMC3
RBM34
UBAP2
NSA2
API5
FBXL3
KMT5B
PRKAR2B
RFC1
PREPL
SLTM
GPBP1L1
ATF2
FKBP5
ZNF638
DICER1
TOP2B
PIAS1
PHF3
GLS
ZRANB2
TAF13
ARHGAP5
SNRPB2
ATRX
PSIP1
ZC3H14
PCMTD1
CCDC91
CCAR1
DDX5
TRA2B
ZMYM4
MTPAP
PIK3C3
TBC1D15
PRKCI
TRA2A
ANKRD12
ATP6V1C1
LARP7
NIPBL
ZMYND11
LUC7L3
BUB3
DHX36
PHF10
FBXO21
ERRFI1
SKIC8
ARID4B
SCAF8
PARP4
SUPT16H
SAFB2
DHX15
RSL24D1
COPS2
POLR2B
RBPJ
COX7A2
HNRNPC
IFNGR1
ZFAND5
NEMF
LARS1
CHD2
ZMYM2
ICE2
FKBP3
ERLIN1
RABGAP1
ZNF148
PIK3R1
TFDP2
TIPARP
MKLN1
CHD9
U2SURP
RANBP2
TYW3
INTS3
RESF1
YTHDC1
MRPL39
PNN
PKN2
PDS5B
SPIN1
SENP6
CLIP4
CFLAR
TTC17
HNRNPR
CEBPZ
WSB1
SRSF7
NDEL1
PARD6B
XRN1
CFDP1
APPBP2
GCC2
SCOC
DIS3
ZBED5
STRN3
SAFB
ZBTB20
RBMS3
LUC7L2
NCBP1
OSBPL9
TIAL1
UBA3
RAMAC
EI24
USP47
DHX9
RB1CC1
STXBP3
XPO7
COP1
ARIH1
USP34
ASH1L
DUSP11
KDM1A
OGA
PHIP
BRAF
CCDC186
TARDBP
WASHC4
DNTTIP2
RASA1
VPS13C
FRS2
PRKAA1
NMD3
PAPOLA
FRA10AC1
OPA1
PPP1R12A
ZBED6
SON
ZC3H11A
EZH1
SMIM19
USP25
USP16
PPP6R3
MRPS31
MED14
SOS2
MSH6
XPO1
MARCHF7
NASP
ATP5IF1
PUM2
UBE3A
KRR1
SMCHD1
UBR2
KCTD3
SC5D
WDR33
HAT1
GOPC
NBEAL1
UBR3
LAMTOR3
POGZ
PPWD1
POLI
IP6K2
FER
LSM8
NUP153
ANKHD1
PLEKHA1
NAPEPLD
CPSF6
AQR
BAZ2B
CDC16
SMARCAD1
KLF6
SRSF11
SNX13
IRF2BP2
NIPSNAP2
BCLAF1
AKAP9
FMR1
DENND6A
RBM25
CUL5
DNAJB14
MTREX
LARP4
BDP1
XRN2
HELZ
ARL15
UFL1
ZMYM6
CPM
SPG11
LRCH3
DENND4C
JADE1
SMC5
ARID5B
VPS45
RBM5
TOB1
TDRD3
MIER1
TMEM50B
N4BP2L2
ST13
CWC27
ING3
ZZZ3
WDFY3
CLK1
IBTK
RNF139
TBC1D23
CENPC
BLTP1
CSPP1
MTR
CCNT1
THOC2
AKAP13
CTDSPL2
RBM26
SSBP1
BIRC6
SIK2
TASOR
PDS5A
NDUFAF2
WEE1
OGT
METTL3
SRFBP1
SCAPER
DDX46
ZNF24
PPP3CB
SFPQ
ARID4A
CDC37L1
JMJD1C
LENG8
C21orf91
GTPBP10
TSC1
RBBP6
JUN
DCUN1D4
PARP2
PTCD3
LCOR
RUFY2
PBRM1
PSMA1
ERMARD
CHD1
TAF1D
FAM200B
MITD1
TUT4
ARGLU1
ZHX1
MBD4
CEMIP2
DEPTOR
NME7
DUSP1
DMTF1
USP15
PHF20L1
EHBP1
ZC3H6
RP9
MAP4K3
SREK1
TPP2
EFCAB13
ZNF644
DYNC2I1
PDGFRA
CETN3
MTRES1
UBR5
SENP7
SGIP1
PRKDC
TCAIM
C1GALT1
TNRC6A
PPIL4
CCNH
SNX4
CCDC14
TRPM7
PAN3
PLEKHA2
BIRC2
SLC25A36
C2CD5
PARP6
DIDO1
SLC35B3
NR1D2
TBCK
MTHFD2
NFIB
ZXDB
PARL
INSIG2
MPHOSPH8
PDCD10
NUP58
PPP3CC
CDK14
SRSF6
CAPN7
NBAS
CTTNBP2
RBM6
MAN2A1
ODR4
PRDM5
ZDHHC17
RNF146
AASS
ZNF292
MYO9A
PPIP5K2
ELP2
RALGAPA1
IREB2
TBPL1
MNAT1
ELF2
TTC14
EPC1
LNX2
CWF19L2
TGS1
CSTF3
RPF2
ARHGAP24
COG3
SPAG16
SDCCAG8
NDUFB3
VPS13A
MEIS1
MYEF2
PRPF4B
TET2
RNPC3
ESM1
CCNL2
ZFC3H1
PPP1R10
CEP290
MON2
PIBF1
ACVR2A
ATM
CEP112
NAE1
CWC22
FBXO30
SLC5A3
UAP1
RABGAP1L
SRSF10
ZNF326
CEBPD
ZNF507
MBD5
ESCO1
DNAJB4
FAM180A
AZI2
MINDY3
ETNK1
STAG2
IFT74
ZC2HC1A
SEMA6D
SUDS3
USP24
VPS13B
KPNA5
JAK2
TPT1
PRPF3
HMGN5
RIMKLB
MCPH1
UPF2
FBXW2
ZNF280D
SESN1
IRAK3
TAF2
PHF14
MTM1
REV1
BEX2
FNBP4
YTHDC2
WDR75
CMYA5
MAP3K2
HYCC2
BBS9
RND3
TRIM23
PSD3
CNOT2
FAM98B
KIZ
RUFY3
NPIPB6
CCNT2
PSPC1
DTWD1
MYNN
LEPR
ORC4
ZNF512
RICTOR
CEP95
ZNHIT6
RCOR3
ODF2L
MED23
HERC4
DUSP12
L3MBTL3
SHPRH
LRRC70
CPLANE1
NBPF15
FAM135A
AASDH
DZIP3
PHF11
PTPN4
MTF2
SMAD5
PCF11
CCNL1
TTC27
BTAF1
ANKRD10
KLHL8
NSUN3
MAP3K20
ZNF480
FANCL
CPED1
IFT88
BRWD1
TPM1
EXOC6
REL
LRRFIP2
SFMBT2
LRIG2
ZBTB38
GLUL
ITPR1
PDE8A
RSRP1
WDR35
STAG1
NUDCD1
MRE11
MYSM1
ZNF585A
ZFYVE16
MIER3
SIPA1L2
ZNF254
TUBE1
NOC3L
APTX
NEBL
ATP5PF
ZNF451
CLK4
GDAP2
TRNT1
NKTR
DYNC2H1
LONRF1
ZNF124
CHUK
PLEKHH2
ZNF548
KLHDC1
CARF
SRSF2
HBP1
ORC2
HERC3
AHI1
WRN
NBPF1
PLEKHA5
PGM3
PAWR
RBM33
RDH10
MORC3
LARP1B
WDSUB1
YAE1
TIA1
METTL25
TSPYL2
STK33
EPM2AIP1
NUP107
BIRC3
TEX9
IFT81
NFKBIZ
REV3L
SLF2
ZBTB1
ZDHHC21
LPL
TRPC1
RBMX
KIAA0586
ABRAXAS1
RPAP2
STMN1
ARHGAP26
ACTR6
ASPH
KDM6A
SLC25A33
WDR49
ZNF407
TRMT13
JRKL
OFD1
HSF2
SETDB2
TTC33
CEP192
ZFAND1
CDKAL1
MALT1
CEP70
RPGR
SMIM30
CNST
PWWP2A
ANGPT1
TBC1D19
USPL1
ANKRD26
RNGTT
LENG9
RLF
PI4K2B
PPIL3
ERCC6L2
ANKRD44
ZNF654
ALG13
TASP1
TUBGCP3
CREBZF
NEDD9
NAA25
XPO4
GALK2
USP28
CCDC148
HMGB1
ZFP90
USP40
THADA
ZNF83
SMIM8
GPATCH2
SCYL3
FAT4
PRPF39
OXNAD1
PCDH9
TRAF3IP2
IL6R
CDK12
LRMDA
PDE10A
GNPDA2
ZNF350
ATR
MAST4
TENT5C
CEP295
ZNF559
TRIM52
POLA1
MSANTD2
SNRNP48
AGO4
IFRD1
RNFT1
PEX1
DOP1A
RIC8B
ERV3-1
RIC3
USP37
LUC7L
NVL
NR2C1
OSGIN2
GCA
UCHL5
MTERF1
CHML
ZNF112
IFTAP
PPP1R12B
ZNF134
ABHD18
ZNF331
ADHFE1
PUS7L
XPA
WDR5B
TMEM161B
PRMT3
USP45
MNS1
FRMD6
BEX3
SPICE1
CHAMP1
SIAH1
PAXBP1
GOLGA8B
ZNF780A
DIXDC1
TRAF4
ACACB
ATL2
TRMT11
LPIN1
PTBP2
AMT
GOLGA8R
ZNF154
NFXL1
ATXN7L1
ZNF596
PDE4D
GPRASP1
ZNF678
GOLGA8A
NUP35
ZNF521
C9orf72
ATAD2B
EFHC1
FLVCR1
METTL16
THOC1
UBXN2B
R3HCC1L
ZNF577
USP54
PLAGL1
CHN2
GANC
INTS8
ZBTB18
GSTCD
MDM4
ZNF189
ZNF302
CCDC66
MTERF4
DHX35
NAA16
DDIT4
ZNF43
NRF1
VRK2
RAB28
ARHGAP10
STXBP4
NEK3
STXBP5
MCM9
INTU
CCDC191
CCDC122
RBM41
ATG10
ZNF226
ZNF568
SLC38A9
SLC6A16
FBXO4
GSAP
NABP1
OR2T10
TARBP1
LIN52
RTTN
SPATA6
RORA
DEPDC5
TTLL3
MDN1
DCUN1D2
SCML1
ANAPC4
FRAS1
GKAP1
FILIP1L
ALPK1
AP1G2
ABCA5
HILPDA
FAM228B
IMMP2L
CEP162
SPIN4
ERI2
STARD13
MFSD8
MDM1
ZNF84
WDFY2
IP6K3
CNTLN
KAT2A
TMEM116
DENND1B
NSUN6
ATP8A1
SHLD2
FGGY
CNTNAP3B
MIPOL1
SLC19A2
RGPD3
SUSD3
ARRDC2
LRRC34
CEBPB
ZNF431
MLH3
USP51
OSGEPL1
SAAL1
CSRNP1
UIMC1
TC2N
VDAC2
FAN1
FAM133B
NXPH2
IQCB1
DMAC2L
MICU3
L3MBTL4
ADAM28
CSNK2A3
CSAD
PACRGL
NACA
DPY19L2
RASD1
GK5
AGAP6
STARD9
SPDYE1
LMO3
FAM47E
SFI1
FAM76B
LAMA3
ZNF117
NAGS
TBC1D8B
ZCWPW2
DPH6
GAN
RPL27A
KCNRG
GABBR1
SLF1
MT1E
TRDMT1
MYO19
LCE4A
GORAB
MOK
DHODH
ZNF404
BACH1
CFAP91
ZSCAN31
AK9
MT1A
TRIM74
PHACTR3
ANO3
NUDT13
AKAP7
ENPP3
SLC4A7
RANBP3L
ZCCHC4
TTC32
ZNF141
ZNF551
FAM76A
ZNF518A
PTHLH
CYP3A5
FOSB
SMIM6
UNC5CL
MPP3
WDR17
ZSCAN9
EYA4
LY6G5B
DONSON
ESRRG
HOXD3
WDR90
RPS6KA5
ANKAR
ZNF789
UGT1A4
RYR3
TBCA
IQCJ
PLD6
SLC10A5
ARSG
CFAP45
PUS10
DLK2
ZMAT1
APOLD1
CCDC7
CDH10
THUMPD2
ATAD5
KCNT2
PVRIG
PLA2G4A
NDUFAF5
CYP46A1
CXADR
SLC38A3
ANKRD36B
OLAH
RPS24
SPIN3
SMIM3
HELB
ZNF300
KCNJ13
CFAP69
C19orf18
ZFAND6
PCGF6
PHF7
MMS22L
CRYGS
POU2AF3
RANBP17
SNAP25
CCDC102B
C16orf90
PROZ
OR2T6
RASEF
SAMD5
AGER
POTED
ZNF248
PDCD5
FSD1L
SLC25A18
ZNF214
FAM221A
GPR21
ZNF546
CLMP
SPATA17
LETM2
BCS1L
CCDC171
MYRIP
POLG2
DMD
WDR27
CDNF
ZNF692
PCDHGA8
THEM4
GPR18
SEC61A2
REXO5
NAPB
HFM1
ANKS1B
LYRM9
LSMEM1
INTS6L
IQUB
MAGOHB
SMIM1
RBFOX1
GNRH1
GLIPR1L1
MAK
PJVK
DSCAML1
ELOC
CLEC2D
CEP152
LURAP1L
ZNF345
CCDC136
CD69
ZSCAN23
LDHAL6B
SLC25A27
ZNF208
DEPDC7
GOLGA8S
ARMCX4
ZNF680
TRPC4
CXCL2
LIPT1
LGALS4
OR52H1
TBC1D32
SYCP3
TMPRSS11D
CNTN5
SYCP2L
SERPINE3
RPE
POU5F1
CCDC18
SYCP2
CFAP44
CATSPERE
COL10A1
FAM110C
DNAI7
CD160
THBS4
DNAH7
TAS2R5
TTC21A
LRRN1
SMTNL1
PTTG2
GPX2
ACKR4
ENO4
BAAT
SRSF12
SLC4A5
GRIK1
PLA2G2C
WBP2NL
TTN
SLC7A13
C2orf92
SLC28A2
ZNF133
WNK3
ZNF572
APOBEC2
TAS2R14
KLF15
ZNF215
EBLN2
SLC17A4
ARG1
CFAP70
PIP5KL1
NAALAD2
CLHC1
STH
TESMIN
GNRHR
GEMIN2
INHBE
LTB4R
OR8H3
BTBD8
ASCL3
VWDE
RNF43
LRRTM2
CDHR3
LYG2
ASB15
ANKRD61
TAS2R19
VXN
TAS2R4
VCPKMT
MTMR8
TAS2R3
KLHL32
ZNF676
GARIN2
GSDMB
SORCS1
RBP2
ZNF665
SHOC1
GPR22
UGT1A5
CFAP210
CYP2A6
FAM221B
MMP12
FSIP2
LMOD2
ADAMTS17
EML5
LRRC66
SLC10A1
HOXC12
AGBL3
KLHL41
OR52B6
OMG
CCDC81
TAS2R10
PRH2
GRM8
CPO
NAV3
CFAP43
DNAH6
SERPINI2
BTBD18
CCDC39
SCN3A
ORM2
RRH
TAS2R31
IFIT1B
C2orf73
SAXO2
RSKR
FAM47B
FASLG
PLET1
FGF14
OR10H2
C6orf163
POLE2
LRP1B
LRRC39
RADX
IFNK
SPATA1
LHX4
DCDC1
RNF148
ECT2L
MKRN2OS
AKR1C8
FGG
GJB7
GPR52
CCDC196
ADAD1
ABCA10
LGSN
PRAMEF12
KRTAP19-4
OR52N1
MEP1B
TAS2R50
MMP13
PTPRZ1
KLRC3
HTN3
TAS2R20
TAS2R8

## Sheet: WGCNA .gene_turquoise
x
IGFBP5
HBA2
PODXL
TMSB4X
MYL9
CD81
NPHS2
CCN2
LGALS1
BGN
CALR
GNB1
ACTN4
ARF1
CD74
SPARC
EPAS1
PSAP
GABARAP
ITGA3
PRKAR1A
ARL2
HBA1
RAMP2
APP
ARHGEF12
RARRES2
HBB
CAPNS1
PPDPF
HIPK2
CRHBP
ARMH4
ECM1
SH3BGRL3
ANXA5
SERINC3
IFITM2
ARPC2
CAPN2
NDRG2
VAMP5
PLPP1
ITGAV
PLP2
CTSA
PLAT
WT1
HLA-DRA
SPTBN1
YWHAH
PLPP3
POLR2L
ITGB8
SLCO2A1
VIM
S100A11
HSPA5
SLC44A2
SLK
NFE2L1
VAMP3
SDC4
RPN1
CD34
NES
GOLIM4
FOXC1
REEP5
GSTP1
WASF2
F2R
S100A10
TGFBR2
IFI27
BST2
S100A6
EIF4EBP2
SPOCK1
HLA-DPA1
OAZ1
PIGT
KLK6
PEA15
PARVA
PPIB
DNAJC15
SULF1
TUBB
TMEM47
TRAPPC1
KDELR2
RPN2
TIMP1
IGFBP2
CD9
DHRS3
KLK7
PSMB9
MYO1E
RABAC1
FERMT2
SARAF
CD99
MAPK1IP1L
RSU1
ENG
CTSD
SNAI2
NPR3
ARHGAP28
HLA-C
DAZAP2
ATP2A2
EMP3
TMOD3
ANXA1
HLA-E
MYH9
SEMA5A
HEG1
TRAM2
ARRDC4
MYO1B
WASL
CYB5R3
GADD45A
SDC2
ZFP36L1
CD2AP
YWHAB
ETS2
PAM
CD55
TNS2
SULF2
RHOC
SLAIN2
MSN
CLTC
CD151
GNG11
RNASE1
CRIP1
PDE4DIP
MFSD6
SOST
EFCAB14
KDR
TRIR
SELENOW
SPOCK2
TSPAN7
TSPAN2
PNRC1
CTNNA1
RAB5C
FSTL1
MYLK
MAP1B
P3H2
GIMAP4
SYNGR2
TAPBP
SORT1
SCARB2
H1-0
CFL1
LAMP1
PBX1
FNBP1
SH3BGRL2
SPTAN1
BCAM
CLDN11
MGAT5
TMOD1
TMBIM1
GINM1
WBP11
NCSTN
ILK
TRIB2
CALHM5
CTTN
TMED10
LDB2
TMEM9B
LGALS8
IQGAP1
PTTG1IP
MTSS1
SEC61A1
RBMS2
SQOR
BMPR2
CCND1
NFASC
TM4SF1
RAB11A
AP2B1
PDLIM1
FXYD5
CLPTM1
MOB1A
CNN2
ATP6V0C
UCHL1
UBQLN1
AQP1
NPTN
ITIH5
ASAH1
H1-4
RRAS
BSG
TXNDC15
TM9SF3
TMEM30A
ITFG1
IGFBP4
EMP2
SH3GLB1
CDC42EP3
STAT1
PIGS
APLNR
OPTN
QKI
MXRA8
ATP6AP1
ITGB3
ISG15
GABARAPL2
S100A4
TNFSF10
RNF11
CDC37
PPP1CA
RIPOR1
CLIC1
OS9
KIAA0040
GRN
MYLIP
OAS1
ZEB2
SNX3
LASP1
ARHGEF3
PTPRB
SSR3
MLEC
ORMDL2
ARRB1
H2BC12
ADGRL4
VKORC1
HEXA
JAK1
PLD3
CSRP1
STAT3
ITGA1
CXXC5
KDELR1
MYO1D
PLOD1
CLEC3B
UBE2L6
THSD7A
TGOLN2
HDLBP
LMAN2
SCAMP2
SLC48A1
NUCB1
IL13RA1
NPHS1
ADIPOR1
FAM50A
ARHGAP1
DYNLT3
RHBDD2
TMED4
UBA1
TMEM88
GNS
CNN3
DNAJC3
TPP1
MYO1C
CERS2
TRAK2
PAFAH1B1
CHP1
MAPK1
SS18
ALDOA
BRD2
PTPRM
PPP2R1A
MEGF9
TBCB
LYZ
POLR2A
ATP10A
CDKN1C
FGF1
IFNAR1
PURA
FGL2
KIRREL1
SPINT2
CD47
TMEM248
ATP8B1
VAMP2
FCHSD2
C5orf15
TMEM184B
FLT1
SF3B2
C1orf115
ETS1
PHACTR2
FTO
DPYSL2
DUSP7
LARP1
MYADM
ELOVL1
ARPP19
GNPTAB
RBMS1
LRP10
LAMB2
CAMSAP2
NFIC
PCBP1
DDA1
CST3
PAQR7
DDOST
HEBP1
P4HB
WIPF3
TPGS2
ANO6
EFNB1
HLA-B
KLC1
RAB11B
ANKRD40
SNX25
SNCA
SEC14L1
USP22
CASC3
DUSP3
ID1
GATAD2B
BAMBI
PMP22
CREBBP
ATP6V0D1
CALU
TEK
TCIM
COPG1
HLA-DMA
TNFRSF1A
KLHL42
TYROBP
SEL1L
TMED5
PTBP1
LAPTM5
PRKACA
WARS1
PON2
YWHAG
ARF4
GDI1
BTBD1
LBH
C1R
FSCN1
EFNB2
PECAM1
NBR1
SYVN1
FXYD6
PRCP
CHD3
ETHE1
RAD23B
TFG
RAB5A
MAGT1
WBP1L
ST6GAL1
MESD
TRIM44
SYNPO
NMT1
PPFIBP1
TNS1
DYNC1LI2
GNAI2
KPNB1
FAM20B
MAFB
CD52
MAPK3
ADGRE5
GJA5
TNS3
BANF1
RBP7
PLXDC2
SLC6A6
COMMD7
MAPKAPK2
WSB2
UBE2H
AP2S1
RGL1
REEP3
EHD3
TOM1L2
PRRC2A
SPPL2A
TNFRSF21
CHD4
YAP1
STN1
ELOVL5
JUP
CCSER2
FAM114A1
NDFIP1
VEZF1
SHC1
PIK3R3
ERLEC1
IFI30
WDR1
SWAP70
IQSEC1
BACE1
RAP2A
HNRNPUL1
AHNAK
UHMK1
NRBP1
IDS
UBAP2L
HLA-A
STXBP1
LY6E
GNPTG
TPPP3
EFEMP2
TMEM179B
MFSD1
MSI2
UBE2J1
FCER1G
CD248
STOM
STON1
GDE1
PTGER4
PCGF2
TMEM109
PTPRG
WBP2
MYOF
PINK1
CLTA
NAA60
LAPTM4B
ARHGDIA
SELENOS
PSMD2
SMIM14
ITGA8
UBE2Z
TLN1
FAM32A
CLSTN1
GLT8D1
PDGFRB
CX3CL1
DAP
PITPNA
YLPM1
AMFR
TIMP2
TNFAIP1
TMEM259
NECTIN2
ZBTB4
UBXN1
SMAD6
RELA
MCM6
LAMC1
PLOD2
HIPK1
RIOK3
LRRC32
FAM168B
KIF2A
VCP
ZFAND3
RAB1B
BROX
KIAA0319L
TLE5
RIN2
FLNA
HS3ST3B1
SLC44A1
RAB14
KLF3
TSPAN31
COPZ1
SAMHD1
HERPUD2
CDH5
SRGAP1
TRIM8
SELENON
MAPRE2
MAP6
CAPZB
FLOT1
NOTCH2
VKORC1L1
GRB2
ZFAND2A
TMEM33
OSTM1
AMIGO2
BMP2
LOXL1
RASGRP3
EXT2
HSPA4
TMCO3
GNG2
HECW2
TCTN3
MANEA
SLFN5
MMP24OS
TSPAN3
TSR2
GIMAP7
OAZ2
GBA1
SF1
MAF1
ICAM2
MRPL43
BLTP2
TCTA
SNRK
SPTLC2
CTDSP2
DPH3
TYRO3
SNAPIN
GBP4
ANTXR2
TWSG1
CREB3L2
DNAJB12
CPD
ATP2B4
PAXX
LRPAP1
MGAT4B
SPRED1
ENTPD4
CDIPT
TLR3
HSPA13
GM2A
POLDIP3
SCRN1
KLF11
HABP4
MPDU1
MED15
GIMAP8
SRPRA
ARL8A
DNAJC1
GLYR1
CRTAP
FAM98A
PTPRA
IFI6
PLXNB2
PALLD
CA11
PPM1G
WAPL
SNX12
CSNK1D
ROBO1
F8
SAP130
PLAA
PLBD1
ELK3
EFHD1
NAPA
RAB31
FAM168A
TOR1A
SNAP29
AKIRIN2
RRBP1
SH3KBP1
KCTD12
MFN2
MEF2D
MEX3C
DLGAP4
TPD52L2
SETD7
TMEM127
PPP1R3C
DPM2
ANTXR1
MEIS2
MANSC1
AQP3
RNPS1
HS2ST1
HCFC1R1
PEAK1
UBE2R2
CDC42BPB
CT45A1
RAMP3
YIPF3
MTMR10
NFIX
NPR1
SLC35A4
MRGPRF
NR3C1
CYYR1
PIP4K2A
SNAPC3
HACD2
STUB1
PRRC2B
SNX1
FYTTD1
S1PR1
GANAB
CREBL2
MPZL1
ASAP1
JMJD8
RAPH1
TNFRSF12A
DSC2
DTX3L
ZMIZ1
GPC6
TESK1
PBX2
NRIP2
ZNF106
ANKH
EIF4G3
PLEKHO1
CIZ1
JCAD
FMNL2
ECE1
SPRED2
ESYT1
PSMD3
GLMP
PDLIM2
ATF6B
FKBP9
ITGB5
CLN5
ARF3
ERO1A
UBTF
GALC
ORMDL3
MXRA7
MTSS2
H1-10
FADS1
AFAP1L2
TPCN1
SERINC5
G3BP2
TPRG1L
B4GALT5
HIVEP2
RFLNB
CDR2
TERF2IP
PDIA4
H2BC21
JAM3
YIPF2
TSN
MLXIP
CPNE2
RERE
VASN
AGGF1
UBE2G1
TAOK1
SDF4
BPNT2
DSTN
ESAM
UBLCP1
GATA3
PRSS23
MEF2A
SPPL3
HLA-F
KLF10
TSPAN6
UBALD2
RB1
FLII
ATP1B3
SIDT2
BAG6
UBL7
XPO6
EMP1
KIF3B
GUCY1B1
COPS8
GPR108
RC3H2
MFGE8
CLIP3
CLTB
SRF
SKIL
SZRD1
CD200
LITAF
LCP1
FAM241A
AKIRIN1
PPP5C
PTPN21
ZNF609
PRICKLE1
TMEM214
HLA-DPB1
GARRE1
ACBD5
LARGE1
LRRC41
ADD1
SLC45A1
HOXA7
VPS53
PRKCH
FXYD1
LAMTOR1
GPR107
PGLS
RUSC2
ARMCX3
DPAGT1
TGM2
TCF25
CDK2
SLC40A1
TRAPPC10
ZDHHC5
SUPT6H
SLC39A9
NRGN
ECSCR
PIP4P2
SF3A1
ATXN2L
MAP4K4
GOLGA2
ILRUN
SRSF8
ZNFX1
INAFM2
SPRY1
TAP1
ILF3
PSMB10
PPP3R1
SEMA6A
NINJ1
KIAA1143
IFIT1
ARHGAP31
ACLY
TMCC3
TRIM25
DCTN1
OTUD5
MMGT1
TEX261
PSMD11
LSM7
ERAP1
GSK3A
GNG7
PUF60
RMND5A
SLC2A12
HYOU1
SCAMP3
PI4KA
G6PC3
SQSTM1
LTBR
ERG
S100A16
IL10RB
WDR82
TM9SF1
ATP1B2
FCN3
TM4SF18
RILPL2
NDUFAF3
RALY
PPT1
DPF2
NOSIP
LUZP1
APOL1
ST3GAL1
CHD8
PLK2
EHD2
DCAF7
APMAP
SDC3
CTSS
SCD5
ADRM1
SQLE
CEP104
TINF2
PTOV1
F11R
PRR14
NECAP2
AMOTL1
TNFSF12
ZC3H7B
TMEM263
ADAR
ZNF384
GNA11
PSMF1
TAGLN
RECK
DEGS1
ZFP36L2
POGLUT3
ACTR1A
CCL5
CUX1
MTF1
ARID1B
DNAJC4
CMIP
GPS1
SELENOM
GBF1
SOCS4
COPS7A
MFSD14A
CORO1C
RAB5B
TM9SF4
MSRB3
GGCX
OSBP
TMEM204
ATG9A
CLPTM1L
ATL3
CDC42SE1
CYLD
LGALS3BP
ATN1
KLF2
LPAR6
MBOAT2
APLN
ANXA6
FOXJ2
CRTC2
PRKCSH
PDE6D
FAM120A
TXLNA
PLXND1
HLA-DMB
RAB8A
SCD
SLIT3
SLC46A3
HIVEP1
GIT2
TGFB1
RAB3GAP2
CISD3
BBX
PHF12
SP1
NT5E
PSMG4
YIF1A
ZYX
CSNK1E
SEMA3B
TSPO
TOR1AIP2
CMTM8
EIF4G1
CORO2B
ERF
LEPROTL1
CLPP
STAT6
PDGFD
KPNA6
YY1
TBX3
CYFIP1
PAK2
SLC30A1
FAM210B
C8orf33
NAA10
DIAPH1
NAGK
CRK
PXDC1
DNAAF9
EHD4
AGPAT1
RC3H1
CRKL
CDK16
GTF2F1
RNF167
USP11
FAM219A
TUBGCP2
ENPP4
PPP1R14A
MPRIP
NKG7
LIPA
PRAF2
SLC15A4
TBC1D20
TLE4
MXD4
PGRMC2
FAM20C
PDIA5
CAVIN1
ARAF
PNMA1
AREL1
AXL
TRIM24
TNPO2
CTDNEP1
GSN
ADAM17
DDAH2
PAF1
SGPL1
DVL3
CDC42EP2
ID3
NAP1L5
ARHGAP23
SUMF2
PPP4C
ZFYVE9
INMT
MCMBP
TNNI1
RBFOX2
KRAS
RAD23A
IFIH1
FAM110A
UBXN6
RIT1
TRPC6
AP1B1
FAM234A
RAP1GDS1
TXNRD1
SLC25A4
LMX1B
TMEM43
ARHGEF15
TMX4
IFI35
COPZ2
DESI2
FGFR1
CDK2AP1
KIF1C
TNIP1
AK1
CREB3
EAF1
NELL1
ADAMTS1
ITGB1BP1
ZNRF3
SMPD1
LIMS2
SEPTIN9
IGF2R
EIF5A2
PLOD3
CBL
NCOR2
CYB5R1
PIP4K2B
IFIT3
MATN2
NRN1
OGFOD1
COL4A1
ZNF362
PARP14
USF2
PSMB8
UBE2A
ST6GALNAC6
DENND5A
PELO
TCF7L1
CPT1A
ATRN
NPDC1
PDGFA
CAP2
KANK2
SLC15A3
TCTN2
MARCKSL1
PACS1
ELAVL1
TMSB15A
SEC24D
FAF2
USP14
ZC3HAV1
FAM222B
MPV17L2
BCL7B
HRAS
SNRPB
PYCARD
APOBEC3C
PEX14
CTSZ
MED29
DAAM2
CALCOCO1
ACYP2
SLC35E1
IRF1
ZNF260
CD4
CD44
TINAGL1
IFNGR2
PLAC9
ELMO2
SNX19
GRINA
GLIS2
HCFC1
IL17RD
SPEN
TSPAN14
TMED9
DGAT1
FAM120AOS
AP2A2
RNH1
CNKSR3
ANKRD37
ANKRD11
CDK6
SPACA9
CDH13
NIPSNAP3A
SLC31A2
NUDT19
UGGT2
KPNA2
WIPF1
JAZF1
MTA2
MEF2C
C3orf70
IER3
INPPL1
BCL6B
TAGLN2
NOP56
PLA1A
TBC1D22A
EVA1B
HID1
C3orf38
GBP1
ARPC1B
SUSD6
TKT
PKN1
MAN2B2
IL15RA
MOB3A
KIFBP
CCDC127
LMNA
CNOT3
C11orf68
GIMAP6
ETV3
IL17RA
GNB2
ZNF592
RCAN2
EPB41L4A
RBM18
PHF2
RNF187
INPP5K
MAP4
KDELR3
HOXB7
ABHD4
UNC5B
VGLL4
APOL6
COL4A2
ARHGEF10
LANCL1
TNKS1BP1
DPYSL3
HLA-DRB1
TSPAN18
SSNA1
P3H1
TP53INP1
PLCD3
KPNA3
SIL1
NCK2
LHFPL6
GTPBP1
SEMA3G
LST1
CD99L2
CXCL16
ATP9A
MTMR2
PNMA2
BBLN
WFS1
UBQLN2
EMD
LIG4
RNPEPL1
SLC66A3
GALNT1
UNC13B
TBXA2R
CCBE1
AMMECR1L
SMAP1
TSHZ3
HM13
MLX
DTX4
STING1
PRKD1
TCF20
LATS2
THRA
RAB13
RANBP3
PRKD2
PNPLA2
RSPH3
CARHSP1
UNG
FOXK2
SLC29A1
SLC25A37
PTP4A3
PXDN
SYT11
MTOR
RBM23
FMNL3
NFKB1
BTBD2
RNF213
TBC1D17
FBXL2
AKT2
DNAJC5
PHF1
RCC2
CLCN3
FDX2
ZNF160
NIPAL3
PPP1R18
KCND3
CAPN1
SUPT5H
MAD2L1BP
ASAP2
FITM2
HK1
EPN2
DAG1
PAFAH1B2
DBN1
FAM89B
NMI
AGO2
RFK
PARP9
NAGA
ICMT
ABHD17C
RALB
RNF111
SLC35C2
RXRA
NR2F2
AIP
OLFML2A
C1S
CAMKK2
PGAP3
PTN
RAPGEF1
PLBD2
MYLK3
GATAD2A
DSE
LCP2
ENDOD1
HSPB2
LTBP1
EXOSC4
DDX41
MLLT1
ACVRL1
SEC22C
DUSP22
ATP11A
NDRG3
C6orf89
SCYL1
ROBO4
PJA1
PHLDA1
GPR4
MFSD14B
PIAS3
PHLPP1
RHOBTB2
RASL11A
RNF2
SPRY4
POP7
GAB2
BRD4
ITM2C
GMDS
CSDC2
CYP2U1
TSPAN15
TERF2
MICAL2
FAM174C
RAB35
HCLS1
PLA2G15
TEAD2
BAD
CTDSP1
HBEGF
CNPY3
KCTD10
CYBB
HDAC5
ABHD14B
TLNRD1
AP3D1
FOXK1
CLEC16A
IRAG1
GRK5
CYBA
TMEM130
RNF26
CTNNBIP1
PRMT6
PRPF19
MGRN1
VPS4A
PERP
RPS6KA2
PRPF6
KDSR
KANK3
FADS2
UNC119
MAP1S
CAMTA2
TCTN1
LRRFIP1
ARMCX6
HTT
SP2
ARHGEF17
PPP1R15A
SLC35F6
SGTB
HIP1
ZNF704
TSPAN4
SOSTDC1
ZNF366
PDPN
ERO1B
SRCAP
PIP4K2C
TRIM56
PRKACB
PLEKHG1
STS
SLC39A7
CHSY1
SCAP
SUSD1
FLYWCH2
AAR2
ERCC3
JAM2
CD2BP2
ARMCX2
PSEN2
PGAP6
MRPL38
ABCC1
NAAA
SGTA
XPC
MECP2
MSMP
POLD4
ERMP1
ZNRD2
DDX19A
TSR3
CASKIN2
TUBB6
IFI27L1
FBH1
LPCAT1
CRIP2
TRAF3
C11orf24
TP53I11
ILDR2
LRRC59
GRIK2
PIEZO1
YEATS2
MYDGF
HNRNPA0
TMED3
UBE2I
YPEL5
TAOK2
SIRT2
TNRC6C
PGD
FAM81A
MCOLN1
EMC8
PPP1R13B
MED12
NDST2
SP110
VPS26B
GPAT4
LPP
MRPL12
LRRC57
QSOX1
RING1
IPO13
TGFB1I1
GYPC
ATG13
ATP6V0B
NKD1
EXOC8
SMAGP
INPP5F
TAF8
AP2A1
BAIAP2
VEGFC
SURF2
SMARCA4
MAN2A2
FAM118B
SLC43A3
DYSF
MYOZ2
KMT5A
ZNF185
NTRK2
IL4R
ZFHX3
INF2
SCAF1
ELAC2
SREBF2
APBA1
TP53BP1
BTN3A1
SEC16A
NR1D1
BBS7
CENPB
DUSP6
FGD5
LCA5
LENG1
HHEX
RAP1B
BCAP31
FBXW4
HSPA2
SEMA4G
LMCD1
ANXA11
SFXN3
MAEA
ABLIM2
NPLOC4
SEC24C
FAM89A
ABR
DCAKD
TMEM170A
GTF3C1
PCDHGB5
HLA-DQB1
WIPF2
RAD54L2
ATXN1L
TAF4
RETREG3
TOR1B
CMTM7
SLCO3A1
VLDLR
PCDH1
SMAD3
HCST
LRRC8C
ARHGEF11
MRPL28
COASY
CHERP
TMEM98
ZFPL1
PRELP
GIMAP1
TRIM28
TMEM181
CD53
STAT2
ADORA1
EIF2AK4
MCC
SLC16A2
FLI1
B4GAT1
RAI2
ARPC5L
BCKDHA
TP53
PPP6R1
FAM174B
BMP7
ALKBH6
EFHD2
TSC2
UPF1
DLL4
HLA-DOA
KLHL2
COMT
GIT1
FYCO1
CRELD1
CCDC107
FLT4
ZDHHC18
IFNAR2
NDUFS7
RBM10
INPP5A
MANBAL
TBC1D9B
NID1
PLEKHM2
DPP7
ETV6
EFNA1
NISCH
DAB2IP
UBALD1
HTRA2
TBC1D2B
RIN3
GYG1
ENTREP3
CKAP4
PDLIM7
DDN
FARP2
P2RX4
TMEM242
STIM1
PGAP4
SLAMF8
SGSH
ADAM15
SPR
LDOC1
PIK3C2B
HOXC4
SURF4
FOXO4
PRR12
SIGMAR1
MAP7D1
MAML3
DGCR2
POR
STX5
ADM
C6orf120
YTHDF2
RCAN3
MINK1
RASSF3
ANKFY1
PIGQ
SART1
EMC1
ZNRF1
PFKL
TSR1
PPP1R9B
GPKOW
MARVELD1
IL1RAP
NDST1
ZSWIM8
PMEPA1
ATP13A2
SPATA13
FKBP8
DNASE2
MAVS
CAMK1
CD37
WDTC1
ZFYVE21
ARHGAP17
DNPEP
YKT6
TSPAN9
XAB2
CRB2
DUSP14
CCPG1
RNF44
SNX9
CBX6
VAV2
KIAA2013
SNTB1
SMURF1
TENM2
MORC2
GXYLT1
PDIA6
QTRT2
CD93
TM2D2
MAP3K3
ZC3H4
BCL3
BRD3
TCP11L1
PCDH17
OAS2
FXR2
WFDC1
SMG9
BOK
PEX26
AP3M2
AGRN
PLXNB1
TMEM167A
DNAJC6
FADS3
RPRD1B
CTBP1
MYO18A
ACP2
CETP
RMDN3
VAC14
TRIM5
MRPL2
TAF6
ABHD12
GPRC5B
BAK1
CKB
KLF13
R3HCC1
FGD6
BCL9L
POGLUT1
PLCG1
LHPP
WDFY1
JADE3
NDUFA4L2
TMEM94
TMEM107
ADAMTS5
MINDY2
PLEKHO2
RAB33B
DRG2
NR1H2
GPAA1
EPHB4
PCNX3
TMEM161A
C1orf122
ZER1
HDAC7
PRNP
CCDC85C
DHX8
PEX16
CARM1
ZNF264
MR1
NIBAN2
ZC3HAV1L
CDC42EP1
GPN2
SYDE1
CARD6
KHDRBS3
COLGALT1
TMEM175
PPIL1
ZDHHC12
SPTB
RCE1
IPMK
PARP12
SLC10A3
EMC10
CNOT6
SLC38A10
COLGALT2
RETREG2
TMEM160
DRAP1
WDR45
PABIR2
RANGAP1
HINT3
CMTM3
RUSF1
ERGIC1
AMIGO1
MED24
USP5
DESI1
ALG12
ASMTL
ZFHX2
MAPRE3
CERK
ZMIZ2
MARCHF2
MN1
MYO5A
HTATIP2
MADD
MVP
PVR
TRIM47
CASP2
SAMD4B
C1orf198
HSF1
SLC35B2
IP6K1
UNC93B1
ADGRL1
SEZ6L2
BMERB1
NUP62
DAXX
SKI
NAP1L2
ZNF503
LYRM2
KIF21A
POMT2
KMT2D
GLTP
ABL1
NACC1
CASTOR2
SPNS1
FBXW5
MRC2
TMEM266
AKT1
KCTD13
NRSN2
KEAP1
MAPK7
ATF5
SETD1B
TNFRSF10C
CLEC14A
SHKBP1
ECRG4
FUT11
SLC9A1
ME1
C1orf162
AJAP1
GAK
RANBP10
LSG1
HVCN1
B3GALT4
CNEP1R1
FAM171B
YIF1B
DHX38
HSPG2
SAMD4A
FAM167B
RIC8A
CSF1R
EP400
CST7
PTPN23
GBP2
ZC3H18
GOLGA3
DUSP10
RGP1
CCDC124
FKBP1B
SOX18
UCP2
PARP3
TFE3
KCTD20
TCIRG1
RHOJ
ZMAT3
PIAS4
CNNM3
TEAD4
SUN2
TTC28
GLIPR2
GCN1
RHOG
ALG3
ARID1A
MTA1
RAC2
IRF2BPL
MBOAT7
LRIG1
NAV1
CSNK1G2
ZNF414
SLC35A2
MED11
KIAA1671
CEP126
MLST8
ABCF2
ZDHHC1
INO80C
DCAF11
U2AF2
LRFN3
ENAH
FURIN
DDX54
SLC20A2
MAZ
VANGL1
TRAK1
RBCK1
PCDHGB7
KANSL3
SLC12A4
RARA
PTGIS
GAA
LIX1L
NIPAL2
MAU2
DOCK6
H3C11
LIMD2
MYBPH
NACC2
DYRK1B
GNAO1
OAS3
CD320
GRIPAP1
SYNJ1
DOLPP1
LRP1
CKAP2
CELSR2
SNRNP35
LYN
TMEM115
IL32
COPE
ACTR1B
LAMA5
TGFBI
TMUB2
MXD1
ETV5
KLHL29
AGFG2
WWC3
MAP2K1
MED16
NAGLU
E2F4
B4GALT3
EXTL3
NF2
NELFA
ST6GALNAC4
RP2
SHFL
LTC4S
DBNL
ARSA
RNF24
OGFOD3
ANKRD52
MICA
TEAD3
BTN2A1
DMWD
MAN1B1
SERPINH1
ABCA3
SLC25A35
CDH11
TRIM54
ZBTB7A
ITGA5
SORBS3
NOTCH1
CYTH3
TATDN2
HDGFL2
MOSMO
PCDHB5
CHPF2
SHE
RABL6
ACD
PTPRC
UBAC2
FBRS
UBA7
CLN6
GATA5
RAI1
NRROS
FOXS1
TWF2
PIGO
C2CD2
ST3GAL4
ICAM1
SHANK3
SMARCD3
SLC8B1
SNCG
C6orf136
FOXC2
PXMP4
RPL10
TMEM140
SERPINB9
USB1
DHX30
MINDY1
FAM193A
PILRA
SNX21
ADCK2
VRK3
MIEF1
FKBP10
SEMA4C
CTSF
GAS6
DOLK
TP53INP2
NPR2
PITPNM3
P4HTM
POFUT1
SHISA5
TMEM39B
IMPDH1
FBXL7
PNKD
TTI1
RAPGEF3
ATL1
ASCC2
PACS2
[truncated: 1,293 more rows]

## Sheet: 22 candidate genes
hxgene1
AP2A2
AP2S1
GABBR1
GABRA2
ADHFE1
DNAJC5
SNAP25
STXBP1
VAMP2
ADCY3
ADCY4
ADCY6
ADCY7
ADCY9
GABRR1
GNAI2
GNB2
GNB4
GNG2
GNG7
GNGT2
KCNJ5
