# Supplementary material for: Identification of biomarkers related to γ-aminobutyric acid-associated genes in membranous nephropathy based on transcriptome data and clinical experiments
Source: Hereditas. 2026 Apr 22;163:73. doi: 10.1186/s41065-026-00681-y (PMC13237888; doi:10.1186/s41065-026-00681-y)
Supplement: Supplementary file 1 — Supplementary Material 1. Table S1: List of Gamma-Aminobutyric Acid (GABA)-Related Genes Retrieved from the Molecular Signatures Database (MSigDB). Data were downloaded from MSigDB v7.5.1. Only genes with official HGNC symbols were retained. Table S2: Sequences and Specifications of Primers Used for Reverse Transcription Quantitative Polymerase Chain Reaction (RT-qPCR) Validation. GAPDH served as the internal reference gene. Table S3: Detailed Characteristics of the 22 Candidate Biomarkers Identified. Intersection criteria: |log2FC| > 1, FDR < 0.05, and module membership > 0.8. Table S4: Results of Gene Ontology (GO) and Kyoto Encyclopedia of Genes and Genomes (KEGG) Pathway Enrichment Analyses for the 22 Candidate Biomarkers. Terms with FDR < 0.05 were considered significant. Table S5: Enrichment Scores and Statistical Significance of Pathways Identified by Gene Set Enrichment Analysis (GSEA) and Gene Set Variation Analysis (GSVA). Table S6: Predicted MicroRNA (miRNA)-mRNA Interactions and Competing Endogenous RNA (ceRNA) Regulatory Networks Associated with Membranous Only pairs with negative correlation (P < 0.05) in MN datasets are shown. Table S7: Differential Analysis of Immune Cell Infiltration Scores Between Membranous Nephropathy Patients and Healthy Controls. Table S8: List of Potential Therapeutic Small Molecules Targeting the Identified Candidate Biomarkers Predicted by Molecular Docking and Drug-Gene Interaction Databases. [file 41065_2026_681_MOESM1_ESM.zip › Supplementary Table 4.xlsx]

## Sheet: KEGG
ID	Description	GeneRatio	BgRatio	pvalue	p.adjust	qvalue	geneID	Count
hsa05032	Morphine addiction	15/21	91/8542	3.98237919429924e-26	3.10625577155341e-24	6.28796714889353e-25	GABBR1/GABRA2/ADCY3/ADCY4/ADCY6/ADCY7/ADCY9/GABRR1/GNAI2/GNB2/GNB4/GNG2/GNG7/GNGT2/KCNJ5	15
hsa04727	GABAergic synapse	14/21	89/8542	6.70377835857503e-24	2.61447355984426e-22	5.29245659887502e-23	GABBR1/GABRA2/ADCY3/ADCY4/ADCY6/ADCY7/ADCY9/GABRR1/GNAI2/GNB2/GNB4/GNG2/GNG7/GNGT2	14
hsa04723	Retrograde endocannabinoid signaling	14/21	149/8542	1.36149575597261e-20	3.53988896552877e-19	7.16576713669793e-20	GABRA2/ADCY3/ADCY4/ADCY6/ADCY7/ADCY9/GABRR1/GNAI2/GNB2/GNB4/GNG2/GNG7/GNGT2/KCNJ5	14
hsa04713	Circadian entrainment	2025-12-21	97/8542	6.16735029046727e-19	1.20263330664112e-17	2.43448037781603e-18	ADCY3/ADCY4/ADCY6/ADCY7/ADCY9/GNAI2/GNB2/GNB4/GNG2/GNG7/GNGT2/KCNJ5	12
hsa04724	Glutamatergic synapse	2025-11-21	116/8542	5.62855096877949e-16	7.31711625941334e-15	1.48119762336302e-15	ADCY3/ADCY4/ADCY6/ADCY7/ADCY9/GNAI2/GNB2/GNB4/GNG2/GNG7/GNGT2	11
hsa04725	Cholinergic synapse	2025-11-21	116/8542	5.62855096877949e-16	7.31711625941334e-15	1.48119762336302e-15	ADCY3/ADCY4/ADCY6/ADCY7/ADCY9/GNAI2/GNB2/GNB4/GNG2/GNG7/GNGT2	11
hsa04926	Relaxin signaling pathway	2025-11-21	130/8542	2.04952687903572e-15	2.28375852235408e-14	4.62299296023094e-15	ADCY3/ADCY4/ADCY6/ADCY7/ADCY9/GNAI2/GNB2/GNB4/GNG2/GNG7/GNGT2	11
hsa04371	Apelin signaling pathway	2025-11-21	140/8542	4.72939362909656e-15	4.61115878836915e-14	9.33432953111164e-15	ADCY3/ADCY4/ADCY6/ADCY7/ADCY9/GNAI2/GNB2/GNB4/GNG2/GNG7/GNGT2	11
hsa04062	Chemokine signaling pathway	2025-11-21	193/8542	1.70752791659991e-13	1.47985752771992e-12	2.99566301157879e-13	ADCY3/ADCY4/ADCY6/ADCY7/ADCY9/GNAI2/GNB2/GNB4/GNG2/GNG7/GNGT2	11
hsa04081	Hormone signaling	2025-11-21	219/8542	6.90169425682171e-13	5.38332152032094e-12	1.08974119844553e-12	ADCY3/ADCY4/ADCY6/ADCY7/ADCY9/GNAI2/GNB2/GNB4/GNG2/GNG7/GNGT2	11
hsa05163	Human cytomegalovirus infection	2025-11-21	226/8542	9.75916405557460e-13	6.92013451213472e-12	1.40083694577626e-12	ADCY3/ADCY4/ADCY6/ADCY7/ADCY9/GNAI2/GNB2/GNB4/GNG2/GNG7/GNGT2	11
hsa04915	Estrogen signaling pathway	2025-08-21	139/8542	6.83870873263405e-10	4.44516067621213e-09	8.99830096399217e-10	GABBR1/ADCY3/ADCY4/ADCY6/ADCY7/ADCY9/GNAI2/KCNJ5	8
hsa04911	Insulin secretion	2025-07-21	86/8542	8.48955147713565e-10	5.09373088628139e-09	1.03111961260757e-09	SNAP25/VAMP2/ADCY3/ADCY4/ADCY6/ADCY7/ADCY9	7
hsa04923	Regulation of lipolysis in adipocytes	2025-06-21	59/8542	4.19041083447001e-09	2.334657464919e-08	4.72602725692106e-09	ADCY3/ADCY4/ADCY6/ADCY7/ADCY9/GNAI2	6
hsa04726	Serotonergic synapse	2025-07-21	115/8542	6.63797758345413e-09	3.45174834339615e-08	6.98734482468856e-09	GNAI2/GNB2/GNB4/GNG2/GNG7/GNGT2/KCNJ5	7
hsa04728	Dopaminergic synapse	2025-07-21	132/8542	1.74201728663759e-08	8.49233427235824e-08	1.71909600655025e-08	GNAI2/GNB2/GNB4/GNG2/GNG7/GNGT2/KCNJ5	7
hsa04971	Gastric acid secretion	2025-06-21	76/8542	1.98152935427762e-08	9.09172291962671e-08	1.84042974081512e-08	ADCY3/ADCY4/ADCY6/ADCY7/ADCY9/GNAI2	6
hsa04921	Oxytocin signaling pathway	2025-07-21	155/8542	5.31405191409522e-08	2.30275582944126e-07	4.66144904745195e-08	ADCY3/ADCY4/ADCY6/ADCY7/ADCY9/GNAI2/KCNJ5	7
hsa04540	Gap junction	2025-06-21	92/8542	6.3082964646619e-08	2.58972170654541e-07	5.24235163268302e-08	ADCY3/ADCY4/ADCY6/ADCY7/ADCY9/GNAI2	6
hsa04970	Salivary secretion	2025-06-21	97/8542	8.6760095450833e-08	3.38364372258249e-07	6.84948121980261e-08	VAMP2/ADCY3/ADCY4/ADCY6/ADCY7/ADCY9	6
hsa04925	Aldosterone synthesis and secretion	2025-06-21	98/8542	9.22782622797719e-08	3.42747831324867e-07	6.93821520900541e-08	ADCY3/ADCY4/ADCY6/ADCY7/ADCY9/KCNJ5	6
hsa04916	Melanogenesis	2025-06-21	101/8542	1.10597346014219e-07	3.92117863141323e-07	7.93760856561382e-08	ADCY3/ADCY4/ADCY6/ADCY7/ADCY9/GNAI2	6
hsa04913	Ovarian steroidogenesis	2025-05-21	52/8542	1.29804323342704e-07	4.40205966118735e-07	8.91105194572339e-08	ADCY3/ADCY4/ADCY6/ADCY7/ADCY9	5
hsa04914	Progesterone-mediated oocyte maturation	2025-06-21	111/8542	1.94617597083506e-07	6.32507190521394e-07	1.28037892818096e-07	ADCY3/ADCY4/ADCY6/ADCY7/ADCY9/GNAI2	6
hsa04928	Parathyroid hormone synthesis	secretion and action	2025-06-21	115/8542	2.40382614605487e-07	7.4999375756912e-07	1.51820598698203e-07	ADCY3/ADCY4/ADCY6/ADCY7/ADCY9/GNAI2	6
hsa04213	Longevity regulating pathway - multiple species	2025-05-21	62/8542	3.18165823271664e-07	9.54497469814992e-07	1.93218111298581e-07	ADCY3/ADCY4/ADCY6/ADCY7/ADCY9	5
hsa04935	Growth hormone synthesis	secretion and action	2025-06-21	122/8542	3.41673018975238e-07	9.87055388150687e-07	1.99808783026455e-07	ADCY3/ADCY4/ADCY6/ADCY7/ADCY9/GNAI2	6
hsa04927	Cortisol synthesis and secretion	2025-05-21	65/8542	4.04215678981704e-07	1.11295658657402e-06	2.25294855581786e-07	ADCY3/ADCY4/ADCY6/ADCY7/ADCY9	5
hsa04611	Platelet activation	2025-06-21	126/8542	4.13791551418547e-07	1.11295658657402e-06	2.25294855581786e-07	ADCY3/ADCY4/ADCY6/ADCY7/ADCY9/GNAI2	6
hsa04024	cAMP signaling pathway	2025-07-21	226/8542	7.01206160295374e-07	1.82313601676797e-06	3.69055873839671e-07	GABBR1/ADCY3/ADCY4/ADCY6/ADCY7/ADCY9/GNAI2	7
hsa04918	Thyroid hormone synthesis	2025-05-21	75/8542	8.314804469608e-07	2.09211209235298e-06	4.23504472136231e-07	ADCY3/ADCY4/ADCY6/ADCY7/ADCY9	5
hsa04721	Synaptic vesicle cycle	2025-05-21	79/8542	1.07896319690575e-06	2.62997279245777e-06	5.3238315636797e-07	AP2A2/AP2S1/SNAP25/STXBP1/VAMP2	5
hsa04261	Adrenergic signaling in cardiomyocytes	2025-06-21	154/8542	1.35156276199164e-06	3.19460289198025e-06	6.46680747364423e-07	ADCY3/ADCY4/ADCY6/ADCY7/ADCY9/GNAI2	6
hsa04934	Cushing syndrome	2025-06-21	155/8542	1.4038482214353e-06	3.22059297858687e-06	6.51941898499366e-07	ADCY3/ADCY4/ADCY6/ADCY7/ADCY9/GNAI2	6
hsa04211	Longevity regulating pathway	2025-05-21	90/8542	2.06801037732028e-06	4.42020413041826e-06	8.9477816405228e-07	ADCY3/ADCY4/ADCY6/ADCY7/ADCY9	5
hsa04976	Bile secretion	2025-05-21	90/8542	2.06801037732028e-06	4.42020413041826e-06	8.9477816405228e-07	ADCY3/ADCY4/ADCY6/ADCY7/ADCY9	5
hsa04022	cGMP-PKG signaling pathway	2025-06-21	166/8542	2.09676349776251e-06	4.42020413041826e-06	8.9477816405228e-07	ADCY3/ADCY4/ADCY6/ADCY7/ADCY9/GNAI2	6
hsa04912	GnRH signaling pathway	2025-05-21	93/8542	2.43398784193968e-06	4.99608030713934e-06	1.0113522888946e-06	ADCY3/ADCY4/ADCY6/ADCY7/ADCY9	5
hsa01522	Endocrine resistance	2025-05-21	99/8542	3.31824438295555e-06	6.47057654676333e-06	1.3098333090614e-06	ADCY3/ADCY4/ADCY6/ADCY7/ADCY9	5
hsa04750	Inflammatory mediator regulation of TRP channels	2025-05-21	99/8542	3.31824438295555e-06	6.47057654676333e-06	1.3098333090614e-06	ADCY3/ADCY4/ADCY6/ADCY7/ADCY9	5
hsa04962	Vasopressin-regulated water reabsorption	2025-04-21	44/8542	3.43855126022321e-06	6.54163410481489e-06	1.32421743012447e-06	VAMP2/ADCY3/ADCY6/ADCY9	4
hsa05034	Alcoholism	2025-06-21	188/8542	4.32476543643495e-06	8.03170723909348e-06	1.62585166783269e-06	GNAI2/GNB2/GNB4/GNG2/GNG7/GNGT2	6
hsa05414	Dilated cardiomyopathy	2025-05-21	105/8542	4.4377968492922e-06	8.04995707546026e-06	1.62954596669236e-06	ADCY3/ADCY4/ADCY6/ADCY7/ADCY9	5
hsa04972	Pancreatic secretion	2025-05-21	106/8542	4.65017568943197e-06	8.2434932676294e-06	1.66872333352822e-06	ADCY3/ADCY4/ADCY6/ADCY7/ADCY9	5
hsa04961	Endocrine and other factor-regulated calcium reabsorption	2025-04-21	53/8542	7.31141327626019e-06	1.26731163455177e-05	2.56540816710884e-06	AP2A2/AP2S1/ADCY6/ADCY9	4
hsa04015	Rap1 signaling pathway	2025-06-21	212/8542	8.65169455011353e-06	1.46702646719316e-05	2.96968920484446e-06	ADCY3/ADCY4/ADCY6/ADCY7/ADCY9/GNAI2	6
hsa05170	Human immunodeficiency virus 1 infection	2025-06-21	213/8542	8.8888644635021e-06	1.47517325138971e-05	2.98618067082937e-06	GNAI2/GNB2/GNB4/GNG2/GNG7/GNGT2	6
hsa05207	Chemical carcinogenesis - receptor activation	2025-06-21	215/8542	9.37908464220042e-06	1.52410125435757e-05	3.08522521125014e-06	ADCY3/ADCY4/ADCY6/ADCY7/ADCY9/GNAI2	6
hsa00230	Purine metabolism	2025-05-21	128/8542	1.17271940574377e-05	1.8667778295513e-05	3.77890248897025e-06	ADCY3/ADCY4/ADCY6/ADCY7/ADCY9	5
hsa04270	Vascular smooth muscle contraction	2025-05-21	134/8542	1.46596072771791e-05	2.28689873523994e-05	4.6293496664776e-06	ADCY3/ADCY4/ADCY6/ADCY7/ADCY9	5
hsa04114	Oocyte meiosis	2025-05-21	139/8542	1.75164489654053e-05	2.6789863123561e-05	5.42304921529575e-06	ADCY3/ADCY4/ADCY6/ADCY7/ADCY9	5
hsa04072	Phospholipase D signaling pathway	2025-05-21	149/8542	2.4524809566884e-05	3.67872143503261e-05	7.4468045243575e-06	ADCY3/ADCY4/ADCY6/ADCY7/ADCY9	5
hsa04742	Taste transduction	2025-04-21	86/8542	5.02996999920464e-05	7.40259735732003e-05	1.49850148933604e-05	GABBR1/GABRA2/ADCY4/ADCY6	4
hsa05167	Kaposi sarcoma-associated herpesvirus infection	2025-05-21	196/8542	9.11752350264141e-05	0.00013169756170482	2.66594254463199e-05	GNB2/GNB4/GNG2/GNG7/GNGT2	5
hsa05166	Human T-cell leukemia virus 1 infection	2025-05-21	224/8542	0.000171171090780518	0.000242751728743281	4.91400260613928e-05	ADCY3/ADCY4/ADCY6/ADCY7/ADCY9	5
hsa04714	Thermogenesis	2025-05-21	235/8542	0.000214235989025724	0.000298400127571545	6.04048841237944e-05	ADCY3/ADCY4/ADCY6/ADCY7/ADCY9	5
hsa04014	Ras signaling pathway	2025-05-21	238/8542	0.000227306668550875	0.000311051230648566	6.29658361636774e-05	GNB2/GNB4/GNG2/GNG7/GNGT2	5
hsa04151	PI3K-Akt signaling pathway	2025-05-21	362/8542	0.00154206567250062	0.00207381245612152	0.000419800092332292	GNB2/GNB4/GNG2/GNG7/GNGT2	5
hsa04020	Calcium signaling pathway	2025-04-21	254/8542	0.00306531694378338	0.00405245290873056	0.000820334596909021	ADCY3/ADCY4/ADCY7/ADCY9	4
hsa05033	Nicotine addiction	2025-02-21	41/8542	0.00445555436305149	0.00579222067196694	0.00117251430606618	GABRA2/GABRR1	2
hsa05110	Vibrio cholerae infection	2025-02-21	51/8542	0.00682621479767545	0.00872860252817517	0.00176692358869943	ADCY3/ADCY9	2
hsa04929	GnRH secretion	2025-02-21	65/8542	0.0109083473652692	0.0137234047498548	0.00277801715584106	GABBR1/KCNJ5	2
hsa04924	Renin secretion	2025-02-21	69/8542	0.0122310016840995	0.0151431449422185	0.00306541395591467	ADCY6/GNAI2	2
hsa04080	Neuroactive ligand-receptor interaction	2025-03-21	370/8542	0.0601414922082844	0.0732974436288466	0.0148375391961228	GABBR1/GABRA2/GABRR1	3
hsa04130	SNARE interactions in vesicular transport	2025-01-21	33/8542	0.078157739478968	0.0937892873747616	0.018985685703393	VAMP2	1
hsa05030	Cocaine addiction	2025-01-21	49/8542	0.113923949896444	0.134637395332162	0.0272545334680489	GNAI2	1
hsa04144	Endocytosis	2025-02-21	252/8542	0.126249617837444	0.146977167034637	0.0297524629624771	AP2A2/AP2S1	2
hsa04730	Long-term depression	2025-01-21	60/8542	0.137742314319889	0.15799853701399	0.0319835095170021	GNAI2	1
hsa05133	Pertussis	2025-01-21	78/8542	0.175407674590047	0.19699590157499	0.0398777128694312	GNAI2	1
hsa05016	Huntington disease	2025-02-21	311/8542	0.176791193721145	0.19699590157499	0.0398777128694312	AP2A2/AP2S1	2
hsa05142	Chagas disease	2025-01-21	103/8542	0.225129206439819	0.247325043694449	0.0500657983187143	GNAI2	1
hsa05145	Toxoplasmosis	2025-01-21	112/8542	0.242319556775359	0.262512853173305	0.0531402536788067	GNAI2	1
hsa04670	Leukocyte transendothelial migration	2025-01-21	116/8542	0.249842566906174	0.266955071488788	0.0540394881556252	GNAI2	1
hsa04071	Sphingolipid signaling pathway	2025-01-21	122/8542	0.260993833487373	0.275101608270475	0.0556885846701366	GNAI2	1
hsa04740	Olfactory transduction	2025-02-21	453/8542	0.307068532729824	0.319351274039017	0.0646460068904893	ADCY3/GNG7	2
hsa04141	Protein processing in endoplasmic reticulum	2025-01-21	170/8542	0.344691877809583	0.353762716699309	0.07161188597152	DNAJC5	1
hsa04360	Axon guidance	2025-01-21	184/8542	0.367350216773677	0.372120998809699	0.0753281374108702	GNAI2	1
hsa05012	Parkinson disease	2025-01-21	271/8542	0.492288348792816	0.492288348792816	0.0996535119013797	GNAI2	1

## Sheet: 01.GO
	ONTOLOGY	ID	Description	GeneRatio	BgRatio	Pvalue	P.adjust	Qvalue	GeneID	Count
GO:0006171	BP	GO:0006171	cAMP biosynthetic process	2025-05-22	10/18870	3.31770623459337e-13	1.62899376118535e-10	7.12433759849524e-11	ADCY3/ADCY4/ADCY6/ADCY7/ADCY9	5
GO:0009190	BP	GO:0009190	cyclic nucleotide biosynthetic process	2025-05-22	21/18870	2.65699530027466e-11	6.52292346217429e-09	2.85277390134753e-09	ADCY3/ADCY4/ADCY6/ADCY7/ADCY9	5
GO:0046058	BP	GO:0046058	cAMP metabolic process	2025-05-22	23/18870	4.38699467443053e-11	7.18004795048463e-09	3.14016460906606e-09	ADCY3/ADCY4/ADCY6/ADCY7/ADCY9	5
GO:0007188	BP	GO:0007188	adenylate cyclase-modulating G protein-coupled receptor signaling pathway	2025-08-22	248/18870	2.16905036414648e-10	2.6625093219898e-08	1.16443756391021e-08	GABBR1/ADCY3/ADCY4/ADCY6/ADCY7/ADCY9/GNAI2/GNG2	8
GO:0007189	BP	GO:0007189	adenylate cyclase-activating G protein-coupled receptor signaling pathway	2025-07-22	158/18870	3.87450208917481e-10	3.80476105156966e-08	1.66399668671929e-08	ADCY3/ADCY4/ADCY6/ADCY7/ADCY9/GNAI2/GNG2	7
GO:0052652	BP	GO:0052652	cyclic purine nucleotide metabolic process	2025-05-22	40/18870	8.46986173745302e-10	6.76105704584208e-08	2.95692065034148e-08	ADCY3/ADCY4/ADCY6/ADCY7/ADCY9	5
GO:0009187	BP	GO:0009187	cyclic nucleotide metabolic process	2025-05-22	41/18870	9.63898153175043e-10	6.76105704584208e-08	2.95692065034148e-08	ADCY3/ADCY4/ADCY6/ADCY7/ADCY9	5
GO:0007193	BP	GO:0007193	adenylate cyclase-inhibiting G protein-coupled receptor signaling pathway	2025-05-22	80/18870	3.00270524093775e-08	1.76078116162498e-06	7.7007044050058e-07	GABBR1/ADCY4/ADCY6/ADCY7/GNAI2	5
GO:0007214	BP	GO:0007214	gamma-aminobutyric acid signaling pathway	2025-04-22	29/18870	3.22750111092155e-08	1.76078116162498e-06	7.7007044050058e-07	GABBR1/GABRA2/GABRR1/GNAI2	4
GO:0099003	BP	GO:0099003	vesicle-mediated transport in synapse	2025-06-22	220/18870	1.49757123563978e-07	7.35307476699131e-06	3.21583717968963e-06	AP2A2/AP2S1/DNAJC5/SNAP25/STXBP1/VAMP2	6
GO:0017156	BP	GO:0017156	calcium-ion regulated exocytosis	2025-04-22	66/18870	9.52083299789274e-07	4.24975363815031e-05	1.85861237470825e-05	SNAP25/STXBP1/VAMP2/GNAI2	4
GO:0001505	BP	GO:0001505	regulation of neurotransmitter levels	2025-05-22	188/18870	2.13577648754786e-06	8.73888546154999e-05	3.82191581982249e-05	GABRA2/DNAJC5/SNAP25/STXBP1/VAMP2	5
GO:0035493	BP	GO:0035493	SNARE complex assembly	2025-03-22	23/18870	2.39928349477353e-06	9.0619091994908e-05	3.96318893063806e-05	SNAP25/STXBP1/VAMP2	3
GO:0099504	BP	GO:0099504	synaptic vesicle cycle	2025-05-22	198/18870	2.75423316127836e-06	9.65948915848339e-05	4.22453808196079e-05	AP2S1/DNAJC5/SNAP25/STXBP1/VAMP2	5
GO:0006836	BP	GO:0006836	neurotransmitter transport	2025-05-22	207/18870	3.42408535877704e-06	0.000112081727410635	4.90184851361765e-05	GABRA2/DNAJC5/SNAP25/STXBP1/VAMP2	5
GO:0009152	BP	GO:0009152	purine ribonucleotide biosynthetic process	2025-05-22	213/18870	3.93752655992802e-06	0.000120832846307791	5.28457511990339e-05	ADCY3/ADCY4/ADCY6/ADCY7/ADCY9	5
GO:0016079	BP	GO:0016079	synaptic vesicle exocytosis	2025-04-22	96/18870	4.28889297771326e-06	0.000123873320709248	5.41754902447991e-05	DNAJC5/SNAP25/STXBP1/VAMP2	4
GO:0099505	BP	GO:0099505	regulation of presynaptic membrane potential	2025-03-22	29/18870	4.92791336954512e-06	0.000132750634570653	5.80579471592094e-05	GABBR1/GABRA2/GABRR1	3
GO:0045055	BP	GO:0045055	regulated exocytosis	2025-05-22	227/18870	5.37203802454313e-06	0.000132750634570653	5.80579471592094e-05	DNAJC5/SNAP25/STXBP1/VAMP2/GNAI2	5
GO:0009260	BP	GO:0009260	ribonucleotide biosynthetic process	2025-05-22	228/18870	5.48834122395532e-06	0.000132750634570653	5.80579471592094e-05	ADCY3/ADCY4/ADCY6/ADCY7/ADCY9	5
GO:0097306	BP	GO:0097306	cellular response to alcohol	2025-04-22	103/18870	5.67772571483445e-06	0.000132750634570653	5.80579471592094e-05	ADCY3/ADCY6/ADCY7/GNG2	4
GO:0099590	BP	GO:0099590	neurotransmitter receptor internalization	2025-03-22	31/18870	6.05296382368298e-06	0.000135091147155834	5.90815607670492e-05	AP2A2/AP2S1/SNAP25	3
GO:0046390	BP	GO:0046390	ribose phosphate biosynthetic process	2025-05-22	235/18870	6.35894574443419e-06	0.000135749667848573	5.93695620990652e-05	ADCY3/ADCY4/ADCY6/ADCY7/ADCY9	5
GO:0097305	BP	GO:0097305	response to alcohol	2025-05-22	254/18870	9.27642027024795e-06	0.000189780098028823	8.2999549786429e-05	GABBR1/ADCY3/ADCY6/ADCY7/GNG2	5
GO:0006164	BP	GO:0006164	purine nucleotide biosynthetic process	2025-05-22	258/18870	1.00061248493127e-05	0.000196520292040502	8.59473460740968e-05	ADCY3/ADCY4/ADCY6/ADCY7/ADCY9	5
GO:0072522	BP	GO:0072522	purine-containing compound biosynthetic process	2025-05-22	267/18870	1.18125511801607e-05	0.00022307548574842	9.75611514474811e-05	ADCY3/ADCY4/ADCY6/ADCY7/ADCY9	5
GO:0050804	BP	GO:0050804	modulation of chemical synaptic transmission	2025-06-22	489/18870	1.53926935878702e-05	0.00027306639018025	0.000119424469068005	GABBR1/SNAP25/STXBP1/VAMP2/GABRR1/GNAI2	6
GO:0099177	BP	GO:0099177	regulation of trans-synaptic signaling	2025-06-22	490/18870	1.55720141039654e-05	0.00027306639018025	0.000119424469068005	GABBR1/SNAP25/STXBP1/VAMP2/GABRR1/GNAI2	6
GO:0009165	BP	GO:0009165	nucleotide biosynthetic process	2025-05-22	295/18870	1.91101495579795e-05	0.000312679399474633	0.000136749056689517	ADCY3/ADCY4/ADCY6/ADCY7/ADCY9	5
GO:0099525	BP	GO:0099525	presynaptic dense core vesicle exocytosis	2025-02-22	6/18870	1.94081663029049e-05	0.000312679399474633	0.000136749056689517	SNAP25/STXBP1	2
GO:1901293	BP	GO:1901293	nucleoside phosphate biosynthetic process	2025-05-22	297/18870	1.9741469213266e-05	0.000312679399474633	0.000136749056689517	ADCY3/ADCY4/ADCY6/ADCY7/ADCY9	5
GO:0007269	BP	GO:0007269	neurotransmitter secretion	2025-04-22	144/18870	2.13799316013007e-05	0.000318107467158747	0.000139122999893631	DNAJC5/SNAP25/STXBP1/VAMP2	4
GO:0099643	BP	GO:0099643	signal release from synapse	2025-04-22	144/18870	2.13799316013007e-05	0.000318107467158747	0.000139122999893631	DNAJC5/SNAP25/STXBP1/VAMP2	4
GO:0099011	BP	GO:0099011	neuronal dense core vesicle exocytosis	2025-02-22	7/18870	2.71522354951118e-05	0.00039211022435588	0.000171487803127022	SNAP25/STXBP1	2
GO:0050805	BP	GO:0050805	negative regulation of synaptic transmission	2025-03-22	54/18870	3.28257991338033e-05	0.000460499067848497	0.000201397384159274	GABBR1/STXBP1/GNAI2	3
GO:0051932	BP	GO:0051932	synaptic transmission, GABAergic	2025-03-22	58/18870	4.07118863911799e-05	0.00055526489494637	0.000242842831105284	GABBR1/GABRA2/STXBP1	3
GO:0006887	BP	GO:0006887	exocytosis	2025-05-22	349/18870	4.2739853871302e-05	0.000567169412184035	0.000248049223036859	DNAJC5/SNAP25/STXBP1/VAMP2/GNAI2	5
GO:0009150	BP	GO:0009150	purine ribonucleotide metabolic process	2025-05-22	365/18870	5.29002458914445e-05	0.000683526861386822	0.000298937677613703	ADCY3/ADCY4/ADCY6/ADCY7/ADCY9	5
GO:1990504	BP	GO:1990504	dense core granule exocytosis	2025-02-22	10/18870	5.80601366960444e-05	0.000730962233788662	0.0003196833437515	SNAP25/STXBP1	2
GO:0009259	BP	GO:0009259	ribonucleotide metabolic process	2025-05-22	385/18870	6.81301241525926e-05	0.000836297273973074	0.000365751192819181	ADCY3/ADCY4/ADCY6/ADCY7/ADCY9	5
GO:0014049	BP	GO:0014049	positive regulation of glutamate secretion	2025-02-22	11/18870	7.09122622972247e-05	0.000849217580193593	0.000371401835908442	GABBR1/STXBP1	2
GO:0019693	BP	GO:0019693	ribose phosphate metabolic process	2025-05-22	393/18870	7.50924911251741e-05	0.000877866979582392	0.000383931533572319	ADCY3/ADCY4/ADCY6/ADCY7/ADCY9	5
GO:0071805	BP	GO:0071805	potassium ion transmembrane transport	2025-04-22	217/18870	0.000105756948978993	0.00120759678950432	0.000528137517545034	SNAP25/VAMP2/GNB2/KCNJ5	4
GO:1904321	BP	GO:1904321	response to forskolin	2025-02-22	14/18870	0.000117079124699431	0.00127746333838712	0.000558693366986758	ADCY3/ADCY6	2
GO:1904322	BP	GO:1904322	cellular response to forskolin	2025-02-22	14/18870	0.000117079124699431	0.00127746333838712	0.000558693366986758	ADCY3/ADCY6	2
GO:0099072	BP	GO:0099072	regulation of postsynaptic membrane neurotransmitter receptor levels	2025-03-22	88/18870	0.00014154428567143	0.00151083139705808	0.000660755933111479	AP2A2/AP2S1/SNAP25	3
GO:0071380	BP	GO:0071380	cellular response to prostaglandin E stimulus	2025-02-22	16/18870	0.000154172060939669	0.00161060599832718	0.000704391946958399	ADCY6/GNG2	2
GO:0006813	BP	GO:0006813	potassium ion transport	2025-04-22	241/18870	0.000158404418217935	0.00162034519468763	0.000708651344659182	SNAP25/VAMP2/GNB2/KCNJ5	4
GO:0006163	BP	GO:0006163	purine nucleotide metabolic process	2025-05-22	463/18870	0.000162241259355145	0.00162572363966074	0.000711003585573567	ADCY3/ADCY4/ADCY6/ADCY7/ADCY9	5
GO:0016082	BP	GO:0016082	synaptic vesicle priming	2025-02-22	18/18870	0.000196291855495629	0.00192078707420693	0.000840048372040332	SNAP25/STXBP1	2
GO:0023061	BP	GO:0023061	signal release	2025-05-22	484/18870	0.000199511488359579	0.00192078707420693	0.000840048372040332	GABBR1/DNAJC5/SNAP25/STXBP1/VAMP2	5
GO:0072521	BP	GO:0072521	purine-containing compound metabolic process	2025-05-22	493/18870	0.000217356070510852	0.00205234289655439	0.000897583772959795	ADCY3/ADCY4/ADCY6/ADCY7/ADCY9	5
GO:1901655	BP	GO:1901655	cellular response to ketone	2025-03-22	103/18870	0.000225544668404442	0.002089479852577	0.000913825468808465	ADCY3/ADCY6/GNG2	3
GO:0014048	BP	GO:0014048	regulation of glutamate secretion	2025-02-22	20/18870	0.000243417012662323	0.00221329172624446	0.000967974085440817	GABBR1/STXBP1	2
GO:0035809	BP	GO:0035809	regulation of urine volume	2025-02-22	21/18870	0.000268849902633757	0.0023158824946171	0.00101284173845404	ADCY6/GNAI2	2
GO:0048791	BP	GO:0048791	calcium ion-regulated exocytosis of neurotransmitter	2025-02-22	21/18870	0.000268849902633757	0.0023158824946171	0.00101284173845404	SNAP25/STXBP1	2
GO:0071379	BP	GO:0071379	cellular response to prostaglandin stimulus	2025-02-22	21/18870	0.000268849902633757	0.0023158824946171	0.00101284173845404	ADCY6/GNG2	2
GO:0031629	BP	GO:0031629	synaptic vesicle fusion to presynaptic active zone membrane	2025-02-22	23/18870	0.000323442941722919	0.00270508592122753	0.00118305826547415	SNAP25/STXBP1	2
GO:0006906	BP	GO:0006906	vesicle fusion	2025-03-22	119/18870	0.000345019272600802	0.00270508592122753	0.00118305826547415	SNAP25/STXBP1/VAMP2	3
GO:0034695	BP	GO:0034695	response to prostaglandin E	2025-02-22	24/18870	0.000352597757553079	0.00270508592122753	0.00118305826547415	ADCY6/GNG2	2
GO:0051957	BP	GO:0051957	positive regulation of amino acid transport	2025-02-22	24/18870	0.000352597757553079	0.00270508592122753	0.00118305826547415	GABBR1/STXBP1	2
GO:0098884	BP	GO:0098884	postsynaptic neurotransmitter receptor internalization	2025-02-22	24/18870	0.000352597757553079	0.00270508592122753	0.00118305826547415	AP2A2/AP2S1	2
GO:0099500	BP	GO:0099500	vesicle fusion to plasma membrane	2025-02-22	24/18870	0.000352597757553079	0.00270508592122753	0.00118305826547415	SNAP25/STXBP1	2
GO:0140239	BP	GO:0140239	postsynaptic endocytosis	2025-02-22	24/18870	0.000352597757553079	0.00270508592122753	0.00118305826547415	AP2A2/AP2S1	2
GO:0090174	BP	GO:0090174	organelle membrane fusion	2025-03-22	121/18870	0.000362315155852905	0.00273687294651964	0.00119696019099583	SNAP25/STXBP1/VAMP2	3
GO:0031623	BP	GO:0031623	receptor internalization	2025-03-22	128/18870	0.000427230900420972	0.0031783389713136	0.00139003355160891	AP2A2/AP2S1/SNAP25	3
GO:0071880	BP	GO:0071880	adenylate cyclase-activating adrenergic receptor signaling pathway	2025-02-22	27/18870	0.000447463475415757	0.00327917263327069	0.0014341327413168	ADCY9/GNAI2	2
GO:0014047	BP	GO:0014047	glutamate secretion	2025-02-22	28/18870	0.000481543629830652	0.00342663655430218	0.00149862548414116	GABBR1/STXBP1	2
GO:0048499	BP	GO:0048499	synaptic vesicle membrane organization	2025-02-22	28/18870	0.000481543629830652	0.00342663655430218	0.00149862548414116	SNAP25/STXBP1	2
GO:0034694	BP	GO:0034694	response to prostaglandin	2025-02-22	32/18870	0.000630084998040767	0.00441959620054309	0.00193289232481679	ADCY6/GNG2	2
GO:0071875	BP	GO:0071875	adrenergic receptor signaling pathway	2025-02-22	33/18870	0.000670262355703136	0.0046351946007076	0.00202718340346093	ADCY9/GNAI2	2
GO:0048284	BP	GO:0048284	organelle fusion	2025-03-22	158/18870	0.000789092670592472	0.00538117362862366	0.00235343428071439	SNAP25/STXBP1/VAMP2	3
GO:0007212	BP	GO:0007212	dopamine receptor signaling pathway	2025-02-22	38/18870	0.000889270067573303	0.00590042706997962	0.0025805276498571	ADCY6/GNG2	2
GO:0007340	BP	GO:0007340	acrosome reaction	2025-02-22	38/18870	0.000889270067573303	0.00590042706997962	0.0025805276498571	STXBP1/ADCY3	2
GO:0017158	BP	GO:0017158	regulation of calcium ion-dependent exocytosis	2025-02-22	39/18870	0.000936677507633716	0.00613211541664206	0.0026818556008039	STXBP1/GNAI2	2
GO:0051954	BP	GO:0051954	positive regulation of amine transport	2025-02-22	41/18870	0.00103507745754755	0.00665148916574656	0.00290900158604845	GABBR1/STXBP1	2
GO:0050806	BP	GO:0050806	positive regulation of synaptic transmission	2025-03-22	174/18870	0.00104310522558551	0.00665148916574656	0.00290900158604845	SNAP25/STXBP1/VAMP2	3
GO:0006904	BP	GO:0006904	vesicle docking involved in exocytosis	2025-02-22	42/18870	0.00108606477827292	0.00683663854015391	0.0029899759077959	SNAP25/STXBP1	2
GO:0051955	BP	GO:0051955	regulation of amino acid transport	2025-02-22	43/18870	0.0011382402100177	0.00707437902681887	0.0030939507374232	GABBR1/STXBP1	2
GO:0061025	BP	GO:0061025	membrane fusion	2025-03-22	183/18870	0.00120630449801579	0.00740369385657194	0.00323797523151608	SNAP25/STXBP1/VAMP2	3
GO:0032892	BP	GO:0032892	positive regulation of organic acid transport	2025-02-22	46/18870	0.00130186934425099	0.00780545174093554	0.00341368239929435	GABBR1/STXBP1	2
GO:0031503	BP	GO:0031503	protein-containing complex localization	2025-03-22	188/18870	0.0013035581318874	0.00780545174093554	0.00341368239929435	AP2A2/AP2S1/SNAP25	3
GO:0017157	BP	GO:0017157	regulation of exocytosis	2025-03-22	190/18870	0.00134380460817438	0.00794234242395656	0.00347355097971302	STXBP1/VAMP2/GNAI2	3
GO:0072583	BP	GO:0072583	clathrin-dependent endocytosis	2025-02-22	47/18870	0.00135877141265245	0.00794234242395656	0.00347355097971302	AP2A2/AP2S1	2
GO:0042391	BP	GO:0042391	regulation of membrane potential	2025-04-22	440/18870	0.00152829070028868	0.00882812628049106	0.00386094492704508	GABBR1/GABRA2/GABRR1/KCNJ5	4
GO:1901654	BP	GO:1901654	response to ketone	2025-03-22	208/18870	0.00174167950147657	0.00994377482819762	0.00434886925705288	ADCY3/ADCY6/GNG2	3
GO:0048167	BP	GO:0048167	regulation of synaptic plasticity	2025-03-22	214/18870	0.00188899872239002	0.0106609008355575	0.00466250138375758	SNAP25/STXBP1/VAMP2	3
GO:0048278	BP	GO:0048278	vesicle docking	2025-02-22	64/18870	0.0025038351977583	0.0139702622965833	0.00610983708543892	SNAP25/STXBP1	2
GO:0015800	BP	GO:0015800	acidic amino acid transport	2025-02-22	66/18870	0.00266029862696362	0.0146764789420128	0.00641869804731612	GABBR1/STXBP1	2
GO:0048488	BP	GO:0048488	synaptic vesicle endocytosis	2025-02-22	71/18870	0.00307113891161747	0.0167547689511575	0.00732762968385923	AP2S1/VAMP2	2
GO:0140238	BP	GO:0140238	presynaptic endocytosis	2025-02-22	72/18870	0.00315666109833346	0.0170320944976014	0.00744891687750174	AP2S1/VAMP2	2
GO:0006898	BP	GO:0006898	receptor-mediated endocytosis	2025-03-22	258/18870	0.00320988909049481	0.0171232055413471	0.00748876391989453	AP2A2/AP2S1/SNAP25	3
GO:1903351	BP	GO:1903351	cellular response to dopamine	2025-02-22	73/18870	0.00324329555060138	0.0171232055413471	0.00748876391989453	ADCY6/GNG2	2
GO:1903350	BP	GO:1903350	response to dopamine	2025-02-22	74/18870	0.00333103979986629	0.017399367465259	0.00760954220798121	ADCY6/GNG2	2
GO:0032890	BP	GO:0032890	regulation of organic acid transport	2025-02-22	77/18870	0.00360090670098015	0.0186110020019079	0.00813944561772799	GABBR1/STXBP1	2
GO:0043299	BP	GO:0043299	leukocyte degranulation	2025-02-22	81/18870	0.00397611729761627	0.0201987059697905	0.00883382145532698	STXBP1/VAMP2	2
GO:0036465	BP	GO:0036465	synaptic vesicle recycling	2025-02-22	82/18870	0.00407265150918384	0.0201987059697905	0.00883382145532698	AP2S1/VAMP2	2
GO:0140029	BP	GO:0140029	exocytic process	2025-02-22	82/18870	0.00407265150918384	0.0201987059697905	0.00883382145532698	SNAP25/STXBP1	2
GO:0140056	BP	GO:0140056	organelle localization by membrane tethering	2025-02-22	82/18870	0.00407265150918384	0.0201987059697905	0.00883382145532698	SNAP25/STXBP1	2
GO:0008306	BP	GO:0008306	associative learning	2025-02-22	85/18870	0.00436877092531053	0.0212461582834943	0.00929192044127525	SNAP25/ADCY3	2
GO:1903532	BP	GO:1903532	positive regulation of secretion by cell	2025-03-22	288/18870	0.00437039101147235	0.0212461582834943	0.00929192044127525	GABBR1/SNAP25/STXBP1	3
GO:1901379	BP	GO:1901379	regulation of potassium ion transmembrane transport	2025-02-22	86/18870	0.00446964156754283	0.0215156275457209	0.0094097717211428	VAMP2/GNB2	2
GO:0071868	BP	GO:0071868	cellular response to monoamine stimulus	2025-02-22	87/18870	0.00457159025907808	0.0215831809346859	0.00943931591955393	ADCY6/GNG2	2
GO:0071870	BP	GO:0071870	cellular response to catecholamine stimulus	2025-02-22	87/18870	0.00457159025907808	0.0215831809346859	0.00943931591955393	ADCY6/GNG2	2
GO:0071867	BP	GO:0071867	response to monoamine	2025-02-22	90/18870	0.00488388048937728	0.0226225030215495	0.00989385918404137	ADCY6/GNG2	2
GO:0071869	BP	GO:0071869	response to catecholamine	2025-02-22	90/18870	0.00488388048937728	0.0226225030215495	0.00989385918404137	ADCY6/GNG2	2
GO:0022406	BP	GO:0022406	membrane docking	2025-02-22	92/18870	0.00509742003099549	0.0233909648151289	0.0102299428069167	SNAP25/STXBP1	2
GO:0051047	BP	GO:0051047	positive regulation of secretion	2025-03-22	310/18870	0.00536480231501493	0.0241662196024985	0.0105689973178469	GABBR1/SNAP25/STXBP1	3
GO:0071375	BP	GO:0071375	cellular response to peptide hormone stimulus	2025-03-22	310/18870	0.00536480231501493	0.0241662196024985	0.0105689973178469	VAMP2/ADCY6/GNAI2	3
GO:0051952	BP	GO:0051952	regulation of amine transport	2025-02-22	97/18870	0.00564984023441331	0.0246194049852951	0.0107671960917573	GABBR1/STXBP1	2
GO:0002275	BP	GO:0002275	myeloid cell activation involved in immune response	2025-02-22	98/18870	0.00576348883799681	0.0246194049852951	0.0107671960917573	STXBP1/VAMP2	2
GO:0006835	BP	GO:0006835	dicarboxylic acid transport	2025-02-22	98/18870	0.00576348883799681	0.0246194049852951	0.0107671960917573	GABBR1/STXBP1	2
GO:0032811	BP	GO:0032811	negative regulation of epinephrine secretion	2025-01-22	5/18870	0.00581639710446891	0.0246194049852951	0.0107671960917573	GABBR1	1
GO:0033602	BP	GO:0033602	negative regulation of dopamine secretion	2025-01-22	5/18870	0.00581639710446891	0.0246194049852951	0.0107671960917573	GABBR1	1
GO:0150099	BP	GO:0150099	neuron-glial cell signaling	2025-01-22	5/18870	0.00581639710446891	0.0246194049852951	0.0107671960917573	GABBR1	1
GO:1903294	BP	GO:1903294	regulation of glutamate secretion, neurotransmission	2025-01-22	5/18870	0.00581639710446891	0.0246194049852951	0.0107671960917573	STXBP1	1
GO:0043266	BP	GO:0043266	regulation of potassium ion transport	2025-02-22	102/18870	0.00622855259298421	0.0261386266936346	0.0114316214931964	VAMP2/GNB2	2
GO:0060291	BP	GO:0060291	long-term synaptic potentiation	2025-02-22	106/18870	0.0067102538580917	0.0279214800366358	0.0122113451119599	SNAP25/VAMP2	2
GO:0015837	BP	GO:0015837	amine transport	2025-02-22	108/18870	0.00695729649337081	0.028306737950597	0.0123798360851577	GABBR1/STXBP1	2
GO:0032229	BP	GO:0032229	negative regulation of synaptic transmission, GABAergic	2025-01-22	6/18870	0.00697579489210232	0.028306737950597	0.0123798360851577	STXBP1	1
GO:0071878	BP	GO:0071878	negative regulation of adenylate cyclase-activating adrenergic receptor signaling pathway	2025-01-22	6/18870	0.00697579489210232	0.028306737950597	0.0123798360851577	GNAI2	1
GO:0090277	BP	GO:0090277	positive regulation of peptide hormone secretion	2025-02-22	109/18870	0.00708235761063005	0.0285035867772078	0.0124659271144826	GABBR1/SNAP25	2
GO:0002444	BP	GO:0002444	myeloid leukocyte mediated immunity	2025-02-22	110/18870	0.00720844214643941	0.0285431055959819	0.0124832105082652	STXBP1/VAMP2	2
GO:1902476	BP	GO:1902476	chloride transmembrane transport	2025-02-22	110/18870	0.00720844214643941	0.0285431055959819	0.0124832105082652	GABRA2/GABRR1	2
GO:0002793	BP	GO:0002793	positive regulation of peptide secretion	2025-02-22	111/18870	0.00733554776943066	0.0288140316383236	0.0126016989049588	GABBR1/SNAP25	2
GO:1990778	BP	GO:1990778	protein localization to cell periphery	2025-03-22	353/18870	0.00767796910235909	0.0298040737519004	0.0130346897746547	SNAP25/STXBP1/VAMP2	3
GO:0042886	BP	GO:0042886	amide transport	2025-03-22	354/18870	0.0077377662070665	0.0298040737519004	0.0130346897746547	GABBR1/SNAP25/STXBP1	3
GO:0002278	BP	GO:0002278	eosinophil activation involved in immune response	2025-01-22	7/18870	0.00813390200153696	0.0298040737519004	0.0130346897746547	VAMP2	1
GO:0002576	BP	GO:0002576	platelet degranulation	2025-01-22	7/18870	0.00813390200153696	0.0298040737519004	0.0130346897746547	STXBP1	1
GO:0010807	BP	GO:0010807	regulation of synaptic vesicle priming	2025-01-22	7/18870	0.00813390200153696	0.0298040737519004	0.0130346897746547	STXBP1	1
GO:0014060	BP	GO:0014060	regulation of epinephrine secretion	2025-01-22	7/18870	0.00813390200153696	0.0298040737519004	0.0130346897746547	GABBR1	1
GO:0043308	BP	GO:0043308	eosinophil degranulation	2025-01-22	7/18870	0.00813390200153696	0.0298040737519004	0.0130346897746547	VAMP2	1
GO:0048242	BP	GO:0048242	epinephrine secretion	2025-01-22	7/18870	0.00813390200153696	0.0298040737519004	0.0130346897746547	GABBR1	1
GO:0098914	BP	GO:0098914	membrane repolarization during atrial cardiac muscle cell action potential	2025-01-22	7/18870	0.00813390200153696	0.0298040737519004	0.0130346897746547	KCNJ5	1
GO:0050878	BP	GO:0050878	regulation of body fluid levels	2025-03-22	365/18870	0.00841395569131077	0.0306018684772858	0.0133836020353013	STXBP1/ADCY6/GNAI2	3
GO:0016050	BP	GO:0016050	vesicle organization	2025-03-22	366/18870	0.00847711028398061	0.0306048613929006	0.0133849109747062	SNAP25/STXBP1/VAMP2	3
GO:0045471	BP	GO:0045471	response to ethanol	2025-02-22	121/18870	0.00866225347387386	0.0310322681796804	0.0135718355850676	GABBR1/ADCY7	2
GO:1901653	BP	GO:1901653	cellular response to peptide	2025-03-22	374/18870	0.00899251675571158	0.0310322681796804	0.0135718355850676	VAMP2/ADCY6/GNAI2	3
GO:0006821	BP	GO:0006821	chloride transport	2025-02-22	125/18870	0.00922094366009453	0.0310322681796804	0.0135718355850676	GABRA2/GABRR1	2
GO:0002447	BP	GO:0002447	eosinophil mediated immunity	2025-01-22	8/18870	0.00929071980124851	0.0310322681796804	0.0135718355850676	VAMP2	1
GO:0006538	BP	GO:0006538	glutamate catabolic process	2025-01-22	8/18870	0.00929071980124851	0.0310322681796804	0.0135718355850676	ADHFE1	1
GO:0014052	BP	GO:0014052	regulation of gamma-aminobutyric acid secretion	2025-01-22	8/18870	0.00929071980124851	0.0310322681796804	0.0135718355850676	GABBR1	1
GO:0043307	BP	GO:0043307	eosinophil activation	2025-01-22	8/18870	0.00929071980124851	0.0310322681796804	0.0135718355850676	VAMP2	1
GO:0045955	BP	GO:0045955	negative regulation of calcium ion-dependent exocytosis	2025-01-22	8/18870	0.00929071980124851	0.0310322681796804	0.0135718355850676	GNAI2	1
GO:0061535	BP	GO:0061535	glutamate secretion, neurotransmission	2025-01-22	8/18870	0.00929071980124851	0.0310322681796804	0.0135718355850676	STXBP1	1
GO:1904116	BP	GO:1904116	response to vasopressin	2025-01-22	8/18870	0.00929071980124851	0.0310322681796804	0.0135718355850676	ADCY6	1
GO:1904117	BP	GO:1904117	cellular response to vasopressin	2025-01-22	8/18870	0.00929071980124851	0.0310322681796804	0.0135718355850676	ADCY6	1
GO:0003014	BP	GO:0003014	renal system process	2025-02-22	126/18870	0.00936308827546439	0.0310626779949528	0.0135851351934192	ADCY6/GNAI2	2
GO:1903305	BP	GO:1903305	regulation of regulated secretory pathway	2025-02-22	127/18870	0.00950621716494426	0.0313258565636754	0.0137002352642079	STXBP1/GNAI2	2
GO:0098661	BP	GO:0098661	inorganic anion transmembrane transport	2025-02-22	131/18870	0.0100885301069737	0.0330231218834938	0.014442527311036	GABRA2/GABRR1	2
GO:0007191	BP	GO:0007191	adenylate cyclase-activating dopamine receptor signaling pathway	2025-01-22	9/18870	0.0104462496583358	0.0333058998846942	0.014566199113469	GNG2	1
GO:0060124	BP	GO:0060124	positive regulation of growth hormone secretion	2025-01-22	9/18870	0.0104462496583358	0.0333058998846942	0.014566199113469	GABBR1	1
GO:0060478	BP	GO:0060478	acrosomal vesicle exocytosis	2025-01-22	9/18870	0.0104462496583358	0.0333058998846942	0.014566199113469	STXBP1	1
GO:0086023	BP	GO:0086023	adenylate cyclase-activating adrenergic receptor signaling pathway involved in heart process	2025-01-22	9/18870	0.0104462496583358	0.0333058998846942	0.014566199113469	GNAI2	1
GO:0010959	BP	GO:0010959	regulation of metal ion transport	2025-03-22	398/18870	0.0106484052879139	0.0337313999765531	0.014752289838604	VAMP2/GNAI2/GNB2	3
GO:0008277	BP	GO:0008277	regulation of G protein-coupled receptor signaling pathway	2025-02-22	139/18870	0.0112997142896219	0.0355651263859252	0.0155542625849046	GNAI2/GNG7	2
GO:0016081	BP	GO:0016081	synaptic vesicle docking	2025-01-22	10/18870	0.0116004929385177	0.0358587655423033	0.015682684469139	SNAP25	1
GO:0042048	BP	GO:0042048	olfactory behavior	2025-01-22	10/18870	0.0116004929385177	0.0358587655423033	0.015682684469139	ADCY3	1
GO:0046887	BP	GO:0046887	positive regulation of hormone secretion	2025-02-22	141/18870	0.0116121053385463	0.0358587655423033	0.015682684469139	GABBR1/SNAP25	2
GO:0098656	BP	GO:0098656	monoatomic anion transmembrane transport	2025-02-22	147/18870	0.012572021709954	0.0379511784485735	0.0165977926969857	GABRA2/GABRR1	2
GO:0060078	BP	GO:0060078	regulation of postsynaptic membrane potential	2025-02-22	148/18870	0.0127353012860266	0.0379511784485735	0.0165977926969857	GABBR1/GABRA2	2
GO:0007168	BP	GO:0007168	receptor guanylyl cyclase signaling pathway	2025-01-22	11/18870	0.0127534510061398	0.0379511784485735	0.0165977926969857	GNG7	1
GO:0048241	BP	GO:0048241	epinephrine transport	2025-01-22	11/18870	0.0127534510061398	0.0379511784485735	0.0165977926969857	GABBR1	1
GO:0099624	BP	GO:0099624	atrial cardiac muscle cell membrane repolarization	2025-01-22	11/18870	0.0127534510061398	0.0379511784485735	0.0165977926969857	KCNJ5	1
GO:0106072	BP	GO:0106072	negative regulation of adenylate cyclase-activating G protein-coupled receptor signaling pathway	2025-01-22	11/18870	0.0127534510061398	0.0379511784485735	0.0165977926969857	GNAI2	1
GO:0006865	BP	GO:0006865	amino acid transport	2025-02-22	150/18870	0.0130646636449473	0.0381090632397484	0.0166668429647522	GABBR1/STXBP1	2
GO:0007612	BP	GO:0007612	learning	2025-02-22	150/18870	0.0130646636449473	0.0381090632397484	0.0166668429647522	SNAP25/ADCY3	2
GO:0098876	BP	GO:0098876	vesicle-mediated transport to the plasma membrane	2025-02-22	150/18870	0.0130646636449473	0.0381090632397484	0.0166668429647522	SNAP25/VAMP2	2
GO:0043434	BP	GO:0043434	response to peptide hormone	2025-03-22	430/18870	0.0131169688136812	0.0381090632397484	0.0166668429647522	VAMP2/ADCY6/GNAI2	3
GO:1903531	BP	GO:1903531	negative regulation of secretion by cell	2025-02-22	152/18870	0.0133977490054209	0.0386958515391863	0.0169234724279001	GABBR1/GNAI2	2
GO:0001973	BP	GO:0001973	G protein-coupled adenosine receptor signaling pathway	2025-01-22	12/18870	0.0139051252241722	0.0387921391197077	0.0169655834074828	GNAI2	1
GO:0014051	BP	GO:0014051	gamma-aminobutyric acid secretion	2025-01-22	12/18870	0.0139051252241722	0.0387921391197077	0.0169655834074828	GABBR1	1
GO:0031630	BP	GO:0031630	regulation of synaptic vesicle fusion to presynaptic active zone membrane	2025-01-22	12/18870	0.0139051252241722	0.0387921391197077	0.0169655834074828	STXBP1	1
GO:0035588	BP	GO:0035588	G protein-coupled purinergic receptor signaling pathway	2025-01-22	12/18870	0.0139051252241722	0.0387921391197077	0.0169655834074828	GNAI2	1
GO:0060123	BP	GO:0060123	regulation of growth hormone secretion	2025-01-22	12/18870	0.0139051252241722	0.0387921391197077	0.0169655834074828	GABBR1	1
GO:1901632	BP	GO:1901632	regulation of synaptic vesicle membrane organization	2025-01-22	12/18870	0.0139051252241722	0.0387921391197077	0.0169655834074828	STXBP1	1
GO:0033604	BP	GO:0033604	negative regulation of catecholamine secretion	2025-01-22	13/18870	0.0150555169542103	0.0406168067281167	0.0177635943242273	GABBR1	1
GO:0035810	BP	GO:0035810	positive regulation of urine volume	2025-01-22	13/18870	0.0150555169542103	0.0406168067281167	0.0177635943242273	GNAI2	1
GO:0045956	BP	GO:0045956	positive regulation of calcium ion-dependent exocytosis	2025-01-22	13/18870	0.0150555169542103	0.0406168067281167	0.0177635943242273	STXBP1	1
GO:0071285	BP	GO:0071285	cellular response to lithium ion	2025-01-22	13/18870	0.0150555169542103	0.0406168067281167	0.0177635943242273	ADCY7	1
GO:0071361	BP	GO:0071361	cellular response to ethanol	2025-01-22	13/18870	0.0150555169542103	0.0406168067281167	0.0177635943242273	ADCY7	1
GO:0098693	BP	GO:0098693	regulation of synaptic vesicle cycle	2025-01-22	13/18870	0.0150555169542103	0.0406168067281167	0.0177635943242273	DNAJC5	1
GO:0034765	BP	GO:0034765	regulation of monoatomic ion transmembrane transport	2025-03-22	454/18870	0.0151677400690954	0.0406959583274637	0.0177982109525192	VAMP2/GNB2/KCNJ5	3
GO:0043524	BP	GO:0043524	negative regulation of neuron apoptotic process	2025-02-22	163/18870	0.0152954887133265	0.0408156791208877	0.0178505703519372	DNAJC5/STXBP1	2
GO:0007338	BP	GO:0007338	single fertilization	2025-02-22	166/18870	0.0158321290643586	0.0420193263275679	0.0183769805355855	STXBP1/ADCY3	2
GO:0007194	BP	GO:0007194	negative regulation of adenylate cyclase activity	2025-01-22	14/18870	0.0162046275564803	0.0420977361387928	0.0184112727458757	GNAI2	1
GO:0030252	BP	GO:0030252	growth hormone secretion	2025-01-22	14/18870	0.0162046275564803	0.0420977361387928	0.0184112727458757	GABBR1	1
GO:0035542	BP	GO:0035542	regulation of SNARE complex assembly	2025-01-22	14/18870	0.0162046275564803	0.0420977361387928	0.0184112727458757	STXBP1	1
GO:0106070	BP	GO:0106070	regulation of adenylate cyclase-activating G protein-coupled receptor signaling pathway	2025-01-22	14/18870	0.0162046275564803	0.0420977361387928	0.0184112727458757	GNAI2	1
GO:0015698	BP	GO:0015698	inorganic anion transport	2025-02-22	169/18870	0.0163768349603555	0.042321189292287	0.0185089990687674	GABRA2/GABRR1	2
GO:0006820	BP	GO:0006820	monoatomic anion transport	2025-02-22	172/18870	0.0169295489149985	0.0432937943607514	0.0189343639180905	GABRA2/GABRR1	2
GO:0051048	BP	GO:0051048	negative regulation of secretion	2025-02-22	172/18870	0.0169295489149985	0.0432937943607514	0.0189343639180905	GABBR1/GNAI2	2
GO:0010226	BP	GO:0010226	response to lithium ion	2025-01-22	15/18870	0.0173524583898365	0.0434696789255597	0.0190112863132472	ADCY7	1
GO:0031280	BP	GO:0031280	negative regulation of cyclase activity	2025-01-22	15/18870	0.0173524583898365	0.0434696789255597	0.0190112863132472	GNAI2	1
GO:0033008	BP	GO:0033008	positive regulation of mast cell activation involved in immune response	2025-01-22	15/18870	0.0173524583898365	0.0434696789255597	0.0190112863132472	STXBP1	1
GO:0043306	BP	GO:0043306	positive regulation of mast cell degranulation	2025-01-22	15/18870	0.0173524583898365	0.0434696789255597	0.0190112863132472	STXBP1	1
GO:0006103	BP	GO:0006103	2-oxoglutarate metabolic process	2025-01-22	16/18870	0.0184990108117626	0.0451891259133107	0.019763279421836	ADHFE1	1
GO:0032930	BP	GO:0032930	positive regulation of superoxide anion generation	2025-01-22	16/18870	0.0184990108117626	0.0451891259133107	0.019763279421836	GNAI2	1
GO:0051956	BP	GO:0051956	negative regulation of amino acid transport	2025-01-22	16/18870	0.0184990108117626	0.0451891259133107	0.019763279421836	GABBR1	1
GO:0098915	BP	GO:0098915	membrane repolarization during ventricular cardiac muscle cell action potential	2025-01-22	16/18870	0.0184990108117626	0.0451891259133107	0.019763279421836	KCNJ5	1
GO:0098969	BP	GO:0098969	neurotransmitter receptor transport to postsynaptic membrane	2025-01-22	16/18870	0.0184990108117626	0.0451891259133107	0.019763279421836	SNAP25	1
GO:0001956	BP	GO:0001956	positive regulation of neurotransmitter secretion	2025-01-22	17/18870	0.0196442861783772	0.0470504610418693	0.0205773267285697	STXBP1	1
GO:0048268	BP	GO:0048268	clathrin coat assembly	2025-01-22	17/18870	0.0196442861783772	0.0470504610418693	0.0205773267285697	AP2S1	1
GO:0098877	BP	GO:0098877	neurotransmitter receptor transport to plasma membrane	2025-01-22	17/18870	0.0196442861783772	0.0470504610418693	0.0205773267285697	SNAP25	1
GO:1903540	BP	GO:1903540	establishment of protein localization to postsynaptic membrane	2025-01-22	17/18870	0.0196442861783772	0.0470504610418693	0.0205773267285697	SNAP25	1
GO:0007635	BP	GO:0007635	chemosensory behavior	2025-01-22	18/18870	0.0207882858444288	0.0488375519120314	0.0213589036125081	ADCY3	1
GO:0043649	BP	GO:0043649	dicarboxylic acid catabolic process	2025-01-22	18/18870	0.0207882858444288	0.0488375519120314	0.0213589036125081	ADHFE1	1
GO:0051350	BP	GO:0051350	negative regulation of lyase activity	2025-01-22	18/18870	0.0207882858444288	0.0488375519120314	0.0213589036125081	GNAI2	1
GO:0086103	BP	GO:0086103	G protein-coupled receptor signaling pathway involved in heart process	2025-01-22	18/18870	0.0207882858444288	0.0488375519120314	0.0213589036125081	GNAI2	1
GO:0019897	CC	GO:0019897	extrinsic component of plasma membrane	2025-08-22	126/19886	6.15726058421845e-13	7.9428661536418e-11	2.52771750299494e-11	SNAP25/STXBP1/GNAI2/GNB2/GNB4/GNG2/GNG7/GNGT2	8
GO:0005834	CC	GO:0005834	heterotrimeric G-protein complex	2025-06-22	35/19886	1.38310881286956e-12	8.92105184300863e-11	2.83901282641646e-11	GNAI2/GNB2/GNB4/GNG2/GNG7/GNGT2	6
GO:1905360	CC	GO:1905360	GTPase complex	2025-06-22	41/19886	3.81556539800558e-12	1.6406931211424e-10	5.22130001832343e-11	GNAI2/GNB2/GNB4/GNG2/GNG7/GNGT2	6
GO:0009898	CC	GO:0009898	cytoplasmic side of plasma membrane	2025-08-22	173/19886	8.03704790339761e-12	2.59194794884573e-10	8.24854916401334e-11	AP2A2/AP2S1/GNAI2/GNB2/GNB4/GNG2/GNG7/GNGT2	8
GO:0019898	CC	GO:0019898	extrinsic component of membrane	2025-08-22	207/19886	3.39657635207574e-11	8.51180501355012e-10	2.70877515731093e-10	SNAP25/STXBP1/GNAI2/GNB2/GNB4/GNG2/GNG7/GNGT2	8
GO:0098562	CC	GO:0098562	cytoplasmic side of membrane	2025-08-22	211/19886	3.95897907606982e-11	8.51180501355012e-10	2.70877515731093e-10	AP2A2/AP2S1/GNAI2/GNB2/GNB4/GNG2/GNG7/GNGT2	8
GO:0031234	CC	GO:0031234	extrinsic component of cytoplasmic side of plasma membrane	2025-06-22	71/19886	1.19039608871435e-10	2.19372993491645e-09	6.98127029471575e-10	GNAI2/GNB2/GNB4/GNG2/GNG7/GNGT2	6
GO:1902710	CC	GO:1902710	GABA receptor complex	2025-03-22	21/19886	1.54291706260635e-06	2.48795376345275e-05	7.91760071600629e-06	GABBR1/GABRA2/GABRR1	3
GO:0008021	CC	GO:0008021	synaptic vesicle	2025-05-22	213/19886	3.05365342465161e-06	4.37690324200064e-05	1.39289454457793e-05	GABBR1/GABRA2/DNAJC5/SNAP25/VAMP2	5
GO:0070382	CC	GO:0070382	exocytic vesicle	2025-05-22	232/19886	4.63600524001704e-06	5.98044675962198e-05	1.90320215116489e-05	GABBR1/GABRA2/DNAJC5/SNAP25/VAMP2	5
GO:0070044	CC	GO:0070044	synaptobrevin 2-SNAP-25-syntaxin-1a complex	2025-02-22	5/19886	1.16599056528628e-05	0.000136738893565391	4.35154373647511e-05	SNAP25/VAMP2	2
GO:0030665	CC	GO:0030665	clathrin-coated vesicle membrane	2025-04-22	136/19886	1.39129245540651e-05	0.000149563938956199	4.75968471586436e-05	AP2A2/AP2S1/DNAJC5/VAMP2	4
GO:0098888	CC	GO:0098888	extrinsic component of presynaptic membrane	2025-02-22	6/19886	1.74781321768395e-05	0.000173436850062485	5.51941016110722e-05	SNAP25/STXBP1	2
GO:0042734	CC	GO:0042734	presynaptic membrane	2025-04-22	165/19886	2.97495004810967e-05	0.00026269330690488	8.35988491986153e-05	GABBR1/SNAP25/STXBP1/GABRR1	4
GO:0061200	CC	GO:0061200	clathrin-sculpted gamma-aminobutyric acid transport vesicle	2025-02-22	8/19886	3.25821155851013e-05	0.00026269330690488	8.35988491986153e-05	DNAJC5/VAMP2	2
GO:0061202	CC	GO:0061202	clathrin-sculpted gamma-aminobutyric acid transport vesicle membrane	2025-02-22	8/19886	3.25821155851013e-05	0.00026269330690488	8.35988491986153e-05	DNAJC5/VAMP2	2
GO:0030122	CC	GO:0030122	AP-2 adaptor complex	2025-02-22	10/19886	5.22939328374145e-05	0.000374773185334804	0.000119266864366033	AP2A2/AP2S1	2
GO:0030128	CC	GO:0030128	clathrin coat of endocytic vesicle	2025-02-22	10/19886	5.22939328374145e-05	0.000374773185334804	0.000119266864366033	AP2A2/AP2S1	2
GO:0097060	CC	GO:0097060	synaptic membrane	2025-05-22	393/19886	5.86455324273252e-05	0.00039817229911184	0.000126713338762642	GABBR1/GABRA2/SNAP25/STXBP1/GABRR1	5
GO:0030662	CC	GO:0030662	coated vesicle membrane	2025-04-22	203/19886	6.67639363605355e-05	0.000430627389525454	0.000137041764108468	AP2A2/AP2S1/DNAJC5/VAMP2	4
GO:0030669	CC	GO:0030669	clathrin-coated endocytic vesicle membrane	2025-03-22	74/19886	7.23985814834991e-05	0.000443073737450632	0.000141002658185024	AP2A2/AP2S1/VAMP2	3
GO:0060198	CC	GO:0060198	clathrin-sculpted vesicle	2025-02-22	12/19886	7.65949827827633e-05	0.000443073737450632	0.000141002658185024	DNAJC5/VAMP2	2
GO:0030136	CC	GO:0030136	clathrin-coated vesicle	2025-04-22	212/19886	7.89976431113529e-05	0.000443073737450632	0.000141002658185024	AP2A2/AP2S1/DNAJC5/VAMP2	4
GO:0098982	CC	GO:0098982	GABA-ergic synapse	2025-03-22	79/19886	8.8003406470375e-05	0.000468188694235925	0.000148995178092216	GABBR1/GABRA2/GABRR1	3
GO:0030133	CC	GO:0030133	transport vesicle	2025-05-22	431/19886	9.07342430689777e-05	0.000468188694235925	0.000148995178092216	GABBR1/GABRA2/DNAJC5/SNAP25/VAMP2	5
GO:0005765	CC	GO:0005765	lysosomal membrane	2025-05-22	441/19886	0.000101084127071485	0.000482957496008205	0.000153695163968339	AP2A2/AP2S1/DNAJC5/GNB2/GNB4	5
GO:0098852	CC	GO:0098852	lytic vacuole membrane	2025-05-22	441/19886	0.000101084127071485	0.000482957496008205	0.000153695163968339	AP2A2/AP2S1/DNAJC5/GNB2/GNB4	5
GO:0099243	CC	GO:0099243	extrinsic component of synaptic membrane	2025-02-22	14/19886	0.000105466717653978	0.000485900234905828	0.000154631653703201	SNAP25/STXBP1	2
GO:0045334	CC	GO:0045334	clathrin-coated endocytic vesicle	2025-03-22	92/19886	0.000138456620242027	0.000615893241766258	0.000196000297257316	AP2A2/AP2S1/VAMP2	3
GO:0005774	CC	GO:0005774	vacuolar membrane	2025-05-22	484/19886	0.000156369816688321	0.000654587246632257	0.000208314178854819	AP2A2/AP2S1/DNAJC5/GNB2/GNB4	5
GO:0030132	CC	GO:0030132	clathrin coat of coated pit	2025-02-22	17/19886	0.000157303911981395	0.000654587246632257	0.000208314178854819	AP2A2/AP2S1	2
GO:1902711	CC	GO:1902711	GABA-A receptor complex	2025-02-22	19/19886	0.000197521561854511	0.000796258796225998	0.000253399372115985	GABRA2/GABRR1	2
GO:0036020	CC	GO:0036020	endolysosome membrane	2025-02-22	20/19886	0.000219321352202653	0.000857347104064917	0.000272839959677942	AP2A2/AP2S1	2
GO:0030135	CC	GO:0030135	coated vesicle	2025-04-22	311/19886	0.000343577239618325	0.00124229010088924	0.00039534323896108	AP2A2/AP2S1/DNAJC5/VAMP2	4
GO:0030672	CC	GO:0030672	synaptic vesicle membrane	2025-03-22	126/19886	0.000350241056764824	0.00124229010088924	0.00039534323896108	GABRA2/DNAJC5/VAMP2	3
GO:0099501	CC	GO:0099501	exocytic vesicle membrane	2025-03-22	126/19886	0.000350241056764824	0.00124229010088924	0.00039534323896108	GABRA2/DNAJC5/VAMP2	3
GO:0030667	CC	GO:0030667	secretory granule membrane	2025-04-22	314/19886	0.000356315765371333	0.00124229010088924	0.00039534323896108	AP2A2/DNAJC5/SNAP25/VAMP2	4
GO:0030131	CC	GO:0030131	clathrin adaptor complex	2025-02-22	26/19886	0.000373649529288434	0.00126844182311074	0.000403665696461189	AP2A2/AP2S1	2
GO:0036019	CC	GO:0036019	endolysosome	2025-02-22	29/19886	0.000465837212179895	0.00154084616336427	0.000490354960189363	AP2A2/AP2S1	2
GO:0048787	CC	GO:0048787	presynaptic active zone membrane	2025-02-22	30/19886	0.000498777036684879	0.00160855594330873	0.000511902748176586	SNAP25/STXBP1	2
GO:0030139	CC	GO:0030139	endocytic vesicle	2025-04-22	348/19886	0.00052543026240856	0.00165318302074888	0.00052610475568508	AP2A2/AP2S1/STXBP1/VAMP2	4
GO:0030125	CC	GO:0030125	clathrin vesicle coat	2025-02-22	34/19886	0.000641529140617757	0.0019704109318974	0.000627058558498559	AP2A2/AP2S1	2
GO:0030119	CC	GO:0030119	AP-type membrane coat adaptor complex	2025-02-22	38/19886	0.000801761880948958	0.00240528564284687	0.000765451979363754	AP2A2/AP2S1	2
GO:0098978	CC	GO:0098978	glutamatergic synapse	2025-04-22	407/19886	0.000944130776106132	0.00276801977540207	0.000880887566223425	GABBR1/SNAP25/STXBP1/GABRR1	4
GO:0030118	CC	GO:0030118	clathrin coat	2025-02-22	48/19886	0.00127788425324917	0.00358363192759007	0.00114044590106906	AP2A2/AP2S1	2
GO:0031201	CC	GO:0031201	SNARE complex	2025-02-22	48/19886	0.00127788425324917	0.00358363192759007	0.00114044590106906	SNAP25/VAMP2	2
GO:0030666	CC	GO:0030666	endocytic vesicle membrane	2025-03-22	202/19886	0.0013791499757778	0.00378532652926247	0.00120463267761107	AP2A2/AP2S1/VAMP2	3
GO:0034707	CC	GO:0034707	chloride channel complex	2025-02-22	55/19886	0.0016744582700356	0.00450010660072069	0.00143210246779361	GABRA2/GABRR1	2
GO:0032589	CC	GO:0032589	neuron projection membrane	2025-02-22	60/19886	0.00198915355379999	0.00523675119265711	0.00166653036730826	GABBR1/GABRA2	2
GO:0030120	CC	GO:0030120	vesicle coat	2025-02-22	62/19886	0.00212229395367409	0.00544106144969405	0.00173154954335429	AP2A2/AP2S1	2
GO:0030658	CC	GO:0030658	transport vesicle membrane	2025-03-22	236/19886	0.00215111731732091	0.00544106144969405	0.00173154954335429	GABRA2/DNAJC5/VAMP2	3
GO:0005905	CC	GO:0005905	clathrin-coated pit	2025-02-22	75/19886	0.00308746196944304	0.00765928065496447	0.00243746997587609	AP2A2/AP2S1	2
GO:0048786	CC	GO:0048786	presynaptic active zone	2025-02-22	77/19886	0.00325111500452745	0.00791309123743473	0.00251824200946515	SNAP25/STXBP1	2
GO:0045211	CC	GO:0045211	postsynaptic membrane	2025-03-22	275/19886	0.00331588644076017	0.0079212842751493	0.00252084934092879	GABBR1/GABRA2/GABRR1	3
GO:0034702	CC	GO:0034702	monoatomic ion channel complex	2025-03-22	300/19886	0.00423252480250968	0.00992719453679543	0.00315920511574885	GABRA2/GABRR1/KCNJ5	3
GO:0035579	CC	GO:0035579	specific granule membrane	2025-02-22	91/19886	0.00450763925984178	0.0103836690092784	0.00330447238973363	DNAJC5/SNAP25	2
GO:0030117	CC	GO:0030117	membrane coat	2025-02-22	94/19886	0.00480181936459157	0.010679908586764	0.00339874691867643	AP2A2/AP2S1	2
GO:0048475	CC	GO:0048475	coated membrane	2025-02-22	94/19886	0.00480181936459157	0.010679908586764	0.00339874691867643	AP2A2/AP2S1	2
GO:0070081	CC	GO:0070081	clathrin-sculpted monoamine transport vesicle	2025-01-22	5/19886	0.00551985807342359	0.0118676948578607	0.00377674499760561	VAMP2	1
GO:0070083	CC	GO:0070083	clathrin-sculpted monoamine transport vesicle membrane	2025-01-22	5/19886	0.00551985807342359	0.0118676948578607	0.00377674499760561	VAMP2	1
GO:0031253	CC	GO:0031253	cell projection membrane	2025-03-22	352/19886	0.00659734507234349	0.0139517625300379	0.00443997338777215	GABBR1/GABRA2/ADCY3	3
GO:0038037	CC	GO:0038037	G protein-coupled receptor dimeric complex	2025-01-22	7/19886	0.00771964757528665	0.0160618473743867	0.0051114814165735	GABBR1	1
GO:1902495	CC	GO:1902495	transmembrane transporter complex	2025-03-22	394/19886	0.0089866592927686	0.0184012547423357	0.00585596846145322	GABRA2/GABRR1/KCNJ5	3
GO:0042584	CC	GO:0042584	chromaffin granule membrane	2025-01-22	9/19886	0.00991479185569188	0.019984502334129	0.00635981714427604	DNAJC5	1
GO:1990351	CC	GO:1990351	transporter complex	2025-03-22	421/19886	0.0107596360678032	0.0213016326499362	0.00677897734269696	GABRA2/GABRR1/KCNJ5	3
GO:0031252	CC	GO:0031252	cell leading edge	2025-03-22	423/19886	0.0108985097278744	0.0213016326499362	0.00677897734269696	GABBR1/GABRA2/SNAP25	3
GO:0097648	CC	GO:0097648	G protein-coupled receptor complex	2025-01-22	11/19886	0.0121053002576335	0.0233072198990256	0.00741723032282333	GABBR1	1
GO:0042589	CC	GO:0042589	zymogen granule membrane	2025-01-22	12/19886	0.0131988189189834	0.0249999976218523	0.0079559355956935	VAMP2	1
GO:0042581	CC	GO:0042581	specific granule	2025-02-22	160/19886	0.0133720917512233	0.0249999976218523	0.0079559355956935	DNAJC5/SNAP25	2
GO:0070820	CC	GO:0070820	tertiary granule	2025-02-22	164/19886	0.0140138465515453	0.0256050346070353	0.0081484810254947	AP2A2/SNAP25	2
GO:0042583	CC	GO:0042583	chromaffin granule	2025-01-22	13/19886	0.0142911821062522	0.0256050346070353	0.0081484810254947	DNAJC5	1
GO:0099523	CC	GO:0099523	presynaptic cytosol	2025-01-22	13/19886	0.0142911821062522	0.0256050346070353	0.0081484810254947	STXBP1	1
GO:0042588	CC	GO:0042588	zymogen granule	2025-01-22	14/19886	0.0153823909822987	0.0271825813248839	0.00865051547670725	VAMP2	1
GO:0043025	CC	GO:0043025	neuronal cell body	2025-03-22	489/19886	0.0160783195081769	0.0277053565689339	0.00881688213944041	GABBR1/GABRA2/SNAP25	3
GO:0030673	CC	GO:0030673	axolemma	2025-01-22	15/19886	0.016472446708868	0.0277053565689339	0.00881688213944041	GABBR1	1
GO:0097470	CC	GO:0097470	ribbon synapse	2025-01-22	15/19886	0.016472446708868	0.0277053565689339	0.00881688213944041	SNAP25	1
GO:0031256	CC	GO:0031256	leading edge membrane	2025-02-22	179/19886	0.016537305858976	0.0277053565689339	0.00881688213944041	GABBR1/GABRA2	2
GO:0060077	CC	GO:0060077	inhibitory synapse	2025-01-22	17/19886	0.0186491033550102	0.0308427478563631	0.00981531755526855	GABRA2	1
GO:0098831	CC	GO:0098831	presynaptic active zone cytoplasmic component	2025-01-22	18/19886	0.019735706592525	0.0322266601320978	0.0102557302745966	STXBP1	1
GO:0098688	CC	GO:0098688	parallel fiber to Purkinje cell synapse	2025-01-22	19/19886	0.0208211613164511	0.0335741226227773	0.0106845433071262	STXBP1	1
GO:0099522	CC	GO:0099522	cytosolic region	2025-01-22	20/19886	0.021905468682991	0.0348864871618005	0.0111021868568765	STXBP1	1
GO:0098858	CC	GO:0098858	actin-based cell projection	2025-02-22	227/19886	0.0257916384907203	0.040574650796377	0.0129123735704505	SNAP25/ADCY6	2
GO:0098992	CC	GO:0098992	neuronal dense core vesicle	2025-01-22	25/19886	0.027309835544618	0.0424454070512737	0.0135077182782511	GNAI2	1
GO:0044295	CC	GO:0044295	axonal growth cone	2025-01-22	27/19886	0.0294635911309676	0.0452476578082717	0.014399499424909	SNAP25	1
GO:0005802	CC	GO:0005802	trans-Golgi network	2025-02-22	259/19886	0.0328890903316947	0.0499140312092778	0.0158845142159269	SNAP25/VAMP2	2
GO:0004016	MF	GO:0004016	adenylate cyclase activity	2025-05-22	16/18496	6.32651540393219e-12	4.68162139890982e-10	1.13211328280892e-10	ADCY3/ADCY4/ADCY6/ADCY7/ADCY9	5
GO:0009975	MF	GO:0009975	cyclase activity	2025-05-22	22/18496	3.79665355347959e-11	1.19573177409692e-09	2.89152776097406e-10	ADCY3/ADCY4/ADCY6/ADCY7/ADCY9	5
GO:0016849	MF	GO:0016849	phosphorus-oxygen lyase activity	2025-05-22	23/18496	4.84756124633887e-11	1.19573177409692e-09	2.89152776097406e-10	ADCY3/ADCY4/ADCY6/ADCY7/ADCY9	5
GO:0017075	MF	GO:0017075	syntaxin-1 binding	2025-03-22	19/18496	1.39790158551928e-06	2.58611793321066e-05	6.25377025100729e-06	SNAP25/STXBP1/VAMP2	3
GO:0016917	MF	GO:0016917	GABA receptor activity	2025-03-22	22/18496	2.21650820635714e-06	3.05299059098377e-05	7.38276529825378e-06	GABBR1/GABRA2/GABRR1	3
GO:0031681	MF	GO:0031681	G-protein beta-subunit binding	2025-03-22	23/18496	2.54702059708846e-06	3.05299059098377e-05	7.38276529825378e-06	GNG2/GNG7/GNGT2	3
GO:0016829	MF	GO:0016829	lyase activity	2025-05-22	196/18496	2.88796407255221e-06	3.05299059098377e-05	7.38276529825378e-06	ADCY3/ADCY4/ADCY6/ADCY7/ADCY9	5
GO:0030674	MF	GO:0030674	protein-macromolecule adaptor activity	2025-06-22	421/18496	7.34927920608846e-06	6.79808326563183e-05	1.64391771715137e-05	AP2A2/AP2S1/SNAP25/VAMP2/GNB2/GNB4	6
GO:0019905	MF	GO:0019905	syntaxin binding	2025-03-22	67/18496	6.65992962137258e-05	0.000547594213312857	0.000132419653290449	SNAP25/STXBP1/VAMP2	3
GO:0099507	MF	GO:0099507	ligand-gated monoatomic ion channel activity involved in regulation of presynaptic membrane potential	2025-02-22	15/18496	0.000140484524033577	0.00103958547784847	0.000251393358796927	GABRA2/GABRR1	2
GO:0035615	MF	GO:0035615	clathrin adaptor activity	2025-02-22	18/18496	0.000204263897017135	0.00120583256206485	0.000291595356402596	AP2A2/AP2S1	2
GO:0030594	MF	GO:0030594	neurotransmitter receptor activity	2025-03-22	99/18496	0.000212747809670977	0.00120583256206485	0.000291595356402596	GABBR1/GABRA2/GABRR1	3
GO:0004890	MF	GO:0004890	GABA-A receptor activity	2025-02-22	19/18496	0.000228130484714972	0.00120583256206485	0.000291595356402596	GABRA2/GABRR1	2
GO:0140312	MF	GO:0140312	cargo adaptor activity	2025-02-22	19/18496	0.000228130484714972	0.00120583256206485	0.000291595356402596	AP2A2/AP2S1	2
GO:0000149	MF	GO:0000149	SNARE binding	2025-03-22	107/18496	0.000267568623871923	0.00132000521110149	0.00031920467409282	SNAP25/STXBP1/VAMP2	3
GO:0022839	MF	GO:0022839	monoatomic ion gated channel activity	2025-04-22	325/18496	0.000532999628756792	0.00234710166873629	0.000567577928428406	GABRA2/SNAP25/GABRR1/KCNJ5	4
GO:0022836	MF	GO:0022836	gated channel activity	2025-04-22	326/18496	0.000539199032006985	0.00234710166873629	0.000567577928428406	GABRA2/SNAP25/GABRR1/KCNJ5	4
GO:0015276	MF	GO:0015276	ligand-gated monoatomic ion channel activity	2025-03-22	146/18496	0.00066465748056263	0.00264056294655452	0.000638542960048746	GABRA2/GABRR1/KCNJ5	3
GO:0022834	MF	GO:0022834	ligand-gated channel activity	2025-03-22	147/18496	0.000677982378169403	0.00264056294655452	0.000638542960048746	GABRA2/GABRR1/KCNJ5	3
GO:0005484	MF	GO:0005484	SNAP receptor activity	2025-02-22	37/18496	0.000877062778356732	0.00324513227991991	0.000784740380634971	SNAP25/VAMP2	2
GO:0005080	MF	GO:0005080	protein kinase C binding	2025-02-22	51/18496	0.0016622284113114	0.00542469337778992	0.00131180351952246	ADCY4/ADCY6	2
GO:0030159	MF	GO:0030159	signaling receptor complex adaptor activity	2025-02-22	51/18496	0.0016622284113114	0.00542469337778992	0.00131180351952246	GNB2/GNB4	2
GO:0005216	MF	GO:0005216	monoatomic ion channel activity	2025-04-22	443/18496	0.00168605334715092	0.00542469337778992	0.00131180351952246	GABRA2/SNAP25/GABRR1/KCNJ5	4
GO:0099529	MF	GO:0099529	neurotransmitter receptor activity involved in regulation of postsynaptic membrane potential	2025-02-22	57/18496	0.0020717576879836	0.00638791953794944	0.00154473160946146	GABBR1/GABRA2	2
GO:0030276	MF	GO:0030276	clathrin binding	2025-02-22	70/18496	0.00310573138946087	0.00919296491280417	0.00222304983666673	AP2A2/AP2S1	2
GO:0098960	MF	GO:0098960	postsynaptic neurotransmitter receptor activity	2025-02-22	72/18496	0.00328233827585818	0.00934203970821175	0.00225909921820199	GABBR1/GABRA2	2
GO:0005230	MF	GO:0005230	extracellular ligand-gated monoatomic ion channel activity	2025-02-22	74/18496	0.00346356121461724	0.00949272332895097	0.00229553764711474	GABRA2/GABRR1	2
GO:0048306	MF	GO:0048306	calcium-dependent protein binding	2025-02-22	79/18496	0.0039366767420716	0.0104040742469035	0.00251592122613599	SNAP25/VAMP2	2
GO:0005254	MF	GO:0005254	chloride channel activity	2025-02-22	82/18496	0.00423419631240537	0.0108045009351034	0.00261275271545885	GABRA2/GABRR1	2
GO:0005253	MF	GO:0005253	monoatomic anion channel activity	2025-02-22	95/18496	0.00563987552078939	0.0139116929512805	0.00336413627555858	GABRA2/GABRR1	2
GO:0035591	MF	GO:0035591	signaling adaptor activity	2025-02-22	98/18496	0.00599074327896344	0.0141290910392574	0.00341670764818457	GNB2/GNB4	2
GO:0005249	MF	GO:0005249	voltage-gated potassium channel activity	2025-02-22	99/18496	0.00610987720616535	0.0141290910392574	0.00341670764818457	SNAP25/KCNJ5	2
GO:0003924	MF	GO:0003924	GTPase activity	2025-03-22	333/18496	0.00690989992560694	0.01504620683362	0.00363848529404752	GNAI2/GNB2/GNGT2	3
GO:0043008	MF	GO:0043008	ATP-dependent protein binding	2025-01-22	6/18496	0.00711644917806353	0.01504620683362	0.00363848529404752	DNAJC5	1
GO:1990430	MF	GO:1990430	extracellular matrix protein binding	2025-01-22	6/18496	0.00711644917806353	0.01504620683362	0.00363848529404752	GABBR1	1
GO:0015108	MF	GO:0015108	chloride transmembrane transporter activity	2025-02-22	120/18496	0.00885845080504135	0.0182090377659183	0.00440332349958196	GABRA2/GABRR1	2
GO:0005267	MF	GO:0005267	potassium channel activity	2025-02-22	122/18496	0.00914433519542824	0.0182886703908565	0.00442258032211323	SNAP25/KCNJ5	2
GO:0004022	MF	GO:0004022	alcohol dehydrogenase (NAD+) activity	2025-01-22	9/18496	0.0106565200907386	0.0207521707030172	0.0050183058599046	ADHFE1	1
GO:0018455	MF	GO:0018455	alcohol dehydrogenase [NAD(P)+] activity	2025-01-22	10/18496	0.0118338639841777	0.0223158845022594	0.00539644433198307	ADHFE1	1
GO:0008509	MF	GO:0008509	monoatomic anion transmembrane transporter activity	2025-02-22	141/18496	0.0120626402714916	0.0223158845022594	0.00539644433198307	GABRA2/GABRR1	2
GO:0008503	MF	GO:0008503	benzodiazepine receptor activity	2025-01-22	11/18496	0.013009870421067	0.0229221526466419	0.00554305256035438	GABRA2	1
GO:0099528	MF	GO:0099528	G protein-coupled neurotransmitter receptor activity	2025-01-22	11/18496	0.013009870421067	0.0229221526466419	0.00554305256035438	GABBR1	1
GO:0015103	MF	GO:0015103	inorganic anion transmembrane transporter activity	2025-02-22	153/18496	0.0140896318419283	0.0233256893952798	0.00564063612688132	GABRA2/GABRR1	2
GO:0022843	MF	GO:0022843	voltage-gated monoatomic cation channel activity	2025-02-22	153/18496	0.0140896318419283	0.0233256893952798	0.00564063612688132	SNAP25/KCNJ5	2
GO:1902282	MF	GO:1902282	voltage-gated potassium channel activity involved in ventricular cardiac muscle cell action potential repolarization	2025-01-22	12/18496	0.014184540848481	0.0233256893952798	0.00564063612688132	KCNJ5	1
GO:0015079	MF	GO:0015079	potassium ion transmembrane transporter activity	2025-02-22	157/18496	0.0147960531035297	0.0238023462969825	0.00575590166498866	SNAP25/KCNJ5	2
GO:0022851	MF	GO:0022851	GABA-gated chloride ion channel activity	2025-01-22	13/18496	0.0153578767120021	0.0241804867380458	0.00584734387691008	GABRA2	1
GO:0005237	MF	GO:0005237	inhibitory extracellular ligand-gated monoatomic ion channel activity	2025-01-22	14/18496	0.0165298794557309	0.0254835641609185	0.00616245506025056	GABRA2	1
GO:0086008	MF	GO:0086008	voltage-gated potassium channel activity involved in cardiac muscle cell action potential repolarization	2025-01-22	15/18496	0.0177005505222807	0.0267314436458933	0.00646421823584902	KCNJ5	1
GO:0099095	MF	GO:0099095	ligand-gated monoatomic anion channel activity	2025-01-22	19/18496	0.0223699468170976	0.0331075212893044	0.00800608622927703	GABRA2	1
GO:0005244	MF	GO:0005244	voltage-gated monoatomic ion channel activity	2025-02-22	200/18496	0.0233163011733056	0.0331808901312426	0.00802382833899181	SNAP25/KCNJ5	2
GO:0022832	MF	GO:0022832	voltage-gated channel activity	2025-02-22	200/18496	0.0233163011733056	0.0331808901312426	0.00802382833899181	SNAP25/KCNJ5	2
GO:0005516	MF	GO:0005516	calmodulin binding	2025-02-22	204/18496	0.0241915112692477	0.033776827055176	0.00816793826369833	VAMP2/ADCY3	2
GO:0031683	MF	GO:0031683	G-protein beta/gamma-subunit complex binding	2025-01-22	22/18496	0.0258580818956247	0.0354351492643745	0.00856895501414463	GNAI2	1
GO:0043274	MF	GO:0043274	phospholipase binding	2025-01-22	23/18496	0.0270181513011832	0.0363516944779556	0.00879059468172469	STXBP1	1
GO:0005242	MF	GO:0005242	inward rectifier potassium channel activity	2025-01-22	27/18496	0.0316452555923695	0.0418169448899169	0.0101122057344038	KCNJ5	1
GO:0097718	MF	GO:0097718	disordered domain specific binding	2025-01-22	32/18496	0.0373996027750402	0.0485538702693504	0.0117413342045371	AP2A2	1
