# Supplementary material for: Identification of biomarkers related to γ-aminobutyric acid-associated genes in membranous nephropathy based on transcriptome data and clinical experiments
Source: Hereditas. 2026 Apr 22;163:73. doi: 10.1186/s41065-026-00681-y (PMC13237888; doi:10.1186/s41065-026-00681-y)
Supplement: Supplementary file 1 — Supplementary Material 1. Table S1: List of Gamma-Aminobutyric Acid (GABA)-Related Genes Retrieved from the Molecular Signatures Database (MSigDB). Data were downloaded from MSigDB v7.5.1. Only genes with official HGNC symbols were retained. Table S2: Sequences and Specifications of Primers Used for Reverse Transcription Quantitative Polymerase Chain Reaction (RT-qPCR) Validation. GAPDH served as the internal reference gene. Table S3: Detailed Characteristics of the 22 Candidate Biomarkers Identified. Intersection criteria: |log2FC| > 1, FDR < 0.05, and module membership > 0.8. Table S4: Results of Gene Ontology (GO) and Kyoto Encyclopedia of Genes and Genomes (KEGG) Pathway Enrichment Analyses for the 22 Candidate Biomarkers. Terms with FDR < 0.05 were considered significant. Table S5: Enrichment Scores and Statistical Significance of Pathways Identified by Gene Set Enrichment Analysis (GSEA) and Gene Set Variation Analysis (GSVA). Table S6: Predicted MicroRNA (miRNA)-mRNA Interactions and Competing Endogenous RNA (ceRNA) Regulatory Networks Associated with Membranous Only pairs with negative correlation (P < 0.05) in MN datasets are shown. Table S7: Differential Analysis of Immune Cell Infiltration Scores Between Membranous Nephropathy Patients and Healthy Controls. Table S8: List of Potential Therapeutic Small Molecules Targeting the Identified Candidate Biomarkers Predicted by Molecular Docking and Drug-Gene Interaction Databases. [file 41065_2026_681_MOESM1_ESM.zip › Supplementary Table 5.xlsx]

## Sheet: 01.GSEA_KEGG_result_AP2S1
ID	Description	SetSize	EnrichmentScore	NES	Pvalue	P.adjust	Qvalue	Rank	Leading_edge	Core_enrichment
KEGG_DRUG_METABOLISM_CYTOCHROME_P450	KEGG_DRUG_METABOLISM_CYTOCHROME_P450	65	-0.577323	-2.46322	3.24559478581776e-09	6.00435035376286e-07	4.09969867682244e-07	2943	tags=42%, list=16%, signal=35%	CYP2A7/GSTO2/ADH1C/CYP2A13/GSTA2/UGT2B10/FMO2/UGT1A7/UGT1A1/GSTA4/FMO4/AOX1/UGT1A9/UGT2B7/CYP2B6/UGT1A6/GSTA5/CYP3A5/UGT2A3/FMO1/ADH6/MAOA/FMO3/MGST1/GSTA1/MAOB/CYP2A6
KEGG_VALINE_LEUCINE_AND_ISOLEUCINE_DEGRADATION	KEGG_VALINE_LEUCINE_AND_ISOLEUCINE_DEGRADATION	44	-0.602107	-2.34047	3.75861805320833e-07	3.47672169921771e-05	2.37386403360526e-05	3850	tags=61%, list=21%, signal=49%	HIBADH/HADH/HADHB/ABAT/ACAA1/BCKDHB/HIBCH/HMGCS2/MCCC1/ALDH9A1/DLD/IL4I1/EHHADH/ACADS/ALDH2/HADHA/AOX1/MMUT/ACADSB/DBT/PCCA/AUH/ACAT1/ACADM/ACAA2/ALDH3A2/ALDH6A1
KEGG_RIBOSOME	KEGG_RIBOSOME	66	-0.513162	-2.18913	7.83841947302614e-07	3.91062835152267e-05	2.67013031113923e-05	3714	tags=45%, list=20%, signal=36%	RPS23/RPL23A/RPL15/RPL36AL/RPS3A/RPL3/RPL37/RPL9/RPL35A/RPS6/RPL14/RPS3/RPL31/RPL24/RPL30/RPS27L/RPS4X/RPL34/RPL5/RPS13/RPL27/RPS16/RPS11/RSL24D1/UBA52/RPL11/RPL35/RPL23/RPS24/RPL38
KEGG_BUTANOATE_METABOLISM	KEGG_BUTANOATE_METABOLISM	34	-0.628114	-2.31275	8.45541265194091e-07	3.91062835152267e-05	2.67013031113923e-05	3636	tags=62%, list=20%, signal=50%	HADH/AKR1B10/ABAT/PDHB/GAD1/HMGCS2/L2HGDH/ALDH9A1/ACSM4/EHHADH/ACADS/ALDH2/ACSM5/BDH1/HADHA/ACSM3/ACAT1/ALDH5A1/ACSM2A/ALDH3A2/BDH2
KEGG_GLYCINE_SERINE_AND_THREONINE_METABOLISM	KEGG_GLYCINE_SERINE_AND_THREONINE_METABOLISM	30	-0.641376	-2.28172	4.13571509578332e-06	0.000153021458543983	0.000104481223472421	3569	tags=60%, list=20%, signal=48%	PSPH/AGXT/DAO/GCAT/GLDC/DLD/PSAT1/SARDH/PIPOX/AMT/SHMT1/GATM/MAOA/CHDH/AGXT2/DMGDH/BHMT/MAOB
KEGG_RETINOL_METABOLISM	KEGG_RETINOL_METABOLISM	59	-0.510112	-2.12037	9.40484489861975e-06	0.00025058782227501	0.000171098370827888	4703	tags=47%, list=26%, signal=35%	ADH7/CYP26C1/CYP3A4/UGT2B4/RDH5/CYP26A1/UGT1A5/CYP2A7/BCO1/ADH1C/CYP2A13/ALDH1A2/CYP4A22/UGT2B10/UGT1A7/UGT1A1/CYP4A11/UGT1A9/UGT2B7/RDH10/CYP2B6/UGT1A6/CYP3A5/UGT2A3/RDH8/ADH6/ALDH1A1/CYP2A6
KEGG_CHEMOKINE_SIGNALING_PATHWAY	KEGG_CHEMOKINE_SIGNALING_PATHWAY	183	0.36141431325601	1.78552846288598	9.48170138337877e-06	0.00025058782227501	0.000171098370827888	4560	tags=38%, list=25%, signal=29%	MAP2K1/GRK6/GRK5/HRAS/RELA/PREX1/CSK/PLCB3/HCK/GNAI2/ADCY3/SHC1/PRKACA/GNG2/GRK2/CCL3/ADCY7/PF4/CX3CL1/NRAS/LYN/MAPK3/CCR3/PXN/CCL4/PIK3CD/DOCK2/BCAR1/VAV2/GNB2/NFKB1/GRB2/ARRB2/PPBP/WAS/GNG7/ADCY9/CCL5/XCL2/PLCB2/CCR5/PLCB1/AKT2/CCR4/CCL11/CCR1/ARRB1/CX3CR1/ADCY4/GSK3A/PRKCD/RAC2/CCL4L2/CCL20/PIK3R2/AKT1/PIK3R3/GNG11/XCL1/STAT3/VAV1/GNB5/ADCY6/GNAI3/CCR2/GNG5/NFKBIB/IKBKB/CXCL5/PIK3CG
KEGG_ARGININE_AND_PROLINE_METABOLISM	KEGG_ARGININE_AND_PROLINE_METABOLISM	50	-0.523933	-2.12978	1.38810213265867e-05	0.000320998618177318	0.000219174020946106	3169	tags=44%, list=17%, signal=36%	SAT2/DAO/ARG2/ARG1/NAGS/CKMT2/ALDH9A1/P4HA2/ALDH2/SAT1/ALDH4A1/PRODH/ASS1/AGMAT/GLUL/GATM/ODC1/MAOA/ALDH3A2/MAOB/PRODH2/GLS
KEGG_LYSOSOME	KEGG_LYSOSOME	119	0.411466498649709	1.9099462708769	1.63398773157858e-05	0.000335875255935597	0.000229331611449625	3776	tags=41%, list=21%, signal=33%	GNPTG/ATP6V0C/ATP6AP1/ATP6V0D1/CTSZ/LAPTM5/AP3D1/GUSB/MCOLN1/NAGA/GAA/CLN3/CTSD/CTNS/IDS/AP1M1/SGSH/ATP6V0B/MAN2B1/AP4M1/ARSA/DNASE2/ABCA2/CTSS/GALNS/HYAL1/NAGLU/TCIRG1/CLTB/GGA3/LAMP1/AP1B1/GALC/PLA2G15/TPP1/AP3M2/GGA2/IDUA/LAPTM4B/CTSF/PPT2/CTSA/SLC11A1/SMPD1/CLTC/GGA1/HEXB/IGF2R/HEXA
KEGG_METABOLISM_OF_XENOBIOTICS_BY_CYTOCHROME_P450	KEGG_METABOLISM_OF_XENOBIOTICS_BY_CYTOCHROME_P450	62	-0.486358	-2.03872	1.97284715859785e-05	0.000364976724340603	0.000249201746349202	5865	tags=55%, list=32%, signal=37%	AKR1C2/ADH5/CYP1A1/GSTM2/CYP2C8/ADH1B/ALDH3A1/CYP2E1/ADH4/ADH7/CYP3A4/UGT2B4/GSTM4/EPHX1/UGT1A5/GSTO2/ADH1C/GSTA2/UGT2B10/DHDH/UGT1A7/UGT1A1/AKR1C3/GSTA4/UGT1A9/UGT2B7/CYP2B6/UGT1A6/GSTA5/CYP3A5/UGT2A3/ADH6/MGST1/GSTA1
KEGG_REGULATION_OF_ACTIN_CYTOSKELETON	KEGG_REGULATION_OF_ACTIN_CYTOSKELETON	210	0.339405446975171	1.71386274100821	2.43449224695173e-05	0.000409437332441881	0.000279558918310246	3467	tags=30%, list=19%, signal=25%	MAP2K1/GSN/ARPC1A/PDGFA/SLC9A1/PFN1/HRAS/ITGA5/PPP1CA/CSK/ARPC1B/ARPC5L/RRAS/ITGAL/DIAPH1/PDGFB/NRAS/FGFR1/MAPK3/F2R/PIP5K1C/ITGAX/MSN/PXN/CYFIP1/ITGA4/TMSB4Y/NCKAP1L/PIP4K2B/IQGAP1/PIK3CD/LIMK2/ARPC3/BCAR1/ITGA8/ITGA3/ITGB2/VAV2/ARAF/MRAS/FGFR3/WAS/FN1/TMSB4X/ITGAM/ITGA10/FGF6/FGD1/PDGFD/LIMK1/FGFR4/ITGA1/MYL5/ACTN4/ITGB5/ITGAV/PDGFRB/MYLK3/WASF1/RAC2/ARPC2/GIT1/ENAH
KEGG_PROPANOATE_METABOLISM	KEGG_PROPANOATE_METABOLISM	32	-0.600988	-2.1898	2.70041144235565e-05	0.000416313430696496	0.000284253836037437	4169	tags=62%, list=23%, signal=48%	ACSS1/LDHAL6B/ACACB/ABAT/HIBCH/ACSS3/ALDH9A1/SUCLG1/EHHADH/ALDH2/HADHA/LDHB/MMUT/SUCLG2/PCCA/ACAT1/ACSS2/ACADM/ALDH3A2/ALDH6A1
KEGG_AXON_GUIDANCE	KEGG_AXON_GUIDANCE	129	0.379983711940745	1.78435585513887	9.29595144733809e-05	0.00132288539827504	0.000903250343061191	4384	tags=36%, list=24%, signal=28%	RGS3/PLXNB3/NFATC1/EFNB1/NCK2/SEMA7A/SEMA3F/PLXNB2/HRAS/SEMA4G/EPHB4/SEMA3B/RHOD/UNC5B/PLXNA2/GNAI2/PLXNA3/CDK5/CHP1/NRAS/ABL1/MAPK3/ROBO1/LIMK2/SEMA3G/DPYSL5/ABLIM3/SEMA4C/LIMK1/EFNB2/PLXNA1/RAC2/SLIT1/SLIT3/PLXNB1/FES/SEMA5B/NFATC4/PLXNC1/EFNA2/EPHA2/GNAI3/PAK5/CFL1/EFNA1/SEMA6B/L1CAM
KEGG_ASCORBATE_AND_ALDARATE_METABOLISM	KEGG_ASCORBATE_AND_ALDARATE_METABOLISM	23	-0.620371	-2.06475	0.000107151395531743	0.00141592915524089	0.000966779508557078	2440	tags=52%, list=13%, signal=45%	UGT1A5/ALDH9A1/UGT2B10/MIOX/UGT1A7/ALDH2/UGT1A1/UGT1A9/UGT2B7/UGT1A6/UGT2A3/ALDH3A2
KEGG_PEROXISOME	KEGG_PEROXISOME	77	-0.427909	-1.89999	0.000120006278318075	0.00148007743258959	0.00101057918583642	5537	tags=57%, list=30%, signal=40%	ACOX2/AGPS/ACSL4/PEX19/PXMP2/DECR2/HAO1/ABCD2/CRAT/XDH/HSD17B4/EPHX2/PAOX/PHYH/AGXT/PEX6/ABCD4/ACAA1/FAR1/DDO/DAO/BAAT/ACOX1/PEX3/IDH1/MPV17/CROT/GNPAT/PEX2/PEX11A/SCP2/EHHADH/HACL1/HAO2/PIPOX/CAT/PRDX1/SLC27A2/ECI2/PECR/NUDT12/ACSL1/SOD1/ABCD3
KEGG_FC_GAMMA_R_MEDIATED_PHAGOCYTOSIS	KEGG_FC_GAMMA_R_MEDIATED_PHAGOCYTOSIS	92	0.411287572909426	1.81961711603125	0.000160223412382824	0.0018525832056764	0.0012649216767065	3763	tags=41%, list=21%, signal=33%	MAP2K1/GSN/ARPC1A/ARPC1B/ARPC5L/HCK/ASAP1/GAB2/LYN/MAPK3/PIP5K1C/PIP4K2B/PIK3CD/LIMK2/DOCK2/ARPC3/PLPP3/VAV2/PLD2/WAS/FCGR3A/ASAP2/MARCKSL1/AMPH/LIMK1/PLCG1/PTPRC/AKT2/INPP5D/VASP/WASF1/PRKCD/RPS6KB2/RAC2/ARPC2/PIK3R2/AKT1/PIK3R3
KEGG_TRYPTOPHAN_METABOLISM	KEGG_TRYPTOPHAN_METABOLISM	40	-0.526134	-2.00236	0.000185917462013517	0.00197425582312321	0.00134799828605852	2440	tags=42%, list=13%, signal=37%	ALDH9A1/IL4I1/WARS2/AFMID/EHHADH/OGDHL/ALDH2/HADHA/AOX1/CAT/AADAT/DDC/ACAT1/MAOA/ALDH3A2/ACMSD/MAOB
KEGG_FATTY_ACID_METABOLISM	KEGG_FATTY_ACID_METABOLISM	41	-0.526419	-2.01999	0.000194571782170172	0.00197425582312321	0.00134799828605852	3636	tags=51%, list=20%, signal=41%	HADH/HADHB/ACAA1/ACOX1/ADH1C/ALDH9A1/CYP4A22/ACADL/EHHADH/ACADS/ALDH2/HADHA/CYP4A11/ACADSB/ECI2/ACSL1/ADH6/ACAT1/ACADM/ACAA2/ALDH3A2
KEGG_ALANINE_ASPARTATE_AND_GLUTAMATE_METABOLISM	KEGG_ALANINE_ASPARTATE_AND_GLUTAMATE_METABOLISM	31	-0.571082	-2.07107	0.000202761408861303	0.00197425582312321	0.00134799828605852	3273	tags=48%, list=18%, signal=40%	ACY3/AGXT/ABAT/DDO/GAD1/IL4I1/NIT2/ALDH4A1/ASS1/ASPA/GLUL/ALDH5A1/ADSS1/AGXT2/GLS
KEGG_NATURAL_KILLER_CELL_MEDIATED_CYTOTOXICITY	KEGG_NATURAL_KILLER_CELL_MEDIATED_CYTOTOXICITY	128	0.362256570633104	1.69900364553787	0.00036998773145481	0.00342238651595699	0.00233676461971459	2813	tags=27%, list=15%, signal=23%	MICA/MAP2K1/IFNA10/NFATC1/ZAP70/HRAS/PTPN6/TNF/ICAM1/ITGAL/SHC1/CD48/BID/CHP1/NRAS/ICAM2/MAPK3/HCST/FCER1G/KIR2DL3/PIK3CD/ITGB2/VAV2/ARAF/HLA-C/TYROBP/LCP2/TNFRSF10C/GRB2/FCGR3A/IFNA17/IFNGR2/PLCG1/TNFRSF10B
KEGG_GLYCOSAMINOGLYCAN_BIOSYNTHESIS_CHONDROITIN_SULFATE	KEGG_GLYCOSAMINOGLYCAN_BIOSYNTHESIS_CHONDROITIN_SULFATE	22	0.598213940141837	1.92104631186041	0.000423320955965226	0.00361143224641596	0.00246584278560407	4428	tags=64%, list=24%, signal=48%	CHPF2/CHST12/B3GAT3/CHPF/B4GALT7/CHST3/B3GALT6/CHST14/CHST11/CSGALNACT1/CHST15/UST/B3GAT2/CSGALNACT2
KEGG_ENDOCYTOSIS	KEGG_ENDOCYTOSIS	180	0.330903668626902	1.62820733616378	0.000429467618492709	0.00361143224641596	0.00246584278560407	4182	tags=38%, list=23%, signal=30%	AP2S1/VPS4A/RAB5C/GRK6/SMURF1/AP2A2/GRK5/HRAS/SNF8/EHD2/ARAP3/EHD1/ASAP1/GRK2/RAB5A/RAB31/F2R/PIP5K1C/IL2RG/SMAP2/PIP4K2B/CSF1R/IL2RB/CHMP6/PSD4/EHD4/SMAP1/CBL/MVB12B/VPS28/HLA-C/CLTB/RAB11A/ADRB1/EHD3/IQSEC1/ARRB2/PLD2/FGFR3/HSPA2/LDLR/ASAP2/IQSEC3/CCR5/LDLRAP1/AP2A1/FGFR4/ARRB1/RAB11B/PARD6A/DNAJC6/CLTC/GIT1/FLT1/RET/CHMP4C/SH3GL1/EPN2/ACAP3/VPS37B/IQSEC2/EPN1/AP2M1/ARFGAP1/RAB11FIP5/AGAP1/GIT2…
KEGG_CELL_ADHESION_MOLECULES_CAMS	KEGG_CELL_ADHESION_MOLECULES_CAMS	130	0.350542577994299	1.64324946594643	0.000635617552436405	0.00511257596524935	0.0034908057799711	4966	tags=44%, list=27%, signal=32%	JAM3/CD99/JAM2/CD276/ESAM/SDC3/NLGN3/ICAM1/ITGAL/MPZL1/F11R/PVR/ICAM2/NECTIN2/ITGA4/CLDN17/CDH5/HLA-DQB1/ITGA8/ITGB2/HLA-C/SDC4/SDC2/SPN/CLDN6/CLDN5/CD86/ITGAM/NLGN2/SELE/CNTNAP1/NCAM1/PTPRC/SELPLG/PTPRM/ITGAV/NECTIN1/HLA-DPB1/CLDN11/CD34/HLA-DMA/SELL/CD40LG/NFASC/HLA-DPA1/CD2/CD28/CD4/L1CAM/CLDN4/CTLA4/CD226/PDCD1LG2/CNTNAP2/HLA-E/CLDN3/NRXN1
KEGG_ACUTE_MYELOID_LEUKEMIA	KEGG_ACUTE_MYELOID_LEUKEMIA	56	0.446473791042875	1.80606552307781	0.000816505263946993	0.00629389474292474	0.00429739612603681	4560	tags=52%, list=25%, signal=39%	CCND1/MAP2K1/JUP/HRAS/RELA/BAD/NRAS/MAPK3/PIK3CD/PIM2/ARAF/NFKB1/GRB2/PPARD/RUNX1T1/SPI1/TCF7L1/AKT2/RARA/RUNX1/RPS6KB2/PIK3R2/MTOR/AKT1/PIK3R3/STAT3/EIF4EBP1/IKBKB/PIK3CG
KEGG_CHRONIC_MYELOID_LEUKEMIA	KEGG_CHRONIC_MYELOID_LEUKEMIA	72	0.407306777597841	1.72482885585243	0.000973998422491184	0.00720758832643476	0.00492125518732388	3763	tags=39%, list=21%, signal=31%	CCND1/MAP2K1/TGFB1/SMAD3/HRAS/RELA/SHC1/GAB2/BAD/NRAS/ABL1/MAPK3/CTBP1/PIK3CD/E2F2/TP53/CBL/ARAF/NFKB1/GRB2/CDK6/AKT2/RUNX1/BCR/PIK3R2/TGFBR2/AKT1/PIK3R3
KEGG_FOCAL_ADHESION	KEGG_FOCAL_ADHESION	197	0.308012493646635	1.54065011191341	0.00168443226394445	0.0119853834165278	0.00818347658596494	3794	tags=31%, list=21%, signal=25%	CCND1/MAP2K1/ZYX/FLT4/COL4A1/PDGFA/RAPGEF1/COL4A2/HRAS/ITGA5/PPP1CA/LAMC1/FLNA/LAMA5/CAPN2/SHC1/DIAPH1/PDGFB/BAD/TLN1/MAPK3/PIP5K1C/PXN/ITGA4/VEGFC/PIK3CD/BCAR1/ITGA8/ITGA3/VAV2/CCND2/COL5A2/CCND3/ILK/GRB2/COL1A2/PGF/FN1/ITGA10/LAMB2/PARVG/PDGFD/VEGFB/AKT2/COL6A1/ITGA1/MYL5/ACTN4/ITGB5/ITGAV/PDGFRB/VASP/MYLK3/RAC2/FLNC/FLT1/COL5A1/TNR/PIK3R2/AKT1/PIK3R3/XIAP
KEGG_HISTIDINE_METABOLISM	KEGG_HISTIDINE_METABOLISM	28	-0.537236	-1.89242	0.00190368687681325	0.013043780452239	0.00890613743538364	5800	tags=68%, list=32%, signal=46%	LCMT2/ALDH1B1/ALDH3A1/METTL6/HDC/AMDHD1/UROC1/AOC1/TRMT11/ACY3/ALDH9A1/ALDH2/HNMT/ASPA/DDC/MAOA/ALDH3A2/MAOB/FTCD
KEGG_SPLICEOSOME	KEGG_SPLICEOSOME	122	-0.325473	-1.54027	0.00202502076566509	0.01337960148743	0.00913543202555678	2901	tags=31%, list=16%, signal=26%	PLRG1/HSPA1A/SRSF9/DHX15/LSM6/SRSF1/MAGOH/THOC1/ZMAT2/U2SURP/SRSF4/HNRNPM/SRSF3/HSPA1L/BCAS2/THOC2/SNRPB2/SRSF6/CWC15/AQR/RBMX/DDX46/HNRNPK/SRSF2/SLU7/TRA2A/PRPF3/NCBP1/RBM25/MAGOHB/SYF2/SF3B1/DDX5/HNRNPC/HSPA1B/SRSF5/SRSF10/HSPA8
KEGG_OXIDATIVE_PHOSPHORYLATION	KEGG_OXIDATIVE_PHOSPHORYLATION	112	-0.342272	-1.61529	0.0021109870692496	0.0134534057827257	0.00918582471651255	4749	tags=46%, list=26%, signal=35%	ATP5PD/NDUFS4/ATP5F1B/ATP5MC1/NDUFB9/NDUFA4/COX17/SDHB/COX7A1/NDUFA5/ATP6V1F/ATP5PO/ATP6V0A1/ATP12A/NDUFV2/ATP5MF/NDUFS3/ATP4B/ATP6V1A/COX15/ATP5PF/ATP6V1B2/NDUFS1/ATP6V1B1/COX6C/ATP5F1C/UQCRHL/COX7C/ATP5F1A/ATP6V1C2/COX6B1/ATP6V0D2/ATP5PB/ATP6V1G3/UQCRC2/UQCRQ/ATP5MG/NDUFA2/COX11/SDHC/NDUFB3/COX4I1/COX7B/PPA2/NDUFB2/SDHD/NDUFB1/PPA1/COX7A2/NDUFA1/NDUFB6/ATP6V1C1
KEGG_ECM_RECEPTOR_INTERACTION	KEGG_ECM_RECEPTOR_INTERACTION	83	0.376160998068746	1.63530875536832	0.00218163337017173	0.0134534057827257	0.00918582471651255	2984	tags=33%, list=16%, signal=27%	COL4A1/DAG1/COL4A2/ITGA5/HSPG2/LAMC1/SDC3/CD44/LAMA5/SV2C/ITGA4/CD36/ITGA8/ITGA3/SDC4/SDC2/COL5A2/COL1A2/FN1/ITGA10/LAMB2/COL6A1/HMMR/ITGA1/AGRN/ITGB5/ITGAV
KEGG_PENTOSE_AND_GLUCURONATE_INTERCONVERSIONS	KEGG_PENTOSE_AND_GLUCURONATE_INTERCONVERSIONS	26	-0.540566	-1.85683	0.00227513194317909	0.0135774003060688	0.00927048669546658	3704	tags=54%, list=20%, signal=43%	UGP2/CRYL1/UGT1A5/XYLB/RPE/UGT2B10/DHDH/UGT1A7/UGT1A1/DCXR/UGT1A9/UGT2B7/UGT1A6/UGT2A3
KEGG_GLYCOSAMINOGLYCAN_DEGRADATION	KEGG_GLYCOSAMINOGLYCAN_DEGRADATION	21	0.583438801290129	1.83404721295904	0.00257158899079359	0.0148669988530255	0.0101510091741852	4775	tags=67%, list=26%, signal=49%	GUSB/IDS/SGSH/GALNS/HYAL1/NAGLU/HS3ST3B1/IDUA/HYAL3/HEXB/HEXA/SPAM1/HYAL2/GLB1
KEGG_RENIN_ANGIOTENSIN_SYSTEM	KEGG_RENIN_ANGIOTENSIN_SYSTEM	17	-0.602236	-1.82008	0.00327043744813756	0.0183342705425894	0.0125184208541151	4027	tags=53%, list=22%, signal=41%	AGT/LNPEP/CPA3/ACE/ANPEP/MME/MAS1/ENPEP/ACE2
KEGG_LEISHMANIA_INFECTION	KEGG_LEISHMANIA_INFECTION	67	0.386986650445223	1.61619098808707	0.00386553454266592	0.0210330555997999	0.0143611190439601	3295	tags=34%, list=18%, signal=28%	TGFB1/RELA/PTPN6/TNF/IRAK1/IL1B/MAPK3/NOS2/NCF2/ITGA4/MAPK11/CYBA/HLA-DQB1/ITGB2/NFKB1/MYD88/ITGAM/FCGR3A/MARCKSL1/IFNGR2/HLA-DPB1/HLA-DMA/TAB1
KEGG_BETA_ALANINE_METABOLISM	KEGG_BETA_ALANINE_METABOLISM	22	-0.553441	-1.83292	0.00457273373319448	0.0241701640183137	0.0165030991874688	3580	tags=55%, list=20%, signal=44%	SMS/ABAT/GAD1/HIBCH/ALDH9A1/EHHADH/ALDH2/HADHA/UPB1/DPYS/ACADM/ALDH3A2
KEGG_NOTCH_SIGNALING_PATHWAY	KEGG_NOTCH_SIGNALING_PATHWAY	47	0.422835551165113	1.63323531251465	0.00636303741336715	0.0326989422631368	0.0223264470644461	4471	tags=43%, list=24%, signal=32%	MFNG/NOTCH1/NCOR2/PSENEN/DTX3L/CTBP1/NOTCH4/RFNG/DLL4/PSEN2/JAG2/DVL2/NCSTN/NOTCH3/HES1/DTX2/DLL1/JAG1/CREBBP/DVL1
KEGG_TOLL_LIKE_RECEPTOR_SIGNALING_PATHWAY	KEGG_TOLL_LIKE_RECEPTOR_SIGNALING_PATHWAY	98	0.331717891174492	1.48818784161877	0.0078540581805022	0.039270290902511	0.0268132853957401	2707	tags=27%, list=15%, signal=23%	MAP2K1/TLR7/IFNA10/RELA/TNF/CCL3/IRAK1/TOLLIP/IL1B/MAPK3/CCL4/PIK3CD/MAPK11/TICAM1/MAP2K3/TLR6/TRAF3/NFKB1/CD86/MYD88/IRF5/CCL5/TLR1/IFNA17/TLR8/AKT2
KEGG_PARKINSONS_DISEASE	KEGG_PARKINSONS_DISEASE	107	-0.31122	-1.45682	0.00842226473647245	0.041003130953879	0.0279964478774708	2254	tags=25%, list=12%, signal=22%	LRRK2/NDUFS1/PARK7/SNCAIP/COX6C/ATP5F1C/UQCRHL/COX7C/ATP5F1A/COX6B1/ATP5PB/PPID/UQCRC2/UQCRQ/SLC6A3/NDUFA2/SDHC/NDUFB3/COX4I1/SLC25A31/COX7B/NDUFB2/SDHD/NDUFB1/COX7A2/NDUFA1/NDUFB6
KEGG_GLIOMA	KEGG_GLIOMA	64	0.369490877933145	1.53820145073249	0.00891764009609344	0.0423016260968535	0.0288830448456468	3763	tags=38%, list=21%, signal=30%	CCND1/MAP2K1/PDGFA/HRAS/SHC1/PDGFB/NRAS/MAPK3/PIK3CD/E2F2/TP53/ARAF/CAMK2B/CAMK2A/GRB2/CDK6/PLCG1/AKT2/PDGFRB/PIK3R2/CALML6/MTOR/AKT1/PIK3R3
KEGG_NEUROTROPHIN_SIGNALING_PATHWAY	KEGG_NEUROTROPHIN_SIGNALING_PATHWAY	125	0.309438098562716	1.44585423210972	0.00982992276201134	0.0454633927743024	0.03104186135372	1960	tags=22%, list=11%, signal=19%	YWHAG/MAP2K1/ARHGDIA/RAPGEF1/HRAS/RELA/BDNF/MAP3K3/CSK/NFKBIE/YWHAH/SH2B3/YWHAB/SHC1/IRAK2/IRAK1/BAD/NRAS/ABL1/MAPK3/PIK3CD/MAPK11/TP53/CAMK2B/CAMK2A/NFKB1/GRB2
KEGG_ONE_CARBON_POOL_BY_FOLATE	KEGG_ONE_CARBON_POOL_BY_FOLATE	17	-0.554657	-1.67629	0.0115504421306082	0.0508021013068336	0.0346870677486204	2362	tags=41%, list=13%, signal=36%	MTHFD2/MTR/MTHFS/AMT/SHMT1/ALDH1L1/FTCD
KEGG_PHENYLALANINE_METABOLISM	KEGG_PHENYLALANINE_METABOLISM	18	-0.559113	-1.71433	0.0116838520886946	0.0508021013068336	0.0346870677486204	2099	tags=39%, list=11%, signal=34%	IL4I1/HPD/PRDX6/PAH/DDC/MAOA/MAOB
KEGG_DILATED_CARDIOMYOPATHY	KEGG_DILATED_CARDIOMYOPATHY	90	0.333792730781303	1.47510981084777	0.0119125934729015	0.0508021013068336	0.0346870677486204	3078	tags=24%, list=17%, signal=20%	LMNA/TGFB1/DAG1/ITGA5/TNF/ADCY3/PRKACA/ADCY7/ITGA4/ITGA8/ITGA3/ADRB1/ATP2A2/ADCY9/ITGA10/ACTC1/ITGA1/ITGB5/EMD/ITGAV/ADCY4/TNNC1
KEGG_NITROGEN_METABOLISM	KEGG_NITROGEN_METABOLISM	22	-0.52087	-1.72505	0.01222879299325	0.0508021013068336	0.0346870677486204	2663	tags=32%, list=15%, signal=27%	CA1/CA3/CA8/AMT/CA2/GLUL/GLS
KEGG_PANCREATIC_CANCER	KEGG_PANCREATIC_CANCER	69	0.360949101998091	1.51996783630772	0.012357267885446	0.0508021013068336	0.0346870677486204	4130	tags=39%, list=23%, signal=30%	CCND1/MAP2K1/TGFB1/SMAD3/RELA/BAD/MAPK3/VEGFC/PIK3CD/E2F2/TP53/RALGDS/ARAF/NFKB1/PGF/CDK6/VEGFB/AKT2/RAC2/PIK3R2/TGFBR2/AKT1/PIK3R3/RALA/STAT3/JAK1/RB1
KEGG_DRUG_METABOLISM_OTHER_ENZYMES	KEGG_DRUG_METABOLISM_OTHER_ENZYMES	48	-0.385479	-1.55215	0.0133436655054909	0.0536647417068654	0.0366416444086705	4632	tags=48%, list=25%, signal=36%	CES1/XDH/CYP3A4/NAT2/UGT2B4/CES2/UGT1A5/CYP2A7/CYP2A13/UGT2B10/UGT1A7/UGT1A1/TK2/UPB1/DPYS/UGT1A9/UGT2B7/UGT1A6/CYP3A5/UGT2A3/TPMT/UPP2/CYP2A6
KEGG_PRIMARY_IMMUNODEFICIENCY	KEGG_PRIMARY_IMMUNODEFICIENCY	35	0.432382157657945	1.56220527532742	0.0138741656737433	0.0541248885090513	0.0369558271470052	5438	tags=49%, list=30%, signal=34%	ZAP70/RFXANK/IL2RG/TAP1/UNG/AICDA/TAP2/PTPRC/CD40LG/CD3D/CD3E/CD4/BTK/CIITA/JAK3/ADA/RAG1
KEGG_T_CELL_RECEPTOR_SIGNALING_PATHWAY	KEGG_T_CELL_RECEPTOR_SIGNALING_PATHWAY	107	0.309548492065061	1.41637233448359	0.014043214315862	0.0541248885090513	0.0369558271470052	4601	tags=37%, list=25%, signal=28%	MAP2K1/NFATC1/NCK2/ZAP70/HRAS/RELA/NFKBIE/PTPN6/TNF/CHP1/NRAS/MAPK3/PIK3CD/MAPK11/CBL/VAV2/LCP2/NFKB1/GRB2/BCL10/PLCG1/PTPRC/AKT2/IL5/CD40LG/PIK3R2/AKT1/CD3D/PIK3R3/NFATC4/VAV1/CD28/CD3G/PAK5/CD3E/NFKBIB/CD4/IKBKB/PIK3CG/CTLA4
KEGG_CYSTEINE_AND_METHIONINE_METABOLISM	KEGG_CYSTEINE_AND_METHIONINE_METABOLISM	33	-0.440365	-1.61235	0.0150803379280115	0.0569359697282065	0.0388751998144227	2099	tags=52%, list=11%, signal=46%	MAT1A/APIP/CDO1/AHCYL2/LDHAL6B/AHCY/SMS/IL4I1/MTAP/MTR/TRDMT1/MAT2B/LDHB/ADI1/MAT2A/BHMT/AHCYL1
KEGG_B_CELL_RECEPTOR_SIGNALING_PATHWAY	KEGG_B_CELL_RECEPTOR_SIGNALING_PATHWAY	74	0.355490750439817	1.51107905539071	0.0159562936505581	0.0590382865070651	0.0403106365908837	4560	tags=42%, list=25%, signal=32%	MAP2K1/NFATC1/HRAS/RELA/NFKBIE/PTPN6/CD79B/CHP1/NRAS/LYN/MAPK3/CD81/PIK3CD/VAV2/NFKB1/GRB2/DAPP1/BCL10/LILRB3/AKT2/INPP5D/RAC2/PIK3R2/AKT1/PIK3R3/NFATC4/VAV1/NFKBIB/RASGRP3/IKBKB/PIK3CG
KEGG_GLYCOSPHINGOLIPID_BIOSYNTHESIS_GLOBO_SERIES	KEGG_GLYCOSPHINGOLIPID_BIOSYNTHESIS_GLOBO_SERIES	14	0.565271399010503	1.59216603712883	0.018175288014437	0.0650774647749728	0.0444341153513328	3776	tags=57%, list=21%, signal=45%	NAGA/ST3GAL2/ST3GAL1/A4GALT/B3GALNT1/FUT1/HEXB/HEXA
KEGG_CYTOSOLIC_DNA_SENSING_PATHWAY	KEGG_CYTOSOLIC_DNA_SENSING_PATHWAY	52	0.385075401424227	1.54002094508482	0.0182920441529653	0.0650774647749728	0.0444341153513328	4818	tags=38%, list=26%, signal=28%	IFNA10/PYCARD/RELA/STING1/IL1B/ZBP1/CCL4/POLR3K/NFKB1/CCL5/IFNA17/MAVS/CCL4L2/TREX1/NFKBIB/IFNA7/IFNA21/IKBKB/CASP1/IRF7
KEGG_MAPK_SIGNALING_PATHWAY	KEGG_MAPK_SIGNALING_PATHWAY	264	0.249933667569601	1.2943348657994	0.0195081903126722	0.0672421163514	0.0459121135827482	3681	tags=25%, list=20%, signal=21%	MAP2K1/TGFB1/CDC25B/TAOK2/DUSP3/PDGFA/DUSP14/MAP4K2/GADD45A/HRAS/RELA/BDNF/MAP3K3/FLNA/DUSP7/TNF/RRAS/DUSP8/PRKACA/DUSP5/MAP4K4/PTPN7/PPP5C/MAP3K6/PDGFB/CHP1/IL1B/NRAS/FGFR1/MAPK3/MAPK11/TP53/MAP2K3/NFKB2/NFKB1/GRB2/DUSP6/ARRB2/MRAS/FGFR3/DAXX/HSPA2/NR4A1/HSPB1/DUSP10/FGF6/TRAF2/RELB/MAPKAPK3/MAPK7/MAPT/AKT2/FGFR4/RPS6KA4/ARRB1/MAP3K11/PDGFRB/MEF2C/RAC2/TAB1/FLNC/SRF/CACNA1A/CACNB1/NTF4/TGFBR2/AK…
KEGG_LEUKOCYTE_TRANSENDOTHELIAL_MIGRATION	KEGG_LEUKOCYTE_TRANSENDOTHELIAL_MIGRATION	114	0.30610860473896	1.4134567342373	0.0196274285566249	0.0672421163514	0.0459121135827482	3383	tags=30%, list=19%, signal=24%	JAM3/CD99/JAM2/ESAM/CYBB/ICAM1/GNAI2/ITGAL/F11R/NCF2/MSN/PXN/ITGA4/PIK3CD/CLDN17/MAPK11/CDH5/BCAR1/CYBA/ITGB2/VAV2/CLDN6/NOX3/CLDN5/SIPA1/ITGAM/PLCG1/RAPGEF3/MYL5/ACTN4/VASP/CLDN11/RAC2/MMP2
KEGG_LYSINE_DEGRADATION	KEGG_LYSINE_DEGRADATION	44	-0.394971	-1.5353	0.0201734902018264	0.0678562852243252	0.0463314607506061	1824	tags=32%, list=10%, signal=29%	EHHADH/OGDHL/ALDH2/HADHA/PIPOX/BBOX1/AASS/SETMAR/AASDH/SETDB2/AADAT/ACAT1/KMT5B/ALDH3A2
KEGG_PURINE_METABOLISM	KEGG_PURINE_METABOLISM	156	0.285122945793746	1.36609372755549	0.0212744596911691	0.0695543357553438	0.0474908693635349	3389	tags=29%, list=19%, signal=24%	NME2/POLD4/POLR2A/NME3/GUK1/ENTPD6/AK7/AMPD1/POLR2L/ADCY3/AK1/GMPR/ADCY7/PDE6D/PDE4A/POLR2C/PDE2A/POLR3K/NT5E/PDE4C/NUDT9/NME4/PRPS2/ITPA/PDE1B/AMPD2/ADCY9/RRM2/AMPD3/PDE9A/IMPDH2/APRT/NT5C1A/PDE11A/IMPDH1/NPR2/POLR1H/POLR1A/ADCY4/POLR2E/URAD/NUDT5/NPR1/PKM/POLE4
KEGG_CYTOKINE_CYTOKINE_RECEPTOR_INTERACTION	KEGG_CYTOKINE_CYTOKINE_RECEPTOR_INTERACTION	256	0.257254748019413	1.32661336559088	0.0214302548002951	0.0695543357553438	0.0474908693635349	3916	tags=28%, list=21%, signal=22%	TNFRSF1B/TGFB1/IL17RA/CNTFR/FLT4/PDGFA/IFNA10/TNFRSF12A/TNF/CCL3/PDGFB/PF4/IL1B/CX3CL1/PRL/IL15RA/IL2RG/CCR3/TNFRSF19/BMP2/CCL4/CSF1R/IL2RB/VEGFC/IL21R/IL10RB/TNFRSF21/TNFRSF9/TNFRSF10C/PPBP/IL5RA/IL1RAP/TNFRSF14/GH1/CSF2RB/CCL5/ACVR1B/IFNA17/XCL2/FLT3LG/CSF3R/IFNGR2/CCR5/VEGFB/LTB/PLEKHO2/CCR4/TNFRSF10B/CCL11/INHBB/LTBR/CCR1/IL10RA/IL4R/TNFSF9/CX3CR1/PDGFRB/CSF1/KITLG/IL5/CCL4L2/FLT1/ACVRL1/CCL2…
KEGG_COMPLEMENT_AND_COAGULATION_CASCADES	KEGG_COMPLEMENT_AND_COAGULATION_CASCADES	67	-0.33095	-1.41662	0.0235354428056893	0.0750699468802158	0.0512568627347135	4445	tags=43%, list=24%, signal=33%	CD59/A2M/F9/F13A1/SERPINF2/F12/MASP1/KNG1/FGA/KLKB1/FGG/SERPIND1/C4BPA/TFPI/C8B/CR2/VWF/C5/C7/SERPINA1/CR1/PLG/SERPING1/F11/F7/MASP2/CFH/CD46/CFI
KEGG_GLYCOSAMINOGLYCAN_BIOSYNTHESIS_HEPARAN_SULFATE	KEGG_GLYCOSAMINOGLYCAN_BIOSYNTHESIS_HEPARAN_SULFATE	26	0.461527527769297	1.54873434119215	0.0249832512295101	0.0783373131772774	0.0534877814012705	5374	tags=58%, list=29%, signal=41%	NDST2/EXTL1/NDST1/B3GAT3/B4GALT7/HS3ST3B1/B3GALT6/HS6ST3/EXT2/HS3ST5/EXT1/B3GAT2/HS2ST1/EXTL3/HS3ST2
KEGG_SYSTEMIC_LUPUS_ERYTHEMATOSUS	KEGG_SYSTEMIC_LUPUS_ERYTHEMATOSUS	110	0.298583161377234	1.37729419539513	0.0283104241841829	0.0872904745678973	0.0596008930193324	4467	tags=30%, list=24%, signal=23%	H3-4/H3C2/H2BC14/TNF/H2BC12/H2AC13/H3C3/H2BC11/SNRPB/H4C13/HLA-DQB1/H2BC21/H2AC15/C1R/CD86/H3C12/FCGR3A/H2AC17/H3C8/H2BC17/H3C7/ACTN4/H2AC21/HLA-DPB1/HLA-DMA/H3C13/CD40LG/HLA-DPA1/H2BC8/H3C10/CD28/C2/FCGR3B
KEGG_BLADDER_CANCER	KEGG_BLADDER_CANCER	40	0.407639244080687	1.52347503208062	0.0323231953135586	0.0980293628362022	0.0669332776122007	4826	tags=50%, list=26%, signal=37%	CCND1/MAP2K1/HRAS/NRAS/MAPK3/VEGFC/E2F2/TP53/ARAF/DAPK3/FGFR3/PGF/VEGFB/MMP2/TYMP/MMP1/RB1/DAPK2/CXCL8/E2F3
KEGG_STEROID_HORMONE_BIOSYNTHESIS	KEGG_STEROID_HORMONE_BIOSYNTHESIS	50	-0.354989	-1.44303	0.0364212292527211	0.108676248576668	0.0742028439783792	4459	tags=40%, list=24%, signal=30%	CYP3A4/HSD17B12/UGT2B4/CYP7B1/HSD11B1/UGT1A5/HSD3B1/UGT2B10/SULT2B1/CYP11A1/UGT1A7/UGT1A1/CYP11B2/AKR1C3/UGT1A9/UGT2B7/HSD11B2/UGT1A6/CYP3A5/UGT2A3
KEGG_GLYCOSPHINGOLIPID_BIOSYNTHESIS_GANGLIO_SERIES	KEGG_GLYCOSPHINGOLIPID_BIOSYNTHESIS_GANGLIO_SERIES	15	0.549735669001448	1.58393126094516	0.0432586382646153	0.127029334586569	0.0867341118087525	5174	tags=67%, list=28%, signal=48%	ST3GAL2/ST3GAL1/ST6GALNAC4/B3GALT4/ST6GALNAC6/HEXB/B4GALNT1/HEXA/GLB1/ST8SIA1
KEGG_DORSO_VENTRAL_AXIS_FORMATION	KEGG_DORSO_VENTRAL_AXIS_FORMATION	24	0.45290860211608	1.4952361937088	0.0462830604386741	0.133786971580542	0.0913481456026463	6241	tags=62%, list=34%, signal=41%	MAP2K1/NOTCH1/MAPK3/NOTCH4/GRB2/ETS1/NOTCH3/PIWIL1/PIWIL2/KRAS/NOTCH2/ETV6/ETS2/ETV7/SPIRE1
KEGG_HEMATOPOIETIC_CELL_LINEAGE	KEGG_HEMATOPOIETIC_CELL_LINEAGE	83	0.32058283234571	1.39369024233582	0.0489236790606654	0.139244317326509	0.0950743560693092	4354	tags=36%, list=24%, signal=28%	ITGA5/TNF/CD44/IL1B/CD37/CD9/ITGA4/CSF1R/CD36/CD1D/ITGA3/IL5RA/ITGAM/FLT3LG/CSF3R/CD55/ITGA1/IL4R/CSF1/KITLG/CD34/IL5/CD3D/IL3RA/CD1B/ITGA2B/CD2/CD3G/CD3E/CD4

## Sheet: 02.GSEA_KEGG_result_STXBP1
ID	Description	SetSize	EnrichmentScore	NES	Pvalue	P.adjust	Qvalue	Rank	Leading_edge	Core_enrichment
KEGG_RIBOSOME	KEGG_RIBOSOME	66	-0.72307	-3.03938	1e-10	3.08333333333333e-09	1.28070175438597e-09	2265	tags=67%, list=12%, signal=59%	RPS3A/RPS27L/RPS19/RPL22/RPL26/RPL36/RPS21/RPL37/RPS23/RPS3/RPS16/RPL14/RPL41/RPS29/RPLP0/RPL23A/RPL17/RPL19/RPS9/RPS5/RPL38/RPL18/RPS6/RPL4/RPS11/RPL35A/RPL34/RPL27A/RPL3/RPL9/RPL23/RPL30/RPL11/RPL24/RPL31/RPL35/UBA52/RPS15A/RPS24/RPL27/RPL5/RPS13/RSL24D1/RPL8
KEGG_OXIDATIVE_PHOSPHORYLATION	KEGG_OXIDATIVE_PHOSPHORYLATION	112	-0.605551	-2.80582	1e-10	3.08333333333333e-09	1.28070175438597e-09	3548	tags=55%, list=19%, signal=45%	NDUFA5/NDUFA11/NDUFA8/COX6C/ATP12A/NDUFS6/COX17/NDUFB5/UQCR10/ATP6V1H/COX7C/NDUFA6/NDUFV1/NDUFS2/UQCRQ/ATP5PD/SDHD/UQCRHL/NDUFS4/ATP5PB/ATP5ME/COX5A/NDUFV2/NDUFB3/ATP5MC3/COX8A/CYC1/NDUFAB1/ATP5F1A/NDUFA4/ATP5PO/PPA2/UQCRH/ATP6V0D2/ATP6V0A4/ATP5MC1/NDUFB6/NDUFB9/ATP5MF/ATP5F1C/NDUFC1/NDUFS3/NDUFB1/COX7A2/ATP5F1B/ATP5MG/ATP6V1B2/COX4I1/PPA1/NDUFA1/ATP6V1G3/ATP5PF/ATP6V1F/SDHB/COX5B/COX6B1/COX7B/ND…
KEGG_VALINE_LEUCINE_AND_ISOLEUCINE_DEGRADATION	KEGG_VALINE_LEUCINE_AND_ISOLEUCINE_DEGRADATION	44	-0.714293	-2.75271	1e-10	3.08333333333333e-09	1.28070175438597e-09	2546	tags=61%, list=14%, signal=53%	AOX1/HMGCL/HADHA/MCCC1/AUH/ACAD8/ACADSB/ALDH1B1/ALDH3A2/DLD/MMUT/HMGCS2/PCCA/EHHADH/HADH/MCEE/ALDH9A1/ABAT/ACADM/ACAA1/ALDH6A1/ACAT1/HIBCH/ACAA2/HIBADH/ALDH2/ECHS1
KEGG_GLYCINE_SERINE_AND_THREONINE_METABOLISM	KEGG_GLYCINE_SERINE_AND_THREONINE_METABOLISM	30	-0.778703	-2.73541	1e-10	3.08333333333333e-09	1.28070175438597e-09	1575	tags=63%, list=9%, signal=58%	CHDH/AMT/DAO/GLYCTK/GLDC/DLD/GCAT/PSPH/PSAT1/PHGDH/MAOA/SHMT1/SARDH/DMGDH/GATM/PIPOX/AGXT2/BHMT/MAOB
KEGG_PARKINSONS_DISEASE	KEGG_PARKINSONS_DISEASE	107	-0.554003	-2.55067	1e-10	3.08333333333333e-09	1.28070175438597e-09	3548	tags=50%, list=19%, signal=40%	NDUFA5/NDUFA8/COX6C/LRRK2/NDUFS6/NDUFB5/PPID/UQCR10/COX7C/NDUFA6/SLC25A5/NDUFV1/TH/NDUFS2/UQCRQ/ATP5PD/SDHD/UQCRHL/NDUFS4/PRKN/ATP5PB/COX5A/NDUFV2/NDUFB3/ATP5MC3/COX8A/CYC1/NDUFAB1/ATP5F1A/NDUFA4/ATP5PO/UQCRH/ATP5MC1/NDUFB6/NDUFB9/ATP5F1C/NDUFC1/NDUFS3/NDUFB1/COX7A2/ATP5F1B/COX4I1/NDUFA1/ATP5PF/SDHB/COX5B/COX6B1/COX7B/NDUFS5/UQCRC2/NDUFB2/PARK7/NDUFA2
KEGG_REGULATION_OF_ACTIN_CYTOSKELETON	KEGG_REGULATION_OF_ACTIN_CYTOSKELETON	210	0.462087583545484	2.24393301872124	1e-10	3.08333333333333e-09	1.28070175438597e-09	4208	tags=41%, list=23%, signal=32%	IQGAP1/ITGA5/PIK3R3/ITGB2/VAV2/MSN/PIP5K1C/PDGFB/VAV1/NCKAP1L/ITGA8/WASF2/ARPC1B/F2R/WAS/ITGA4/PDGFRB/FGFR1/SLC9A1/ITGAX/PIP4K2C/ITGB3/CRK/GSN/ITGA11/CYFIP1/CD14/MYLK3/ITGB8/ARHGEF1/ITGA3/PAK2/ITGAV/CSK/PXN/PDGFD/ITGAL/PIK3CD/MAPK1/TMSB4Y/FGF10/ARAF/FGF6/ITGAM/SSH1/ACTN1/FN1/ITGA6/MRAS/ARHGEF12/ACTN4/PDGFA/KRAS/MYH9/EGFR/ITGA1/LIMK2/SSH3/PIP4K2A/NRAS/PIKFYVE/FGF19/FGF1/FGF11/MAP2K1/MYLK/FGF21/FGF…
KEGG_CHEMOKINE_SIGNALING_PATHWAY	KEGG_CHEMOKINE_SIGNALING_PATHWAY	183	0.459051025417701	2.17767265731343	3.44679890827217e-10	9.10939711471931e-09	3.78370406471983e-09	3005	tags=32%, list=16%, signal=27%	PIK3R3/PRKACA/PREX1/VAV2/JAK3/ADCY4/VAV1/GRK2/GNG2/HCK/CX3CR1/PF4V1/FGR/WAS/SHC1/GRK5/STAT3/CRK/LYN/GNAI2/CCR4/CSK/PXN/ADCY9/CX3CL1/PLCB1/PIK3CD/ARRB2/MAPK1/PLCB2/GRB2/CXCL10/GSK3A/RELA/CXCL16/ARRB1/CXCL9/CCL3/GNG11/KRAS/CCR3/CCR1/CCL5/CCR10/DOCK2/PF4/GNB2/ADCY7/PPBP/ADCY3/STAT1/GNB4/NRAS/AKT2/RASGRP2/NFKB1/MAP2K1/CCR2
KEGG_PEROXISOME	KEGG_PEROXISOME	77	-0.558324	-2.4346	3.25237850732410e-09	7.52112529818697e-08	3.12399514519288e-08	3679	tags=47%, list=20%, signal=37%	ECH1/DDO/MLYCD/DHRS4/BAAT/HAO1/CRAT/PEX1/HMGCL/ABCD3/PXMP2/CAT/ACOX2/PEX3/GNPAT/PECR/DAO/EPHX2/HSD17B4/EHHADH/SLC25A17/ACSL1/PRDX1/PEX19/SOD1/PEX7/ECI2/PHYH/IDH1/SCP2/HACL1/ACAA1/HAO2/PRDX5/SLC27A2/PIPOX
KEGG_FATTY_ACID_METABOLISM	KEGG_FATTY_ACID_METABOLISM	41	-0.668578	-2.53114	4.09377852994935e-09	8.41498920045144e-08	3.49527289691582e-08	2253	tags=49%, list=12%, signal=43%	HADHA/ACADSB/ALDH1B1/ALDH3A2/ADH7/EHHADH/HADH/ACADL/ACSL1/ALDH9A1/ECI2/ACADM/CYP4A11/ADH6/ACAA1/CYP4A22/ACAT1/ACAA2/ALDH2/ECHS1
KEGG_NATURAL_KILLER_CELL_MEDIATED_CYTOTOXICITY	KEGG_NATURAL_KILLER_CELL_MEDIATED_CYTOTOXICITY	128	0.484976203141508	2.1897941435675	4.86809437801316e-09	9.00597459932435e-08	3.74074620626275e-08	3255	tags=38%, list=18%, signal=31%	PIK3R3/ITGB2/VAV2/TYROBP/PLCG1/MICB/VAV1/TNF/ICAM2/MICA/FCER1G/CHP1/NFATC2/SHC1/IFNA21/PTPN6/NFATC1/ICAM1/LCP2/PRF1/HLA-C/ITGAL/PIK3CD/MAPK1/ARAF/IFNAR1/HLA-B/TNFRSF10C/GRB2/CD48/HLA-E/KRAS/IFNA7/TNFRSF10D/BID/TNFSF10/SH2D1B/HLA-A/HCST/NRAS/IFNA10/RAET1E/MAP2K1/NFAT5/IFNA4/KIR3DL1/ZAP70/CD244
KEGG_CELL_ADHESION_MOLECULES_CAMS	KEGG_CELL_ADHESION_MOLECULES_CAMS	130	0.477622953559761	2.15539667140264	1.16842869590577e-08	1.96508462493243e-07	8.16222916757142e-08	3047	tags=42%, list=17%, signal=36%	CDH5/PVR/JAM3/ITGB2/SPN/ESAM/MPZL1/ITGA8/ICAM2/CD34/NLGN3/ITGA4/NECTIN2/SELPLG/ICAM1/ITGB8/HLA-DMA/CLDN11/JAM2/PECAM1/SDC3/HLA-DPA1/SELL/CD40/ITGAV/HLA-C/CD99/NLGN2/PTPRC/ITGAL/SDC4/CD86/HLA-B/ITGAM/HLA-DMB/HLA-E/ITGA6/CD4/CLDN17/NFASC/HLA-DPB1/CD80/NCAM1/HLA-DOA/SDC2/CD276/HLA-A/PTPRM/HLA-DQA1/CLDN5/CD2/CNTNAP1/CD22/SELE/CNTN1
KEGG_ARGININE_AND_PROLINE_METABOLISM	KEGG_ARGININE_AND_PROLINE_METABOLISM	50	-0.620761	-2.48293	1.39299632954342e-08	2.14753600804611e-07	8.92006421549735e-08	4226	tags=68%, list=23%, signal=52%	CPS1/ALDH7A1/PYCR3/CKM/P4HA1/P4HA2/GLUD2/ARG1/PRODH/GOT1/GLS/AMD1/SMS/ALDH1B1/DAO/ALDH3A2/AOC1/SAT1/ALDH4A1/GLUL/GLS2/ARG2/CKMT2/ALDH9A1/MAOA/AGMAT/SAT2/ASS1/NAGS/GATM/PRODH2/ALDH2/MAOB/ODC1
KEGG_PROPANOATE_METABOLISM	KEGG_PROPANOATE_METABOLISM	32	-0.705504	-2.5462	5.01812502000237e-08	7.1411779130803e-07	2.96617916162084e-07	1681	tags=56%, list=9%, signal=51%	ALDH1B1/ALDH3A2/MMUT/PCCA/EHHADH/MCEE/ALDH9A1/ABAT/ACADM/ALDH6A1/SUCLG1/SUCLG2/ACAT1/HIBCH/LDHB/ACSS3/ALDH2/ECHS1
KEGG_HUNTINGTONS_DISEASE	KEGG_HUNTINGTONS_DISEASE	165	-0.415872	-2.0248	1.41107086670606e-07	1.86462935957587e-06	7.7449754338002e-07	2352	tags=35%, list=13%, signal=31%	NDUFB5/PPID/UQCR10/TBPL1/COX7C/DNAH2/NDUFA6/SLC25A5/HDAC2/NDUFV1/TFAM/NDUFS2/PLCB4/UQCRQ/ATP5PD/SDHD/UQCRHL/NDUFS4/ATP5PB/COX5A/NDUFV2/NDUFB3/ATP5MC3/COX8A/POLR2F/CYC1/NDUFAB1/ATP5F1A/NDUFA4/ATP5PO/ITPR1/UQCRH/PPARGC1A/ATP5MC1/NDUFB6/NDUFB9/TBP/ATP5F1C/SOD1/NDUFC1/NDUFS3/NDUFB1/COX7A2/ATP5F1B/CREB3L4/GRM5/COX4I1/POLR2H/NDUFA1/ATP5PF/SDHB/COX5B/COX6B1/COX7B/NDUFS5/UQCRC2/NDUFB2/NDUFA2
KEGG_BUTANOATE_METABOLISM	KEGG_BUTANOATE_METABOLISM	34	-0.670129	-2.45122	2.12751984604214e-07	2.62394114345197e-06	1.08988735972685e-06	2386	tags=59%, list=13%, signal=51%	HMGCL/HADHA/ACSM5/ALDH5A1/ALDH1B1/PDHA1/L2HGDH/ALDH3A2/PDHB/HMGCS2/EHHADH/HADH/BDH2/ALDH9A1/ACSM2A/ABAT/ACSM3/ACAT1/ALDH2/ECHS1
KEGG_DRUG_METABOLISM_CYTOCHROME_P450	KEGG_DRUG_METABOLISM_CYTOCHROME_P450	65	-0.554437	-2.32175	2.46993214811541e-07	2.85585904625845e-06	1.18621741323964e-06	3418	tags=48%, list=19%, signal=39%	CYP2C18/CYP2A13/GSTA5/MGST3/CYP2E1/AOX1/GSTO1/UGT1A1/GSTM2/ALDH3A1/FMO2/UGT2B7/FMO5/GSTA2/UGT1A6/ADH7/CYP3A4/FMO4/UGT2A3/CYP2B6/GSTM4/UGT2B10/CYP3A5/UGT1A9/FMO1/MAOA/UGT1A5/ADH6/MGST1/GSTA1/MAOB
KEGG_ALZHEIMERS_DISEASE	KEGG_ALZHEIMERS_DISEASE	152	-0.415573	-2.0114	2.68849833208935e-07	2.92571877315606e-06	1.21523454020138e-06	2539	tags=33%, list=14%, signal=29%	COX7C/CACNA1D/PPP3CB/NDUFA6/NDUFV1/APOE/NDUFS2/PLCB4/UQCRQ/ATP5PD/GRIN2D/SDHD/UQCRHL/NDUFS4/ATP5PB/COX5A/NDUFV2/NDUFB3/ATP5MC3/COX8A/CYC1/NDUFAB1/ATP5F1A/NDUFA4/ATP5PO/ITPR1/UQCRH/ATP5MC1/NDUFB6/NDUFB9/NAE1/ATP5F1C/NDUFC1/NDUFS3/NDUFB1/COX7A2/ATP5F1B/COX4I1/CALML3/NDUFA1/ATP5PF/SDHB/COX5B/COX6B1/COX7B/NDUFS5/LPL/UQCRC2/NDUFB2/NDUFA2
KEGG_AXON_GUIDANCE	KEGG_AXON_GUIDANCE	129	0.440766006127274	1.98747935929995	8.00370635582976e-07	8.22603153238058e-06	3.41678692383376e-06	4147	tags=40%, list=23%, signal=31%	SEMA4G/SEMA7A/PLXNB2/PLXNA2/EPHB4/UNC5B/EFNB2/SEMA3F/CHP1/NFATC2/SEMA6A/PLXNA3/EPHA2/NFATC1/ROBO1/SEMA3B/RGS3/EFNB1/ABLIM3/GNAI2/SEMA4C/PAK2/PLXNB1/ABL1/MAPK1/SRGAP1/SEMA5B/ABLIM2/SRGAP2/ARHGEF12/SEMA3G/KRAS/CDK5/SLIT3/LIMK2/NRAS/SEMA6C/PLXNA1/NFAT5/SEMA5A/NRP1/EPHB3/NTN1/EFNB3/SEMA6B/PAK4/PLXNB3/RAC2/ITGB1/HRAS/UNC5C/RHOD
KEGG_VIRAL_MYOCARDITIS	KEGG_VIRAL_MYOCARDITIS	67	0.538755977211428	2.17670030642693	8.68217593662341e-07	8.45369762250174e-06	3.51135093281722e-06	2683	tags=40%, list=15%, signal=35%	ITGB2/DAG1/CCND1/CD55/EIF4G3/ICAM1/EIF4G1/HLA-DMA/PRF1/HLA-DPA1/CD40/ABL1/HLA-C/ITGAL/CD86/HLA-B/HLA-DMB/HLA-E/MYH9/HLA-DPB1/BID/CD80/HLA-DOA/HLA-A/HLA-DQA1/MYH11/CASP9
KEGG_ENDOCYTOSIS	KEGG_ENDOCYTOSIS	180	0.394039745248051	1.86610602939105	1.17134656856126e-06	1.08349557591917e-05	4.50043681605117e-06	4210	tags=41%, list=23%, signal=32%	IQSEC3/ASAP1/CSF1R/FLT1/CBL/EHD2/KDR/PIP5K1C/EHD3/GIT2/GRK2/SH3GL1/IQSEC1/RAB11B/IQSEC2/F2R/EHD4/DNAJC6/GRK5/AP2A2/ARAP3/RAB31/HLA-C/AP2B1/ARRB2/HLA-B/LDLR/EEA1/ASAP2/PLD2/RAB5B/PLD1/MVB12B/HLA-E/ARRB1/AP2S1/CLTC/IL2RB/SH3GLB2/VPS37B/EGFR/RAB5A/RET/HLA-A/IL2RG/AP2A1/SMURF1/USP8/RAB5C/LDLRAP1/PIKFYVE/EPN2/RAB11FIP5/FGFR4/ARFGAP1/RAB22A/MVB12A/ADRB1/SMAP1/SH3GLB1/ACAP2/CLTA/ERBB3/PIP5K1B/HGS/SNF8/D…
KEGG_FOCAL_ADHESION	KEGG_FOCAL_ADHESION	197	0.393203631415809	1.8922428416788	1.23263589888535e-06	1.08589352997043e-05	4.51039702349024e-06	3196	tags=32%, list=18%, signal=27%	FLT4/FLT1/ITGA5/COL4A1/PIK3R3/RAPGEF1/VAV2/CCND1/KDR/ZYX/PIP5K1C/PDGFB/COL4A2/VAV1/ITGA8/ITGA4/LAMB2/SHC1/COL4A4/CCND3/PDGFRB/FLNC/ITGB3/CRK/ITGA11/TLN1/MYLK3/ITGB8/FLNA/ITGA3/PAK2/ITGAV/PXN/PDGFD/PIK3CD/MAPK1/LAMA5/ACTN1/GRB2/COL1A2/FN1/ILK/ITGA6/PARVB/ACTN4/PDGFA/EGFR/LAMC1/ITGA1/COL11A2/LAMA4/PDPK1/CCND2/CAPN2/AKT2/PARVA/MAP2K1/XIAP/MYLK/LAMB3/ITGB5/PTEN/COL3A1
KEGG_CYTOKINE_CYTOKINE_RECEPTOR_INTERACTION	KEGG_CYTOKINE_CYTOKINE_RECEPTOR_INTERACTION	256	0.364190783057878	1.81069038821725	1.40700488717723e-06	1.18316320058085e-05	4.91441898392048e-06	3702	tags=30%, list=20%, signal=25%	CSF1R/FLT4/FLT1/IL15RA/LTBR/TGFBR2/CNTFR/KDR/PDGFB/IL10RA/TGFB1/TNF/TNFRSF1B/BMPR2/CX3CR1/PF4V1/IL17RA/ACVRL1/IL4R/IFNA21/PDGFRB/TNFRSF21/IL5RA/IL13RA1/IL21R/BMP2/ACVR2B/CCR4/CD40/CX3CL1/IFNAR1/TNFRSF10C/CXCL10/OSMR/CXCL16/CXCL9/CCL3/IL2RB/CSF1/PDGFA/CSF2RB/EGFR/IFNA7/IL3RA/TNFRSF10D/CCR3/CCR1/TNFSF10/CSF3R/TNFRSF12A/FLT3LG/CCL5/IL10RB/CCR10/PLEKHO2/PF4/IL1RAP/TNFRSF11A/IL1B/IL2RG/INHBB/TNFRSF4/P…
KEGG_SPLICEOSOME	KEGG_SPLICEOSOME	122	-0.421708	-1.96542	2.87565846776932e-06	2.3130296371188e-05	9.60746307309659e-06	4347	tags=47%, list=24%, signal=36%	SF3B4/HSPA1L/HSPA6/SRSF6/SRSF7/SF3B3/THOC2/SNRPC/SNU13/LSM8/SNRPE/LSM3/HSPA8/U2SURP/SLU7/PPIH/PRPF3/SNRNP70/BCAS2/RBM25/SRSF10/DDX42/SNRNP40/HNRNPK/SF3B1/NCBP1/HNRNPU/HSPA1A/CDC5L/SNRPD1/SF3A3/PLRG1/LSM6/RBMX/THOC1/EIF4A3/TRA2B/HSPA1B/PRPF4/DDX5/CRNKL1/SNRPD3/HNRNPC/SRSF5/SNRPA1/SRSF3/SNRPF/SRSF2/SF3B6/SNRPD2/HNRNPA1/SYF2/HNRNPM/SNRPB2/MAGOHB/SRSF9/CWC15
KEGG_BETA_ALANINE_METABOLISM	KEGG_BETA_ALANINE_METABOLISM	22	-0.71993	-2.35409	3.14591304436963e-06	2.42497463836826e-05	1.00724408876747e-05	4213	tags=82%, list=23%, signal=63%	AOC3/ALDH7A1/MLYCD/GAD1/CNDP1/HADHA/SMS/ALDH1B1/ALDH3A2/EHHADH/ALDH9A1/ABAT/UPB1/ACADM/DPYS/HIBCH/ALDH2/ECHS1
KEGG_HISTIDINE_METABOLISM	KEGG_HISTIDINE_METABOLISM	28	-0.672899	-2.32843	3.31725209026153e-06	2.45476654679353e-05	1.01961853721723e-05	2213	tags=54%, list=12%, signal=47%	TRMT11/ALDH3A1/ALDH1B1/ALDH3A2/AOC1/ACY3/BUD23/ASPA/HNMT/ALDH9A1/FTCD/MAOA/DDC/ALDH2/MAOB
KEGG_HEMATOPOIETIC_CELL_LINEAGE	KEGG_HEMATOPOIETIC_CELL_LINEAGE	83	0.487625946921824	2.04945465529508	5.01177957991648e-06	3.56607393186365e-05	1.48121420782957e-05	2905	tags=36%, list=16%, signal=31%	CSF1R/ITGA5/TNF/CD34/CD55/CD37/IL4R/ITGA4/ITGB3/IL5RA/CD14/ITGA3/CD44/ITGAM/CD36/CD38/ITGA6/CD4/CSF1/MS4A1/IL3RA/ITGA1/CSF3R/CD9/FLT3LG/IL1B/CD1D/CD2/CD22/GP1BA
KEGG_ECM_RECEPTOR_INTERACTION	KEGG_ECM_RECEPTOR_INTERACTION	83	0.484160713466912	2.03489054343703	6.00789793543963e-06	4.11652265946789e-05	1.70985009468652e-05	3196	tags=42%, list=18%, signal=35%	ITGA5/COL4A1/HSPG2/DAG1/COL4A2/ITGA8/ITGA4/LAMB2/COL4A4/ITGB3/ITGA11/ITGB8/AGRN/ITGA3/SDC3/ITGAV/SDC4/CD44/LAMA5/CD36/COL1A2/FN1/ITGA6/LAMC1/ITGA1/COL11A2/LAMA4/GP6/SDC2/CD47/HMMR/GP1BA/LAMB3/ITGB5/COL3A1
KEGG_FC_GAMMA_R_MEDIATED_PHAGOCYTOSIS	KEGG_FC_GAMMA_R_MEDIATED_PHAGOCYTOSIS	92	0.470088610422603	2.00228263966067	7.69560051311226e-06	5.08459319616346e-05	2.11195051675637e-05	1601	tags=26%, list=9%, signal=24%	ASAP1/PLPP3/PIK3R3/PLPP1/VAV2/PLCG1/PIP5K1C/VAV1/INPP5D/WASF2/HCK/ARPC1B/AMPH/WAS/CRK/GSN/LYN/PTPRC/PIK3CD/MAPK1/ASAP2/PLD2/PLD1/GAB2
KEGG_LYSOSOME	KEGG_LYSOSOME	119	0.424314096308117	1.89150503657238	1.29569803424232e-05	8.26565987361482e-05	3.43324705987984e-05	3866	tags=43%, list=21%, signal=34%	ABCA2/LAPTM5/GNPTAB/DNASE2/CTSS/ATP6AP1/IDS/ATP6V0D1/ARSA/NAGLU/AP1M1/GNS/NAGA/MAN2B1/ENTPD4/IGF2R/GALNS/SLC11A1/TCIRG1/AP4E1/TPP1/SGSH/CTSA/HEXA/GNPTG/CTSD/LAMP1/CLTC/AP1B1/MCOLN1/AP3D1/GM2A/SMPD1/ATP6V0C/LAMP2/AP1S3/AP3M1/PLA2G15/SCARB2/CD68/GGA3/CLN5/GLB1/GAA/ATP6V0B/SORT1/CLTA/GALC/HEXB/ACP2/CTSO
KEGG_JAK_STAT_SIGNALING_PATHWAY	KEGG_JAK_STAT_SIGNALING_PATHWAY	151	0.390261497656726	1.79867631892686	1.80330666259012e-05	0.000111203910859724	4.61899601295013e-05	3117	tags=28%, list=17%, signal=24%	IL15RA/PIK3R3/SPRY4/SPRED2/CBL/JAK3/CCND1/CNTFR/IL10RA/IL4R/SPRY1/IFNA21/PTPN6/CCND3/STAT3/IL5RA/PIAS4/SOCS4/IL13RA1/IL21R/CREBBP/PIK3CD/STAT6/IFNAR1/GRB2/OSMR/IL2RB/JAK1/PIAS3/CSF2RB/IFNA7/SPRY3/IL3RA/CSF3R/IL10RB/CCND2/IL2RG/STAT1/AKT2/IFNA10/IFNA4/IL12RB1/PRL
KEGG_ASCORBATE_AND_ALDARATE_METABOLISM	KEGG_ASCORBATE_AND_ALDARATE_METABOLISM	23	-0.673551	-2.20974	2.7243687169332e-05	0.000159307836349999	6.61705380002842e-05	1681	tags=57%, list=9%, signal=51%	UGT1A1/ALDH1B1/UGT2B7/ALDH3A2/UGT1A6/UGT2A3/UGT2B10/ALDH9A1/UGT1A9/UGDH/UGT1A5/MIOX/ALDH2
KEGG_ALANINE_ASPARTATE_AND_GLUTAMATE_METABOLISM	KEGG_ALANINE_ASPARTATE_AND_GLUTAMATE_METABOLISM	31	-0.620346	-2.22287	2.75559500713512e-05	0.000159307836349999	6.61705380002842e-05	3590	tags=58%, list=20%, signal=47%	DDO/IL4I1/ASNS/GLUD2/GAD1/GOT1/GLS/ALDH5A1/ACY3/ALDH4A1/GLUL/GLS2/ASPA/GPT2/ABAT/NIT2/ASS1/AGXT2
KEGG_TRYPTOPHAN_METABOLISM	KEGG_TRYPTOPHAN_METABOLISM	40	-0.569128	-2.13888	3.4271007501485e-05	0.000192125345084083	7.98017080576844e-05	2546	tags=52%, list=14%, signal=45%	AOX1/WARS2/AFMID/HADHA/CAT/ALDH1B1/ALDH3A2/AOC1/EHHADH/HADH/OGDHL/ALDH9A1/AADAT/MAOA/KMO/ACAT1/DDC/ALDH2/ECHS1/MAOB/ACMSD
KEGG_CITRATE_CYCLE_TCA_CYCLE	KEGG_CITRATE_CYCLE_TCA_CYCLE	29	-0.620221	-2.16979	4.0148668172942e-05	0.000218455988588067	9.07384760564944e-05	1640	tags=48%, list=9%, signal=44%	SDHD/PDHA1/FH/PDHB/DLD/OGDHL/PCK2/ACO1/IDH3B/PCK1/IDH1/SUCLG1/SUCLG2/SDHB
KEGG_METABOLISM_OF_XENOBIOTICS_BY_CYTOCHROME_P450	KEGG_METABOLISM_OF_XENOBIOTICS_BY_CYTOCHROME_P450	62	-0.484161	-2.00728	4.33961264276129e-05	0.000229379525403097	9.52757061418269e-05	2799	tags=55%, list=15%, signal=47%	UGT1A8/GSTM5/CYP1A2/GSTZ1/AKR1C2/GSTK1/GSTA4/ADH5/CYP2C18/GSTA5/MGST3/CYP2E1/GSTO1/UGT1A1/CYP2F1/GSTM2/DHDH/ALDH3A1/UGT2B7/GSTA2/UGT1A6/ADH7/CYP3A4/UGT2A3/CYP2B6/GSTM4/UGT2B10/CYP3A5/UGT1A9/UGT1A5/ADH6/MGST1/AKR1C3/GSTA1
KEGG_PATHWAYS_IN_CANCER	KEGG_PATHWAYS_IN_CANCER	321	0.319195529625465	1.62156006886895	4.65969918449855e-05	0.000239456763647842	9.94614153416357e-05	4087	tags=34%, list=22%, signal=27%	CSF1R/COL4A1/PIK3R3/CDK2/JUP/CBL/RALGDS/PLCG1/TGFBR2/CCND1/PDGFB/COL4A2/TGFB1/RB1/MTOR/LAMB2/COL4A4/PDGFRB/FGFR1/BAX/STAT3/CRK/CEBPA/PIAS4/CDK6/ETS1/SPI1/RARA/PML/BMP2/ITGA3/EPAS1/ABL1/ITGAV/FZD1/CREBBP/PIK3CD/MAPK1/FGF10/ARAF/FGF6/TFG/LAMA5/RXRA/GRB2/PLD1/TCF7L1/WNT8B/MMP2/RELA/FN1/ITGA6/RUNX1T1/JAK1/PIAS3/PDGFA/KRAS/EGFR/LAMC1/BRCA2/SMAD3/BID/CSF3R/LAMA4/FLT3LG/RET/MLH1/CTNNA1/RASSF5/TP53/RUNX1…
KEGG_MAPK_SIGNALING_PATHWAY	KEGG_MAPK_SIGNALING_PATHWAY	264	0.3289464530158	1.63849311199838	8.24064768813288e-05	0.000412032384406644	0.000171142896510299	3354	tags=29%, list=18%, signal=24%	TAOK2/PRKACA/MAP4K2/CDC25B/NTRK2/TGFBR2/TAOK1/MAP3K11/PDGFB/TGFB1/PTPN7/TNF/MAP4K4/GADD45A/SRF/DUSP7/DUSP10/CHP1/NFATC2/PDGFRB/FGFR1/FLNC/DUSP3/CACNA1C/CRK/MAP2K3/CD14/FLNA/PAK2/RELB/PPP5C/DUSP6/MAP3K6/TAB1/ARRB2/MAPK1/FGF10/RPS6KA2/DUSP8/MAPK7/FGF6/GRB2/RASGRP3/CACNA2D1/RELA/MRAS/ARRB1/PDGFA/KRAS/MEF2C/EGFR/DUSP5/RPS6KA4/IL1B/TP53/MAPT/MAP3K3/NRAS/AKT2/FGF19/FGF1/RASGRP2/DUSP14/FGF11/RASGRP4/NFK…
KEGG_GLYCOSAMINOGLYCAN_DEGRADATION	KEGG_GLYCOSAMINOGLYCAN_DEGRADATION	21	0.666728915301691	2.04624462319784	8.78857235032011e-05	0.000427864706528742	0.000177719053067415	5025	tags=76%, list=28%, signal=55%	IDS/NAGLU/GNS/GALNS/SGSH/HEXA/HYAL3/HPSE/HYAL2/GLB1/HEXB/GUSB/HGSNAT/IDUA/HS3ST3B1/SPAM1
KEGG_GLYOXYLATE_AND_DICARBOXYLATE_METABOLISM	KEGG_GLYOXYLATE_AND_DICARBOXYLATE_METABOLISM	16	-0.701387	-2.05137	0.000136405352715567	0.000647051032112306	0.000268760883893021	3579	tags=62%, list=20%, signal=50%	MDH1/HYI/HAO1/AFMID/MTHFD1/GLYCTK/MTHFD2/GRHPR/ACO1/HAO2
KEGG_LEISHMANIA_INFECTION	KEGG_LEISHMANIA_INFECTION	67	0.470791916731022	1.90210958719364	0.000148800374316435	0.000686069290396247	0.00028496761421864	5531	tags=58%, list=30%, signal=41%	ITGB2/TGFB1/TNF/NCF2/ITGA4/PTPN6/HLA-DMA/HLA-DPA1/TAB1/MAPK1/ITGAM/HLA-DMB/RELA/JAK1/CYBA/HLA-DPB1/HLA-DOA/IL1B/HLA-DQA1/STAT1/NFKB1/FCGR2A/MAPK14/FCGR3B/MARCKSL1/ITGB1/MAPK11/MYD88/MAPK12/IFNGR2/TLR4/NCF4/HLA-DRA/IL4/IL10/IRAK1/FCGR3A/TRAF6/TLR2
KEGG_ACUTE_MYELOID_LEUKEMIA	KEGG_ACUTE_MYELOID_LEUKEMIA	56	0.498566383788535	1.95063994067499	0.000152047788682411	0.000686069290396247	0.00028496761421864	2977	tags=41%, list=16%, signal=34%	PIK3R3/JUP/CCND1/MTOR/STAT3/CEBPA/SPI1/RARA/PML/PIM2/PIK3CD/MAPK1/ARAF/GRB2/TCF7L1/RELA/RUNX1T1/KRAS/RUNX1/NRAS/AKT2/NFKB1/MAP2K1
KEGG_ANTIGEN_PROCESSING_AND_PRESENTATION	KEGG_ANTIGEN_PROCESSING_AND_PRESENTATION	77	0.442547505760721	1.84130659394572	0.000182423413376342	0.000803531701776744	0.000333757122217367	3063	tags=34%, list=17%, signal=28%	TAP1/TAP2/TAPBP/CTSS/KIR3DL3/IFI30/CD74/IFNA21/CIITA/HLA-DMA/HSPA5/HLA-DPA1/HLA-C/HLA-B/HLA-DMB/HLA-E/CD4/IFNA7/HLA-DPB1/HLA-DOA/CALR/HLA-A/HLA-DQA1/IFNA10/IFNA4/KIR3DL1
KEGG_ALLOGRAFT_REJECTION	KEGG_ALLOGRAFT_REJECTION	35	0.568027785575035	1.9765681583514	0.000216900322046529	0.000933175804153671	0.000387606450658424	2429	tags=43%, list=13%, signal=37%	TNF/HLA-DMA/PRF1/HLA-DPA1/CD40/HLA-C/CD86/HLA-B/HLA-DMB/HLA-E/HLA-DPB1/CD80/HLA-DOA/HLA-A/HLA-DQA1
KEGG_PENTOSE_AND_GLUCURONATE_INTERCONVERSIONS	KEGG_PENTOSE_AND_GLUCURONATE_INTERCONVERSIONS	26	-0.617547	-2.08749	0.000295921630473886	0.00124421594631066	0.000516800933602719	2871	tags=50%, list=16%, signal=42%	XYLB/UGT1A1/DHDH/UGT2B7/UGT1A6/UGT2A3/UGT2B10/UGT1A9/UGDH/UGT1A5/DCXR/CRYL1/RPE
KEGG_LEUKOCYTE_TRANSENDOTHELIAL_MIGRATION	KEGG_LEUKOCYTE_TRANSENDOTHELIAL_MIGRATION	114	0.392360219727961	1.74859455305809	0.000309657094562868	0.00127303472209179	0.000528771179019635	2535	tags=28%, list=14%, signal=24%	CDH5/PIK3R3/JAM3/ITGB2/VAV2/MSN/PLCG1/CYBB/ESAM/VAV1/NCF2/ITGA4/SIPA1/ICAM1/RAPGEF4/GNAI2/CLDN11/JAM2/PECAM1/PXN/CD99/ITGAL/PIK3CD/ITGAM/ACTN1/MMP2/ACTN4/CLDN17/CYBA/CTNNA1/RASSF5/CLDN5
KEGG_NOTCH_SIGNALING_PATHWAY	KEGG_NOTCH_SIGNALING_PATHWAY	47	0.495814348572242	1.85833168167464	0.000505370234005274	0.00203246724545599	0.00084421114605	2665	tags=34%, list=15%, signal=29%	NOTCH4/NOTCH1/DTX3L/NCOR2/DLL4/KAT2B/NCSTN/DTX4/JAG2/MAML3/CREBBP/DLL1/MFNG/ADAM17/NUMBL/DVL1
KEGG_TYROSINE_METABOLISM	KEGG_TYROSINE_METABOLISM	41	-0.495054	-1.8742	0.000708815566810319	0.00277304539146063	0.00115181970740612	4858	tags=54%, list=27%, signal=39%	DBH/GSTZ1/TYRP1/DCT/AOC3/MIF/ADH5/IL4I1/GOT1/AOX1/TRMT11/TH/ALDH3A1/ADH7/BUD23/TPO/MAOA/HPD/ADH6/HGD/DDC/MAOB
KEGG_LYSINE_DEGRADATION	KEGG_LYSINE_DEGRADATION	44	-0.501363	-1.93213	0.00071949285832492	0.00277304539146063	0.00115181970740612	2499	tags=43%, list=14%, signal=37%	SUV39H2/HADHA/ASH1L/AASDHPPT/ALDH1B1/ALDH3A2/TMLHE/EHHADH/HADH/BBOX1/OGDHL/ALDH9A1/AADAT/AASS/SETMAR/ACAT1/PIPOX/ALDH2/ECHS1
KEGG_GRAFT_VERSUS_HOST_DISEASE	KEGG_GRAFT_VERSUS_HOST_DISEASE	37	0.532595678257875	1.89441664343464	0.000803198444273121	0.00303248392225566	0.00125958080412326	3868	tags=49%, list=21%, signal=38%	TNF/HLA-DMA/PRF1/HLA-DPA1/HLA-C/CD86/HLA-B/HLA-DMB/HLA-E/HLA-DPB1/CD80/HLA-DOA/HLA-A/IL1B/HLA-DQA1/KIR3DL1/GZMB/HLA-F
KEGG_ONE_CARBON_POOL_BY_FOLATE	KEGG_ONE_CARBON_POOL_BY_FOLATE	17	-0.640898	-1.91064	0.000876462986633917	0.00324291305054549	0.0013469852215637	3150	tags=53%, list=17%, signal=44%	MTHFS/ATIC/MTHFD1/MTFMT/AMT/ALDH1L1/MTHFD2/FTCD/SHMT1
KEGG_B_CELL_RECEPTOR_SIGNALING_PATHWAY	KEGG_B_CELL_RECEPTOR_SIGNALING_PATHWAY	74	0.422895685534028	1.74605141170486	0.000901915506747252	0.00327165428918121	0.00135892326094013	3185	tags=36%, list=17%, signal=30%	PIK3R3/VAV2/VAV1/INPP5D/CHP1/NFATC2/PTPN6/NFATC1/CD81/LYN/PIK3CD/MAPK1/GRB2/RASGRP3/CD79A/RELA/CD79B/KRAS/NFKBIE/NRAS/AKT2/CD22/NFKB1/MAP2K1/NFAT5/LILRB3/BTK
KEGG_GLYCOLYSIS_GLUCONEOGENESIS	KEGG_GLYCOLYSIS_GLUCONEOGENESIS	60	-0.436121	-1.7815	0.00115101468345257	0.00409495608536011	0.00170089214356352	3707	tags=43%, list=20%, signal=35%	ENO1/ADH5/GCK/PGK2/PGAM2/PFKP/ALDOC/ALDH3A1/ALDH1B1/PGM1/PKLR/PDHA1/ALDH3A2/PDHB/DLD/ADH7/ALDH9A1/FBP1/PCK2/PCK1/ADH6/ALDOB/AKR1A1/GALM/LDHB/ALDH2
KEGG_INTESTINAL_IMMUNE_NETWORK_FOR_IGA_PRODUCTION	KEGG_INTESTINAL_IMMUNE_NETWORK_FOR_IGA_PRODUCTION	45	0.4832882979145	1.79734485790637	0.00135855132617875	0.00464056470158719	0.00192751762853977	2429	tags=31%, list=13%, signal=27%	IL15RA/LTBR/TGFB1/ITGA4/HLA-DMA/HLA-DPA1/CD40/CD86/HLA-DMB/HLA-DPB1/CD80/HLA-DOA/CCR10/HLA-DQA1
KEGG_RETINOL_METABOLISM	KEGG_RETINOL_METABOLISM	59	-0.429409	-1.76108	0.00139768647618859	0.00464056470158719	0.00192751762853977	3676	tags=39%, list=20%, signal=31%	ADH5/RDH12/DHRS4/CYP2C18/CYP2A13/PNPLA4/UGT1A1/BCO1/UGT2B7/UGT1A6/ADH7/CYP3A4/UGT2A3/CYP2B6/UGT2B10/CYP3A5/UGT1A9/UGT1A5/CYP4A11/ADH6/RDH10/CYP4A22/ALDH1A1
KEGG_CHRONIC_MYELOID_LEUKEMIA	KEGG_CHRONIC_MYELOID_LEUKEMIA	72	0.426123548380796	1.7500257393658	0.00141747850915037	0.00464056470158719	0.00192751762853977	2977	tags=35%, list=16%, signal=29%	PIK3R3/CBL/TGFBR2/CCND1/TGFB1/RB1/SHC1/CRK/CDK6/ABL1/PIK3CD/MAPK1/ARAF/GRB2/GAB2/RELA/KRAS/SMAD3/TP53/RUNX1/NRAS/AKT2/E2F3/NFKB1/MAP2K1
KEGG_LIMONENE_AND_PINENE_DEGRADATION	KEGG_LIMONENE_AND_PINENE_DEGRADATION	10	-0.74594	-1.90909	0.0014202625006171	0.00464056470158719	0.00192751762853977	2253	tags=70%, list=12%, signal=61%	HADHA/ALDH1B1/ALDH3A2/EHHADH/ALDH9A1/ALDH2/ECHS1
KEGG_TYPE_I_DIABETES_MELLITUS	KEGG_TYPE_I_DIABETES_MELLITUS	41	0.50608073061848	1.84361877566846	0.0014297956107593	0.00464056470158719	0.00192751762853977	2429	tags=39%, list=13%, signal=34%	TNF/HLA-DMA/PRF1/HLA-DPA1/HLA-C/CD86/HLA-B/HLA-DMB/HLA-E/HLA-DPB1/CD80/HLA-DOA/HLA-A/ICA1/IL1B/HLA-DQA1
KEGG_TOLL_LIKE_RECEPTOR_SIGNALING_PATHWAY	KEGG_TOLL_LIKE_RECEPTOR_SIGNALING_PATHWAY	98	0.388843259677965	1.69101078186334	0.00161274242213615	0.00507147946522786	0.00210650356165937	3313	tags=36%, list=18%, signal=29%	PIK3R3/TNF/TLR6/IFNA21/TLR3/MAP2K3/CD14/TICAM1/CD40/TAB1/PIK3CD/MAPK1/IFNAR1/CD86/TLR8/CXCL10/RELA/CXCL9/CCL3/IFNA7/IKBKE/CD80/CCL5/IL1B/STAT1/AKT2/IRF7/IFNA10/TLR7/NFKB1/MAP2K1/IFNA4/TIRAP/CXCL11/MAPK14
KEGG_MELANOMA	KEGG_MELANOMA	70	0.420056128993387	1.71390497367164	0.00161739074836997	0.00507147946522786	0.00210650356165937	3154	tags=37%, list=17%, signal=31%	PIK3R3/CCND1/PDGFB/RB1/PDGFRB/FGFR1/CDK6/PDGFD/PIK3CD/MAPK1/FGF10/ARAF/FGF6/PDGFA/KRAS/EGFR/TP53/NRAS/AKT2/FGF19/FGF1/FGF11/E2F3/MAP2K1/FGF21/PTEN
KEGG_PANCREATIC_CANCER	KEGG_PANCREATIC_CANCER	69	0.433222030816747	1.76427238563753	0.00175411933665331	0.00540853462134769	0.00224650371185423	4070	tags=43%, list=22%, signal=34%	PIK3R3/RALGDS/TGFBR2/CCND1/TGFB1/RB1/STAT3/CDK6/PIK3CD/MAPK1/ARAF/PLD1/RELA/JAK1/KRAS/EGFR/BRCA2/SMAD3/TP53/STAT1/CASP9/AKT2/E2F3/NFKB1/MAP2K1/VEGFA/TGFBR1/IKBKG/RAC2/VEGFC
KEGG_PYRUVATE_METABOLISM	KEGG_PYRUVATE_METABOLISM	40	-0.489961	-1.84136	0.00196457238460046	0.00595812936313253	0.00247478488482888	1681	tags=38%, list=9%, signal=34%	ALDH1B1/PKLR/PDHA1/ALDH3A2/PDHB/DLD/GLO1/ME3/ALDH9A1/PCK2/GRHPR/PCK1/ACAT1/LDHB/ALDH2
KEGG_CARDIAC_MUSCLE_CONTRACTION	KEGG_CARDIAC_MUSCLE_CONTRACTION	71	-0.395238	-1.68229	0.00226184048823992	0.00672068863202758	0.00279152358542255	2804	tags=31%, list=15%, signal=26%	CACNB4/UQCR10/TNNC1/COX7C/CACNA1D/SLC8A1/UQCRQ/UQCRHL/COX5A/COX8A/CYC1/ATP1B4/CACNA2D2/UQCRH/TPM2/COX7A2/COX4I1/COX5B/TPM1/COX6B1/COX7B/UQCRC2
KEGG_NITROGEN_METABOLISM	KEGG_NITROGEN_METABOLISM	22	-0.582292	-1.90403	0.00228866693955534	0.00672068863202758	0.00279152358542255	3471	tags=77%, list=19%, signal=63%	CA8/CA5A/HAL/CTH/CPS1/ASNS/CA9/GLUD2/GLS/CA4/CA13/AMT/GLUL/GLS2/CA2/CA12/CA3
KEGG_PROSTATE_CANCER	KEGG_PROSTATE_CANCER	88	0.381470542124365	1.62033386165263	0.00253652221473508	0.00733213452696859	0.00304549542229705	3154	tags=33%, list=17%, signal=27%	PIK3R3/CREB3L2/CDK2/CCND1/PDGFB/RB1/MTOR/PDGFRB/FGFR1/PDGFD/CREBBP/PIK3CD/MAPK1/ARAF/GRB2/TCF7L1/RELA/PDGFA/KRAS/EGFR/PDPK1/TP53/NRAS/CASP9/AKT2/E2F3/NFKB1/MAP2K1/PTEN
KEGG_DRUG_METABOLISM_OTHER_ENZYMES	KEGG_DRUG_METABOLISM_OTHER_ENZYMES	48	-0.438897	-1.74832	0.00279825750233717	0.00796427135280578	0.00330806150073868	1818	tags=33%, list=10%, signal=30%	UPP1/UGT1A1/TPMT/GMPS/UGT2B7/CES2/UGT1A6/CYP3A4/UGT2A3/UGT2B10/CYP3A5/UPP2/UGT1A9/UPB1/UGT1A5/DPYS
KEGG_INOSITOL_PHOSPHATE_METABOLISM	KEGG_INOSITOL_PHOSPHATE_METABOLISM	54	0.438254396640533	1.70201457609675	0.00290305691958434	0.00813735651701672	0.00337995462726726	4311	tags=50%, list=24%, signal=38%	PIK3C2B/PLCG1/INPPL1/PIP5K1C/IPMK/INPP5K/PIP4K2C/SYNJ2/PLCB1/PIK3CD/INPP5B/PLCB2/SYNJ1/PI4KA/PLCD4/PIP4K2A/PIKFYVE/CDIPT/PLCD3/PTEN/ITPKA/PIP5K1B/PLCD1/INPP4A/MINPP1/ITPKB/PI4KB
KEGG_PPAR_SIGNALING_PATHWAY	KEGG_PPAR_SIGNALING_PATHWAY	66	-0.407805	-1.71418	0.00313092718489329	0.00864509745082474	0.00359085128825153	2183	tags=32%, list=12%, signal=28%	APOA2/CYP8B1/APOC3/ACOX2/FABP3/FABP4/HMGCS2/EHHADH/ACADL/ACSL1/PCK2/DBI/ACADM/PCK1/FABP1/CYP4A11/SCP2/ACAA1/CYP4A22/LPL/SLC27A2
KEGG_AUTOIMMUNE_THYROID_DISEASE	KEGG_AUTOIMMUNE_THYROID_DISEASE	48	0.452737270988914	1.70028189778853	0.00411107342123369	0.0111845379842387	0.00464564024380897	3026	tags=38%, list=17%, signal=31%	IFNA21/HLA-DMA/PRF1/HLA-DPA1/CD40/HLA-C/CD86/HLA-B/HLA-DMB/HLA-E/IFNA7/HLA-DPB1/CD80/HLA-DOA/HLA-A/HLA-DQA1/IFNA10/IFNA4
KEGG_ARRHYTHMOGENIC_RIGHT_VENTRICULAR_CARDIOMYOPATHY_ARVC	KEGG_ARRHYTHMOGENIC_RIGHT_VENTRICULAR_CARDIOMYOPATHY_ARVC	74	0.392321169662523	1.61981537188284	0.00417817436509917	0.0112023515585992	0.00465303933870693	2295	tags=30%, list=13%, signal=26%	ATP2A2/ITGA5/JUP/DAG1/ITGA8/ITGA4/ITGB3/CACNA1C/ITGA11/ITGB8/ITGA3/ITGAV/DSC2/ACTN1/TCF7L1/LMNA/CACNA2D1/ITGA6/ACTN4/ITGA1/CTNNA1/EMD
KEGG_GLYCOSPHINGOLIPID_BIOSYNTHESIS_GLOBO_SERIES	KEGG_GLYCOSPHINGOLIPID_BIOSYNTHESIS_GLOBO_SERIES	14	0.656204375931789	1.80328626898123	0.00443127248469064	0.011711220138111	0.00486440438169048	4792	tags=64%, list=26%, signal=47%	NAGA/ST3GAL1/ST3GAL2/HEXA/FUT1/B3GALNT1/HEXB/B3GALT5/FUT9
KEGG_CYSTEINE_AND_METHIONINE_METABOLISM	KEGG_CYSTEINE_AND_METHIONINE_METABOLISM	33	-0.483148	-1.75482	0.00469623516934225	0.0122366691032157	0.00508265629891748	5964	tags=64%, list=33%, signal=43%	MAT1A/LDHAL6A/MTR/LDHC/CTH/APIP/LDHAL6B/MPST/DNMT3B/IL4I1/AHCYL1/AHCYL2/GOT1/AMD1/MAT2A/MAT2B/SMS/AHCY/ADI1/LDHB/BHMT
KEGG_PRIMARY_IMMUNODEFICIENCY	KEGG_PRIMARY_IMMUNODEFICIENCY	35	0.496228243631806	1.72672705551602	0.00482602602764853	0.0124002057654858	0.00515058333360151	3745	tags=46%, list=21%, signal=36%	TAP1/TAP2/JAK3/CIITA/CD40/PTPRC/CD79A/RAG1/CD4/IL2RG/UNG/BTK/ZAP70/CD8B/IKBKG/AICDA
KEGG_GLUTATHIONE_METABOLISM	KEGG_GLUTATHIONE_METABOLISM	46	-0.425372	-1.67022	0.00512026379108868	0.01282641559892	0.00532761501406064	2799	tags=61%, list=15%, signal=52%	MGST2/GPX1/GSTA3/GGT7/RRM2B/GSR/GSTM5/GSTZ1/GSTK1/GSTA4/GSS/GSTA5/MGST3/GPX2/GSTO1/GPX4/GSTM2/GPX6/SMS/GSTA2/GGT6/ANPEP/GSTM4/GPX3/IDH1/MGST1/GSTA1/ODC1
KEGG_GLIOMA	KEGG_GLIOMA	64	0.405718428871693	1.64135666553354	0.00513056623956798	0.01282641559892	0.00532761501406064	3154	tags=36%, list=17%, signal=30%	PIK3R3/PLCG1/CCND1/PDGFB/RB1/MTOR/SHC1/PDGFRB/CDK6/PIK3CD/MAPK1/ARAF/GRB2/PDGFA/KRAS/EGFR/CAMK2A/TP53/NRAS/AKT2/E2F3/MAP2K1/PTEN
KEGG_GLYCOSAMINOGLYCAN_BIOSYNTHESIS_KERATAN_SULFATE	KEGG_GLYCOSAMINOGLYCAN_BIOSYNTHESIS_KERATAN_SULFATE	15	0.631306593416656	1.77308194268303	0.00521369828851935	0.0128604557783477	0.00534175403595667	1576	tags=40%, list=9%, signal=37%	B3GNT7/ST3GAL1/CHST2/B4GAT1/ST3GAL2/CHST1
KEGG_N_GLYCAN_BIOSYNTHESIS	KEGG_N_GLYCAN_BIOSYNTHESIS	46	0.458202958721391	1.71121171916822	0.00607774594189767	0.0147945131480404	0.00614508938723725	4359	tags=39%, list=24%, signal=30%	RPN2/MGAT5/ALG3/ST6GAL1/DDOST/MAN1B1/MGAT2/MGAT4B/MGAT1/GANAB/MAN1C1/STT3B/ALG14/MAN2A2/DPAGT1/RPN1/ALG12/DOLPP1
KEGG_DILATED_CARDIOMYOPATHY	KEGG_DILATED_CARDIOMYOPATHY	90	0.357894291924372	1.52857229417458	0.00632385766219758	0.0151936839935916	0.00631089007984174	3477	tags=31%, list=19%, signal=25%	ATP2A2/ITGA5/PRKACA/DAG1/ADCY4/TGFB1/TNF/ITGA8/ITGA4/ITGB3/CACNA1C/ITGA11/ITGB8/ITGA3/ITGAV/ADCY9/LMNA/CACNA2D1/ITGA6/ITGA1/EMD/ADCY7/ADCY3/TPM3/ITGB5/ADRB1/CACNB1/MYL2
KEGG_NON_SMALL_CELL_LUNG_CANCER	KEGG_NON_SMALL_CELL_LUNG_CANCER	53	0.420761802207097	1.62670098200206	0.00682594087923406	0.0161897315725423	0.00672461112259226	2977	tags=38%, list=16%, signal=32%	PIK3R3/PLCG1/CCND1/RB1/CDK6/PIK3CD/MAPK1/ARAF/RXRA/GRB2/KRAS/EGFR/PDPK1/RASSF5/TP53/NRAS/CASP9/AKT2/E2F3/MAP2K1
KEGG_SELENOAMINO_ACID_METABOLISM	KEGG_SELENOAMINO_ACID_METABOLISM	22	-0.546751	-1.78781	0.00703746199436726	0.016480132518455	0.00684523285261572	6116	tags=77%, list=33%, signal=51%	LCMT2/MAT1A/METTL6/GGT7/CTH/PAPSS2/SEPHS1/AHCYL1/AHCYL2/PAPSS1/TRMT11/MAT2A/MAT2B/BUD23/GGT6/AHCY/SEPHS2
KEGG_SMALL_CELL_LUNG_CANCER	KEGG_SMALL_CELL_LUNG_CANCER	83	0.382192898924035	1.60632759775222	0.0085474010576736	0.0197658649458702	0.00821000364750227	4020	tags=42%, list=22%, signal=33%	COL4A1/PIK3R3/CDK2/CCND1/COL4A2/RB1/LAMB2/COL4A4/PIAS4/CDK6/ITGA3/ITGAV/PIK3CD/LAMA5/RXRA/RELA/FN1/ITGA6/PIAS3/LAMC1/LAMA4/TP53/CASP9/AKT2/E2F3/NFKB1/XIAP/LAMB3/PTEN/TRAF2/TRAF3/IKBKG/ITGA2B/ITGB1/CCNE2
KEGG_DORSO_VENTRAL_AXIS_FORMATION	KEGG_DORSO_VENTRAL_AXIS_FORMATION	24	0.52898089703898	1.69540160028131	0.00976098582028033	0.0222936095895292	0.00925993456634782	5027	tags=58%, list=28%, signal=42%	NOTCH4/NOTCH1/ETS1/MAPK1/GRB2/KRAS/EGFR/ETS2/MAP2K1/CPEB1/PIWIL2/NOTCH3/NOTCH2/ETV7
KEGG_PORPHYRIN_AND_CHLOROPHYLL_METABOLISM	KEGG_PORPHYRIN_AND_CHLOROPHYLL_METABOLISM	39	-0.446535	-1.66097	0.00996205120687433	0.0224753594301433	0.00933542667653178	2559	tags=33%, list=14%, signal=29%	HCCS/HMOX2/BLVRB/UGT1A1/FECH/UROD/UGT2B7/UGT1A6/UGT2A3/UGT2B10/UGT1A9/UGT1A5/MMAB
KEGG_ADHERENS_JUNCTION	KEGG_ADHERENS_JUNCTION	73	0.377775608743632	1.55478150487943	0.0105094213001481	0.0233948382357246	0.00971734390445461	2664	tags=30%, list=15%, signal=26%	IQGAP1/TGFBR2/SNAI1/WASF2/WAS/PTPN6/NECTIN2/FGFR1/FARP2/SNAI2/CREBBP/MAPK1/SORBS1/PTPRB/ACTN1/TCF7L1/ACTN4/EGFR/SMAD3/CTNNA1/PTPRM/CSNK2A2
KEGG_RNA_DEGRADATION	KEGG_RNA_DEGRADATION	53	-0.390753	-1.57838	0.0106225211448696	0.0233948382357246	0.00971734390445461	3707	tags=38%, list=20%, signal=30%	ENO1/DCP1A/LSM8/CNOT7/LSM3/PNPT1/DIS3/MTREX/EXOSC7/ZCCHC7/EXOSC2/CNOT2/PAPOLA/LSM6/EXOSC3/EXOSC6/HSPA9/EXOSC8/MPHOSPH6/HSPD1
KEGG_STARCH_AND_SUCROSE_METABOLISM	KEGG_STARCH_AND_SUCROSE_METABOLISM	45	-0.414231	-1.61025	0.0109556524102058	0.0238446552457421	0.00990418112625419	2669	tags=33%, list=15%, signal=29%	GANC/UGT1A1/TREH/ENPP3/PGM1/UGT2B7/ENPP1/UGT1A6/UGT2A3/UGT2B10/MGAM/UGT1A9/UGDH/UGT1A5/GBA3
KEGG_FC_EPSILON_RI_SIGNALING_PATHWAY	KEGG_FC_EPSILON_RI_SIGNALING_PATHWAY	76	0.366900779164885	1.51839502406904	0.0114778272877592	0.0246308503635694	0.0102307372776135	4181	tags=33%, list=23%, signal=25%	PIK3R3/VAV2/PLCG1/VAV1/INPP5D/TNF/FCER1G/MAP2K3/LYN/LCP2/PIK3CD/MAPK1/GRB2/GAB2/KRAS/PDPK1/NRAS/AKT2/MAP2K1/BTK/MAPK14/RAC2/HRAS/MAPK11/MAPK12
KEGG_INSULIN_SIGNALING_PATHWAY	KEGG_INSULIN_SIGNALING_PATHWAY	134	0.314800007020464	1.42888914401973	0.0115831566574624	0.0246308503635694	0.0102307372776135	2977	tags=25%, list=16%, signal=21%	PIK3R3/PRKACA/RAPGEF1/CBL/INPP5D/HK1/GYS1/TSC2/MTOR/INPP5K/SHC1/CRK/PPP1R3C/SOCS4/SREBF1/HK2/LIPE/PIK3CD/MAPK1/ARAF/SORBS1/GRB2/PRKAB2/FASN/KRAS/ACACA/PHKA1/PDPK1/NRAS/PRKAR2A/AKT2/PPP1R3B/FLOT1/MAP2K1
KEGG_GLYCOSAMINOGLYCAN_BIOSYNTHESIS_CHONDROITIN_SULFATE	KEGG_GLYCOSAMINOGLYCAN_BIOSYNTHESIS_CHONDROITIN_SULFATE	22	0.526056652572729	1.64271118708277	0.0131069052634957	0.0275542894743943	0.0114450249310429	4937	tags=64%, list=27%, signal=46%	CHPF/CHST3/CHST12/B3GAT3/CHST11/CHPF2/CHSY1/DSE/CHSY3/B4GALT7/CHST14/CSGALNACT1/CHST15/B3GAT2
KEGG_SYSTEMIC_LUPUS_ERYTHEMATOSUS	KEGG_SYSTEMIC_LUPUS_ERYTHEMATOSUS	110	0.337692744258692	1.5024812968445	0.0147839257558678	0.0307306321891634	0.0127643593161248	5302	tags=45%, list=29%, signal=32%	C1R/TNF/H3C2/H2BC12/HLA-DMA/HLA-DPA1/CD40/CD86/H2BW2/ACTN1/HLA-DMB/C1S/C1QC/H3C7/H2BC21/C2/ACTN4/HLA-DPB1/H2BC14/H2AC12/CD80/HLA-DOA/H2BC11/C1QA/HLA-DQA1/H3C4/H2BC15/FCGR2A/C8G/H4C6/TRIM21/H2AC13/H3C6/FCGR3B/H3C1/H3-4/H3C11/C1QB/C8A/H2BC1/RO60/MACROH2A2/H4C4/HLA-DRA/H4C7/H2BC13/H2AC17/IL10/FCGR3A/H3C12
KEGG_PHENYLALANINE_METABOLISM	KEGG_PHENYLALANINE_METABOLISM	18	-0.558639	-1.69245	0.0163180330495329	0.0335426234907065	0.01393235570311	4213	tags=61%, list=23%, signal=47%	AOC3/MIF/IL4I1/GOT1/ALDH3A1/PRDX6/PAH/MAOA/HPD/DDC/MAOB
KEGG_ASTHMA	KEGG_ASTHMA	28	0.491698485544566	1.6602274975919	0.0168823820347552	0.0343213261146121	0.0142557997517308	5686	tags=57%, list=31%, signal=39%	TNF/FCER1G/HLA-DMA/HLA-DPA1/CD40/HLA-DMB/HLA-DPB1/HLA-DOA/HLA-DQA1/PRG2/RNASE3/HLA-DRA/IL4/IL10/CCL11/MS4A2
KEGG_GAP_JUNCTION	KEGG_GAP_JUNCTION	86	0.351783223721627	1.48239972008494	0.0173555986579459	0.0348998451273913	0.0144960949889022	3344	tags=33%, list=18%, signal=27%	PRKACA/GNA11/ADCY4/PDGFB/PDGFRB/GNAQ/TUBB6/GNAI2/CSNK1D/ADCY9/PDGFD/PLCB1/MAPK1/MAPK7/PLCB2/GRB2/TUBB1/PRKG2/PDGFA/KRAS/EGFR/ADCY7/ADCY3/NRAS/TUBB/MAP2K1/ADRB1/DRD2
KEGG_PHOSPHATIDYLINOSITOL_SIGNALING_SYSTEM	KEGG_PHOSPHATIDYLINOSITOL_SIGNALING_SYSTEM	76	0.356572119702562	1.47565053830209	0.0178819668456	0.0353435503469026	0.0146803936007049	3725	tags=36%, list=20%, signal=28%	PIK3C2B/PIK3R3/PLCG1/INPPL1/PIP5K1C/INPP5D/INPP5K/PIP4K2C/SYNJ2/PLCB1/PIK3CD/INPP5B/PLCB2/SYNJ1/PI4KA/DGKD/PLCD4/PIP4K2A/PIKFYVE/CDIPT/DGKI/PLCD3/PTEN/DGKZ/ITPKA/PIP5K1B/PLCD1
KEGG_TGF_BETA_SIGNALING_PATHWAY	KEGG_TGF_BETA_SIGNALING_PATHWAY	84	0.350638583319546	1.4756396718945	0.0179583445005883	0.0353435503469026	0.0146803936007049	1321	tags=18%, list=7%, signal=17%	LTBP1/ZFYVE9/TGFBR2/SMAD6/TGFB1/TNF/BMPR2/ACVRL1/ID1/BMP2/ACVR2B/SMAD9/CREBBP/PPP2R1A/MAPK1
KEGG_PANTOTHENATE_AND_COA_BIOSYNTHESIS	KEGG_PANTOTHENATE_AND_COA_BIOSYNTHESIS	16	-0.556318	-1.62708	0.0221582843424022	0.043150343193099	0.0179230443988405	2561	tags=38%, list=14%, signal=32%	VNN1/ENPP3/ENPP1/PANK1/UPB1/DPYS
KEGG_CYTOSOLIC_DNA_SENSING_PATHWAY	KEGG_CYTOSOLIC_DNA_SENSING_PATHWAY	52	0.395291602318186	1.53146963277657	0.022748138798392	0.0438375591427346	0.0182084882925725	3959	tags=40%, list=22%, signal=32%	IFNA21/MAVS/PYCARD/STING1/CASP1/CXCL10/RELA/TREX1/IFNA7/IKBKE/CCL5/IL1B/IRF7/ADAR/IFNA10/POLR3D/NFKB1/IFNA4/ZBP1/IKBKG/RIPK3
KEGG_DNA_REPLICATION	KEGG_DNA_REPLICATION	36	-0.426208	-1.56953	0.0249876297022105	0.0476568195351438	0.0197948667201451	3562	tags=36%, list=20%, signal=29%	PRIM2/RPA4/POLD1/RPA3/POLA1/RFC1/POLD3/RNASEH2B/POLE2/POLE4/SSBP1/RFC3/LIG1
KEGG_GLYCOSAMINOGLYCAN_BIOSYNTHESIS_HEPARAN_SULFATE	KEGG_GLYCOSAMINOGLYCAN_BIOSYNTHESIS_HEPARAN_SULFATE	26	0.497392068698685	1.62715167084033	0.0254443467776896	0.0480326954476794	0.0199509915657502	5096	tags=54%, list=28%, signal=39%	EXTL1/NDST2/EXTL3/EXT2/B3GAT3/HS2ST1/HS6ST1/B4GALT7/HS3ST2/HS3ST1/EXTL2/HS3ST3B1/B3GAT2/NDST1
KEGG_VEGF_SIGNALING_PATHWAY	KEGG_VEGF_SIGNALING_PATHWAY	73	0.354860833121739	1.46047295636337	0.026773209914367	0.0500307457995748	0.0207809072168931	4181	tags=32%, list=23%, signal=24%	PIK3R3/NOS3/PLCG1/KDR/CHP1/NFATC2/NFATC1/PXN/PIK3CD/MAPK1/KRAS/NRAS/CASP9/AKT2/MAP2K1/NFAT5/MAPK14/VEGFA/SHC2/RAC2/HRAS/MAPK11/MAPK12
KEGG_NUCLEOTIDE_EXCISION_REPAIR	KEGG_NUCLEOTIDE_EXCISION_REPAIR	42	-0.40178	-1.5288	0.0274436810670086	0.0504198077567848	0.0209425090540273	4455	tags=45%, list=24%, signal=34%	MNAT1/GTF2H5/RAD23B/POLD2/RPA4/POLD1/GTF2H1/RPA3/CETN2/RBX1/CCNH/ERCC4/RFC1/POLD3/POLE2/POLE4/RFC3/XPA/LIG1
KEGG_PROXIMAL_TUBULE_BICARBONATE_RECLAMATION	KEGG_PROXIMAL_TUBULE_BICARBONATE_RECLAMATION	21	-0.485018	-1.56305	0.0275264896401906	0.0504198077567848	0.0209425090540273	4601	tags=62%, list=25%, signal=46%	SLC25A10/SLC38A3/MDH1/SLC9A3/GLUD2/GLS/CA4/ATP1B4/GLS2/PCK2/SLC4A4/CA2/PCK1
KEGG_GLYCOSYLPHOSPHATIDYLINOSITOL_GPI_ANCHOR_BIOSYNTHESIS	KEGG_GLYCOSYLPHOSPHATIDYLINOSITOL_GPI_ANCHOR_BIOSYNTHESIS	24	0.483972151665219	1.55114705468151	0.0309204906112721	0.0560812819910327	0.0232940744543123	3162	tags=42%, list=17%, signal=34%	PIGT/GPAA1/PIGN/PIGS/PIGO/PIGX/PIGM/PIGQ/PIGG/PIGK
KEGG_GLYCEROPHOSPHOLIPID_METABOLISM	KEGG_GLYCEROPHOSPHOLIPID_METABOLISM	72	0.351551220580317	1.44376833211583	0.0323531519276174	0.0581100301612546	0.0241367408351157	3543	tags=33%, list=19%, signal=27%	PLPP3/PLPP1/MBOAT7/PHOSPHO1/LPCAT4/LPCAT1/AGPAT1/PCYT1B/PLD2/PLD1/MBOAT2/DGKD/PTDSS2/PCYT1A/GPAT2/PLA2G15/AGPAT4/PTDSS1/LCLAT1/CDIPT/DGKI/DGKZ/LPGAT1/PGS1
KEGG_BASAL_TRANSCRIPTION_FACTORS	KEGG_BASAL_TRANSCRIPTION_FACTORS	33	-0.414461	-1.50535	0.037509237108116	0.0667231621634756	0.0277143148673327	3730	tags=36%, list=20%, signal=29%	GTF2E2/GTF2IRD1/GTF2H1/TAF9B/TBPL1/GTF2F2/TAF9/TAF2/TAF7/TAF13/TBP/GTF2B
KEGG_STEROID_HORMONE_BIOSYNTHESIS	KEGG_STEROID_HORMONE_BIOSYNTHESIS	50	-0.358711	-1.43478	0.0386875880586967	0.0681638456272276	0.0283127210855625	1539	tags=22%, list=8%, signal=20%	UGT2B7/HSD17B3/UGT1A6/CYP3A4/UGT2A3/UGT2B10/CYP3A5/UGT1A9/UGT1A5/AKR1C3/HSD11B2
KEGG_PROTEASOME	KEGG_PROTEASOME	42	-0.388885	-1.47973	0.0425509261100287	0.0742634087769369	0.0308462522942611	2798	tags=33%, list=15%, signal=28%	PSMA6/PSMC5/PSMA7/PSMC2/PSMD14/PSMB3/PSMD7/POMP/PSMB7/PSMA2/PSMA3/PSMA1/SEM1/PSMB4
KEGG_VASCULAR_SMOOTH_MUSCLE_CONTRACTION	KEGG_VASCULAR_SMOOTH_MUSCLE_CONTRACTION	112	0.309965690440325	1.37509046074513	0.0443686006825939	0.076651365442952	0.0318381204969303	3003	tags=25%, list=16%, signal=21%	ARHGEF11/NPR2/PRKACA/GNA11/ADCY4/RAMP1/GNAQ/CACNA1C/RAMP2/MYLK3/ARHGEF1/PRKCH/ADCY9/PLCB1/MAPK1/IRAG1/PLCB2/ARAF/ADORA2B/NPR1/ARHGEF12/ADCY7/ADCY3/MYH11/ACTG2/RAMP3/MAP2K1/MYLK
KEGG_THYROID_CANCER	KEGG_THYROID_CANCER	28	0.451155525799288	1.52333357055789	0.0449659198782367	0.076651365442952	0.0318381204969303	2977	tags=39%, list=16%, signal=33%	CCND1/MAPK1/TFG/RXRA/TCF7L1/KRAS/RET/TP53/NRAS/TPM3/MAP2K1
KEGG_PRION_DISEASES	KEGG_PRION_DISEASES	34	0.418699150286976	1.44628141997249	0.0451621558555771	0.076651365442952	0.0318381204969303	3053	tags=41%, list=17%, signal=34%	PRKACA/NOTCH1/BAX/HSPA5/MAPK1/C1QC/LAMC1/PRNP/CCL5/NCAM1/C1QA/IL1B/MAP2K1/C8G
KEGG_ERBB_SIGNALING_PATHWAY	KEGG_ERBB_SIGNALING_PATHWAY	86	0.326908686342145	1.3775794649901	0.0485611510791367	0.0816710268149117	0.0339231007538467	2110	tags=22%, list=12%, signal=20%	PIK3R3/CBL/PLCG1/MTOR/SHC1/NRG3/CRK/AREG/PAK2/ABL1/HBEGF/PIK3CD/MAPK1/ARAF/GRB2/NRG2/KRAS/EGFR/CAMK2A
KEGG_ENDOMETRIAL_CANCER	KEGG_ENDOMETRIAL_CANCER	51	0.373375523627246	1.43436355192972	0.0493358633776091	0.0822264389626818	0.0341537982604596	3154	tags=37%, list=17%, signal=31%	PIK3R3/CCND1/PIK3CD/MAPK1/ARAF/GRB2/TCF7L1/ILK/KRAS/EGFR/PDPK1/MLH1/CTNNA1/TP53/NRAS/CASP9/AKT2/MAP2K1/PTEN
KEGG_T_CELL_RECEPTOR_SIGNALING_PATHWAY	KEGG_T_CELL_RECEPTOR_SIGNALING_PATHWAY	107	0.309580878310661	1.36768501451196	0.0499139414802065	0.0824471354806983	0.0342454673689387	4181	tags=32%, list=23%, signal=25%	PIK3R3/VAV2/CBL/PLCG1/VAV1/TNF/CHP1/NFATC2/PTPN6/NFATC1/LCP2/PAK2/PTPRC/PIK3CD/MAPK1/GRB2/RELA/CD4/KRAS/PDPK1/NFKBIE/NRAS/AKT2/NFKB1/MAP2K1/NFAT5/ZAP70/MAPK14/CD8B/IKBKG/PAK4/HRAS/MAPK11/MAPK12

## Sheet: 03.GSEA_KEGG_result_GNGT2
ID	Description	SetSize	EnrichmentScore	NES	Pvalue	P.adjust	Qvalue	Rank	Leading_edge	Core_enrichment
KEGG_NEUROACTIVE_LIGAND_RECEPTOR_INTERACTION	KEGG_NEUROACTIVE_LIGAND_RECEPTOR_INTERACTION	265	0.372628935690758	1.99019044879973	7.29142809116731e-09	5.84855168078611e-07	3.52743373065905e-07	6060	tags=49%, list=33%, signal=34%	PTAFR/C5AR1/CHRM4/NMUR1/S1PR1/LTB4R2/FPR1/NPBWR1/P2RY13/ADRB3/GABRA2/GRIN2B/NTSR2/GRIK3/TBXA2R/TSPO/GRIN1/HRH2/HTR2C/VIPR2/GRIN2A/ADRA1A/TSHR/MC2R/GRIK2/P2RY4/BRS3/S1PR4/PTGER2/FSHR/GRM2/HTR6/S1PR5/GABRA6/GABBR2/PTGIR/ADRA1D/GALR3/UTS2R/LEP/APLNR/GABRQ/P2RX2/SSTR1/NPFFR2/HCRTR2/GLRB/GZMA/S1PR2/GRIN3A/GABRA4/NR3C1/BDKRB2/CHRM1/SSTR4/GHSR/FPR3/GABRG1/CYSLTR2/GPR50/P2RY6/CRHR1/GLP1R/P2RX4/ADORA1/GCG…
KEGG_PROPANOATE_METABOLISM	KEGG_PROPANOATE_METABOLISM	32	-0.709236	-2.5543	7.716874160512e-09	5.84855168078611e-07	3.52743373065905e-07	3489	tags=72%, list=19%, signal=58%	ALDH9A1/MLYCD/LDHC/LDHA/PCCB/MCEE/SUCLG1/LDHAL6B/ACACB/ACAT1/ACADM/HADHA/ECHS1/ACSS2/LDHB/EHHADH/SUCLG2/ABAT/ALDH6A1/ALDH3A2/PCCA/ACSS3/HIBCH
KEGG_ARGININE_AND_PROLINE_METABOLISM	KEGG_ARGININE_AND_PROLINE_METABOLISM	50	-0.623994	-2.50577	1.11048306670142e-08	5.84855168078611e-07	3.52743373065905e-07	2252	tags=50%, list=12%, signal=44%	NAGS/AOC1/ODC1/SMS/MAOA/CPS1/AMD1/PRODH2/GATM/P4HA1/GLUL/ALDH4A1/ASL/GOT1/GAMT/DAO/P4HA2/ARG2/ASS1/SAT2/OAT/AGMAT/MAOB/GLS/ALDH3A2
KEGG_VALINE_LEUCINE_AND_ISOLEUCINE_DEGRADATION	KEGG_VALINE_LEUCINE_AND_ISOLEUCINE_DEGRADATION	44	-0.644063	-2.4841	1.26455171476456e-08	5.84855168078611e-07	3.52743373065905e-07	3737	tags=61%, list=20%, signal=49%	ACAA1/ALDH9A1/HADHB/HMGCS1/DBT/PCCB/ACAD8/MCEE/ACAT1/ACADM/AUH/HADHA/ACAA2/ECHS1/HADH/EHHADH/DLD/MCCC1/ABAT/ALDH6A1/AOX1/ALDH3A2/PCCA/MCCC2/HIBCH/HIBADH/ACADSB
KEGG_CELL_ADHESION_MOLECULES_CAMS	KEGG_CELL_ADHESION_MOLECULES_CAMS	130	0.449824814853249	2.15883693942808	3.04607239379745e-08	1.12704678570506e-06	6.79755102615852e-07	3818	tags=41%, list=21%, signal=32%	HLA-C/CD34/SPN/PECAM1/MPZL1/ICAM2/HLA-E/ESAM/HLA-A/HLA-DRB1/CDH5/CD22/CLDN9/NECTIN2/NECTIN1/SIGLEC1/HLA-G/HLA-DOA/CLDN6/HLA-F/ITGAM/NCAM1/CD2/HLA-DMA/HLA-DOB/ITGB8/CADM3/JAM2/HLA-DPA1/CLDN19/ICAM1/CD4/ITGAL/HLA-DPB1/PTPRC/ITGB2/CD86/HLA-DRA/HLA-DQA2/HLA-DMB/CDH3/ICAM3/SDC2/VCAN/SDC3/CD276/MAG/CLDN3/SELPLG/ITGA4/CD99/SELL/CD8A
KEGG_RIBOSOME	KEGG_RIBOSOME	66	-0.546298	-2.30456	9.70226330302829e-08	2.99153118510039e-06	1.80428054407193e-06	4764	tags=56%, list=26%, signal=42%	RPL23A/RPL35A/RPL36AL/RPS23/RPS5/RPL13A/RPL35/UBA52/RPL4/RPL38/RPL5/RPS19/RPS21/RPL17/RPL30/RPS3A/MRPL13/RSL24D1/RPL28/RPS15/RPS26/RPS29/RPL34/RPS11/RPL11/RPL3/RPL23/RPS3/RPL29/RPL8/RPL22L1/RPL37/RPS24/RPL27/RPS13/RPS6/RPL27A
KEGG_HEMATOPOIETIC_CELL_LINEAGE	KEGG_HEMATOPOIETIC_CELL_LINEAGE	83	0.499141809476116	2.21746013995087	1.76471908910386e-07	3.97810835849136e-06	2.39931428734045e-06	4511	tags=57%, list=25%, signal=43%	CD14/CD34/CSF1R/HLA-DRB1/CD37/CSF2RA/CD22/CD1D/IL1R2/IL1R1/CD1A/FLT3LG/CD33/ITGAM/IL11/CSF3R/CD2/CD4/MS4A1/CD55/CD38/IL5RA/CD44/CD3E/CD3D/HLA-DRA/FLT3/CD9/CD36/CD19/ITGA3/TNF/ITGA5/EPOR/ITGA4/FCER2/IL3RA/CD8A/IL1B/IL3/GP1BA/EPO/IL7/TPO/CSF1/IL4R/CD1B
KEGG_CHEMOKINE_SIGNALING_PATHWAY	KEGG_CHEMOKINE_SIGNALING_PATHWAY	183	0.388208010324678	1.96232229409364	1.86890842476409e-07	3.97810835849136e-06	2.39931428734045e-06	5678	tags=46%, list=31%, signal=32%	GNGT2/CCL11/BCAR1/ARRB2/GNG5/GNG2/WAS/CXCR2/LYN/JAK3/GNB2/CXCL16/CSK/CCR2/RELA/RAC2/PIK3CG/FGR/PREX1/GNB3/GRB2/CRK/CCR1/SHC2/PRKACA/GNAI2/ADCY7/STAT3/CXCR4/CCR5/RAP1B/GNB1/CCL4L2/CCL20/PIK3R3/CXCR5/GNG13/CCL25/CCL24/GSK3A/PLCB3/PLCB2/GNB5/GNG7/XCL2/HCK/CX3CL1/DOCK2/CX3CR1/VAV1/CXCL10/RASGRP2/CCL7/ARRB1/GNG4/GRK1/PTK2B/CCL22/CCL4/GNG8/ADCY9/GRK6/SHC3/PRKCD/VAV2/CCL13/CCL17/CCR7/ADCY6/CCL18/GNG11/G…
KEGG_SPLICEOSOME	KEGG_SPLICEOSOME	122	-0.443126	-2.06958	1.93529595818498e-07	3.97810835849136e-06	2.39931428734045e-06	4706	tags=48%, list=26%, signal=36%	HNRNPA1L2/BUD31/SNW1/PLRG1/DDX46/SNRNP200/PQBP1/BCAS2/SNRPD1/HSPA1A/SNRPA/HNRNPK/LSM6/LSM5/SNRNP70/LSM8/SF3B3/SNRNP40/SNU13/PRPF3/AQR/PRPF40A/HSPA8/NCBP1/SRSF5/SNRPD2/PRPF38A/HNRNPC/HSPA1B/SRSF10/PRPF4/CRNKL1/PRPF8/RBMX/PHF5A/SF3B6/SNRPB2/PRPF18/SRSF6/MAGOHB/SF3A3/TRA2A/RBM25/DDX42/DHX15/HNRNPA3/PPIH/SF3B1/SRSF1/SRSF2/TCERG1/U2SURP/DDX5/SRSF3/TRA2B/SRSF7/THOC2/THOC1
KEGG_OXIDATIVE_PHOSPHORYLATION	KEGG_OXIDATIVE_PHOSPHORYLATION	112	-0.457465	-2.12816	2.8170850199486e-07	4.82668017545569e-06	2.91111293654795e-06	4872	tags=50%, list=27%, signal=37%	NDUFA3/ATP5MG/ATP5ME/ATP6V1E1/ATP6V1B2/UQCR10/NDUFA2/NDUFA1/UQCR11/COX7A2L/NDUFA10/ATP6V1C2/NDUFA9/NDUFB2/COX6B1/NDUFB6/COX5A/UQCRHL/NDUFV2/PPA2/NDUFS3/UQCRQ/ATP5PF/ATP6V0A1/COX4I1/SDHC/ATP6V0A4/COX6A2/NDUFC1/ATP6V1F/NDUFB8/ATP5PB/ATP6V1A/CYC1/ATP5F1A/ATP6V1C1/COX11/COX15/NDUFS5/NDUFB1/SDHB/ATP6V0D2/UQCRH/ATP5PO/NDUFA6/ATP5MC3/NDUFA5/COX7C/ATP5PD/COX7B/UQCRC2/NDUFA11/COX8A/NDUFS1/NDUFAB1/ATP5F1B
KEGG_NATURAL_KILLER_CELL_MEDIATED_CYTOTOXICITY	KEGG_NATURAL_KILLER_CELL_MEDIATED_CYTOTOXICITY	128	0.428334701479844	2.06044213650205	2.98640138112671e-07	4.82668017545569e-06	2.91111293654795e-06	4122	tags=43%, list=23%, signal=34%	HLA-C/TYROBP/LCP2/FCER1G/HCST/ICAM2/HLA-E/CD244/FCGR3A/PTPN6/HLA-A/IFNA13/IFNA21/KIR2DL4/NCR3/RAC2/PIK3CG/KIR2DL1/NFATC2/CD48/TNFSF10/GRB2/HLA-G/IFNAR2/SHC2/CD247/ULBP3/GZMB/PIK3R3/ICAM1/ITGAL/MICB/FCGR3B/PLCG1/ITGB2/KLRC2/IFNA14/SH2D1A/NFATC1/PRF1/IFNA4/VAV1/RAC3/KIR3DL2/TNF/PTK2B/KIR2DS4/BID/TNFRSF10C/PPP3R2/TNFRSF10A/IFNA2/RAET1L/KLRC1/CHP1
KEGG_ALANINE_ASPARTATE_AND_GLUTAMATE_METABOLISM	KEGG_ALANINE_ASPARTATE_AND_GLUTAMATE_METABOLISM	31	-0.684204	-2.45119	3.13081957326855e-07	4.82668017545569e-06	2.91111293654795e-06	2542	tags=55%, list=14%, signal=47%	AGXT2/ASPA/ALDH5A1/CPS1/GPT2/GLUL/ADSS1/ALDH4A1/ADSS2/ASL/GOT1/PPAT/ACY3/ASS1/ABAT/NIT2/GLS
KEGG_GLYCINE_SERINE_AND_THREONINE_METABOLISM	KEGG_GLYCINE_SERINE_AND_THREONINE_METABOLISM	30	-0.675878	-2.37819	4.35667749938948e-07	6.19988721066964e-06	3.73933453388894e-06	2542	tags=67%, list=14%, signal=57%	AGXT2/AMT/BHMT/GCAT/MAOA/GLDC/SARDH/PHGDH/PSPH/GATM/CHDH/GNMT/PSAT1/DMGDH/PIPOX/GAMT/DAO/SHMT1/DLD/MAOB
KEGG_CYTOKINE_CYTOKINE_RECEPTOR_INTERACTION	KEGG_CYTOKINE_CYTOKINE_RECEPTOR_INTERACTION	256	0.34725933828848	1.83713931076688	5.57715778115443e-07	7.36981563938264e-06	4.44495281806293e-06	5203	tags=41%, list=28%, signal=30%	CCL11/IL12RB1/CXCR2/KDR/CXCL16/IL10RB/IFNA13/IFNA21/CSF1R/CCR2/FLT1/IL15RA/TNFSF14/CSF2RA/TNFRSF1A/IL17B/LTA/TNFRSF9/IL1R2/TNFRSF19/TNFSF10/FLT4/IL1R1/INHBB/IFNAR2/CCR1/IL10RA/TNFRSF12A/FLT3LG/TGFBR2/IFNW1/BMP2/INHBC/IL11/IL12A/CXCR4/CCR5/CSF3R/IL13RA1/TNFRSF21/CCL4L2/LTBR/CCL20/ACVRL1/IL13/IL2RG/CXCR5/LEP/TNFRSF14/IL5RA/TNFRSF11A/IFNA14/PDGFRB/TNFSF12/CCL25/CCL24/TGFB1/PLEKHO2/XCL2/TNFRSF1B/FLT3…
KEGG_PARKINSONS_DISEASE	KEGG_PARKINSONS_DISEASE	107	-0.432332	-1.99891	1.33168790293692e-06	1.64241508028887e-05	9.90588896219747e-06	4150	tags=45%, list=23%, signal=35%	NDUFA2/NDUFA1/UBB/UQCR11/COX7A2L/NDUFA10/PRKN/UBE2G2/NDUFA9/NDUFB2/COX6B1/NDUFB6/COX5A/UQCRHL/NDUFV2/NDUFS3/UQCRQ/ATP5PF/COX4I1/SDHC/CASP3/COX6A2/LRRK2/NDUFC1/NDUFB8/HTRA2/SLC25A5/ATP5PB/CYC1/ATP5F1A/NDUFS5/NDUFB1/SDHB/UQCRH/CASP9/ATP5PO/NDUFA6/ATP5MC3/NDUFA5/COX7C/APAF1/ATP5PD/COX7B/UQCRC2/COX8A/NDUFS1/NDUFAB1/ATP5F1B
KEGG_SYSTEMIC_LUPUS_ERYTHEMATOSUS	KEGG_SYSTEMIC_LUPUS_ERYTHEMATOSUS	110	0.436349906173779	2.04733021424099	1.92128070034614e-06	2.22148080977522e-05	1.33984048839928e-05	3595	tags=38%, list=20%, signal=31%	C1R/C1QB/H2BC14/FCGR3A/H2AC12/H2AC14/C1QC/GRIN2B/HLA-DRB1/C1QA/H3C6/ACTN4/C2/GRIN2A/HLA-DOA/H2BC12/MACROH2A2/ELANE/FCGR2A/H4C6/HLA-DMA/HLA-DOB/H3-4/HLA-DPA1/HLA-DPB1/FCGR3B/C1S/C8A/H3C13/CD86/ACTN1/HLA-DRA/HLA-DQA2/H2BW2/H4C11/HLA-DMB/H2AX/MACROH2A1/H2BW1/H3C11/TNF/H2BC9
KEGG_GRAFT_VERSUS_HOST_DISEASE	KEGG_GRAFT_VERSUS_HOST_DISEASE	37	0.597361587549726	2.22807940825523	4.88224098805458e-06	5.31302695758881e-05	3.20444300144759e-05	4465	tags=65%, list=24%, signal=49%	HLA-C/HLA-E/HLA-A/HLA-DRB1/KIR2DL1/HLA-G/HLA-DOA/HLA-F/GZMB/HLA-DMA/HLA-DOB/HLA-DPA1/HLA-DPB1/CD86/HLA-DRA/HLA-DQA2/PRF1/HLA-DMB/KIR3DL2/TNF/IL1B/KLRC1/HLA-DQA1/HLA-DQB1
KEGG_CITRATE_CYCLE_TCA_CYCLE	KEGG_CITRATE_CYCLE_TCA_CYCLE	29	-0.652466	-2.28554	6.40454886272317e-06	6.58245299779881e-05	3.97007122484594e-05	3361	tags=52%, list=18%, signal=42%	FH/PDHB/SDHC/DLAT/SUCLG1/DLST/SDHB/PCK1/OGDHL/SUCLG2/DLD/ACO2/PCK2/ACO1/IDH1
KEGG_PEROXISOME	KEGG_PEROXISOME	77	-0.472302	-2.06991	9.75056478145109e-06	9.49397097141291e-05	5.72609344506269e-05	4037	tags=44%, list=22%, signal=35%	ACSL1/CRAT/CAT/ACAA1/AGXT/ACSL4/ACSL3/SOD1/MLYCD/PRDX1/PXMP2/NUDT12/PEX11B/BAAT/SCP2/ABCD4/FAR1/ACOX2/PIPOX/MPV17L/HAO2/PEX13/DAO/EHHADH/HACL1/SLC27A2/ACOX3/ABCD3/ECI2/DHRS4/PRDX5/IDH1/EPHX2/PEX1
KEGG_LYSINE_DEGRADATION	KEGG_LYSINE_DEGRADATION	44	-0.562839	-2.17082	1.10690624191138e-05	0.000102388827376802	6.17537166540032e-05	3681	tags=57%, list=20%, signal=45%	NSD3/AASDH/PLOD1/ALDH9A1/SETDB2/DOT1L/NSD2/SETD2/ASH1L/SETMAR/NSD1/TMLHE/DLST/ACAT1/HADHA/SETDB1/ECHS1/PIPOX/HADH/EHHADH/OGDHL/BBOX1/AASS/AADAT/ALDH3A2
KEGG_ASTHMA	KEGG_ASTHMA	28	0.636904253195897	2.25457919736767	1.26378523130152e-05	0.000111333460852753	6.71484884801812e-05	4465	tags=64%, list=24%, signal=49%	CCL11/MS4A2/FCER1G/HLA-DRB1/HLA-DOA/HLA-DMA/HLA-DOB/IL13/HLA-DPA1/HLA-DPB1/PRG2/HLA-DRA/HLA-DQA2/HLA-DMB/TNF/IL3/HLA-DQA1/HLA-DQB1
KEGG_REGULATION_OF_ACTIN_CYTOSKELETON	KEGG_REGULATION_OF_ACTIN_CYTOSKELETON	210	0.33467963534544	1.73062263617509	1.83943319135352e-05	0.00015467960927291	9.32918269298914e-05	4410	tags=36%, list=24%, signal=27%	BCAR1/CD14/SSH3/LIMK1/CHRM4/WAS/MYL2/CSK/PFN3/FGF23/RAC2/PIK3CG/ARPC5L/ARHGEF4/FGFR1/ACTN4/ARPC1B/RRAS/FGF18/SLC9A1/IQGAP3/CRK/NCKAP1L/ITGAM/SSH1/MYLK/ITGB8/PIK3R3/WASF1/PIP5K1C/ITGAL/FGF21/MYH9/ITGA10/ITGB2/PDGFRB/MYL9/PFN1/FGD3/ITGB4/ITGAD/CYFIP1/DIAPH1/FGF12/ACTN1/CFL1/SSH2/GNA12/BDKRB2/PAK5/CHRM1/FGF1/VAV1/RAC3/ITGAX/FGFR4/ARHGEF1/F2R/GSN/ARPC5/ITGA3/ITGA5/PPP1CA/ITGA4/MOS/MYL12A/ENAH/FGF3/MY…
KEGG_AUTOIMMUNE_THYROID_DISEASE	KEGG_AUTOIMMUNE_THYROID_DISEASE	48	0.525063046847928	2.06847871990486	2.22962484116926e-05	0.000179339389398397	0.000108164866436587	3111	tags=46%, list=17%, signal=38%	HLA-C/HLA-E/HLA-A/IFNA13/IFNA21/HLA-DRB1/HLA-G/TSHR/HLA-DOA/HLA-F/GZMB/HLA-DMA/HLA-DOB/HLA-DPA1/HLA-DPB1/IFNA14/CD86/HLA-DRA/HLA-DQA2/PRF1/HLA-DMB/IFNA4
KEGG_TYPE_I_DIABETES_MELLITUS	KEGG_TYPE_I_DIABETES_MELLITUS	41	0.565670824524178	2.16141947241754	2.36761009414615e-05	0.000182503278090433	0.000110073100868198	2893	tags=49%, list=16%, signal=41%	HLA-C/HLA-E/HLA-A/HLA-DRB1/LTA/HLA-G/HLA-DOA/HLA-F/IL12A/GZMB/HLA-DMA/HLA-DOB/HLA-DPA1/HLA-DPB1/CD86/HLA-DRA/HLA-DQA2/PTPRN2/PRF1/HLA-DMB
KEGG_VIRAL_MYOCARDITIS	KEGG_VIRAL_MYOCARDITIS	67	0.467518926408024	1.98922584943874	2.99109143559805e-05	0.000221340766234256	0.000133497133546692	4537	tags=55%, list=25%, signal=42%	HLA-C/HLA-E/HLA-A/MYH4/HLA-DRB1/RAC2/CCND1/HLA-G/HLA-DOA/HLA-F/MYH11/HLA-DMA/HLA-DOB/HLA-DPA1/MYH7/ICAM1/ITGAL/HLA-DPB1/CD55/MYH13/EIF4G3/MYH9/ITGB2/CD86/HLA-DRA/HLA-DQA2/PRF1/HLA-DMB/MYH8/RAC3/EIF4G1/MYH7B/BID/MYH6/HLA-DQA1/HLA-DQB1/DAG1
KEGG_ALLOGRAFT_REJECTION	KEGG_ALLOGRAFT_REJECTION	35	0.574182948009427	2.11445891417633	4.43653473506846e-05	0.000315676509995256	0.000190393798347068	2893	tags=51%, list=16%, signal=43%	HLA-C/HLA-E/HLA-A/HLA-DRB1/HLA-G/HLA-DOA/HLA-F/IL12A/GZMB/HLA-DMA/HLA-DOB/HLA-DPA1/HLA-DPB1/CD86/HLA-DRA/HLA-DQA2/PRF1/HLA-DMB
KEGG_OLFACTORY_TRANSDUCTION	KEGG_OLFACTORY_TRANSDUCTION	369	0.276963639344741	1.52490994932013	6.64197736816094e-05	0.000455098449299916	0.000274483275253434	6691	tags=44%, list=37%, signal=28%	ARRB2/OR6N1/OR1K1/OR51A7/OR52K1/OR6C76/OR52E8/OR8K1/OR6F1/OR51F2/GUCY2D/OR2L13/OR2K2/OR5AU1/OR4E2/OR7G1/OR51E2/OR51I1/OR8U3/OR1J1/OR4C45/PRKG2/OR2T27/PRKACA/OR10G2/OR8D4/OR51G1/GNAL/OR2AG2/OR52R1/OR8J3/OR5AS1/OR13C4/OR51E1/OR13H1/OR7G3/OR51M1/OR10J3/CLCA4/OR14A16/OR2Y1/OR1A1/OR51B6/OR10K1/OR13A1/OR1L8/OR6X1/OR2G3/OR10P1/GUCA1A/OR5M10/OR4N5/OR51A2/CNGB1/OR1J2/OR14C36/OR52J3/OR5AN1/OR4K1/OR5D13/OR5…
KEGG_RNA_DEGRADATION	KEGG_RNA_DEGRADATION	53	-0.492782	-1.99407	9.0532874437255e-05	0.000598163634674721	0.000360770101140941	3817	tags=51%, list=21%, signal=40%	LSM6/LSM5/DDX6/LSM8/CNOT6L/EXOSC6/CNOT2/HSPD1/PNPT1/DCP2/CNOT9/HSPA9/PAPOLA/ENO1/EXOSC8/CNOT10/ZCCHC7/XRN2/PAPOLG/EXOSC2/CNOT1/XRN1/EXOSC3/DCP1A/MTREX/PARN/DIS3
KEGG_FATTY_ACID_METABOLISM	KEGG_FATTY_ACID_METABOLISM	41	-0.548785	-2.08115	0.000104488104099397	0.000661653000884218	0.000399062407361178	4037	tags=56%, list=22%, signal=44%	ACSL1/ACAA1/ACSL4/ACSL3/ALDH9A1/HADHB/CYP4A11/ADH6/ADH5/CPT2/ACAT1/ACADM/CYP4A22/HADHA/ACAA2/ECHS1/ADH1B/HADH/EHHADH/ACOX3/ECI2/ALDH3A2/ACADSB
KEGG_GLYCOLYSIS_GLUCONEOGENESIS	KEGG_GLYCOLYSIS_GLUCONEOGENESIS	60	-0.464305	-1.90681	0.000107295081224468	0.000661653000884218	0.000399062407361178	3108	tags=38%, list=17%, signal=32%	ADH6/PDHB/ADH5/LDHC/LDHA/ALDOB/DLAT/GALM/LDHAL6B/FBP1/ENO1/PKLR/ALDOC/PGAM2/ADH1B/ACSS2/PCK1/LDHB/AKR1A1/DLD/PGM1/PCK2/ALDH3A2
KEGG_LEISHMANIA_INFECTION	KEGG_LEISHMANIA_INFECTION	67	0.451540135679483	1.92123839103958	0.000118374866206378	0.000706430653167095	0.000426069127941463	3819	tags=43%, list=21%, signal=34%	CYBA/FCGR3A/PTPN6/MYD88/HLA-DRB1/RELA/HLA-DOA/ITGAM/FCGR2A/IL12A/HLA-DMA/HLA-DOB/MARCKSL1/HLA-DPA1/HLA-DPB1/FCGR3B/ITGB2/NCF4/TGFB1/NCF2/JAK1/HLA-DRA/HLA-DQA2/HLA-DMB/NOS2/TAB1/TNF/ITGA4/IL1B
KEGG_BETA_ALANINE_METABOLISM	KEGG_BETA_ALANINE_METABOLISM	22	-0.61947	-2.04223	0.000134942269141748	0.00078013499347573	0.0004705223858232	4534	tags=64%, list=25%, signal=48%	ALDH2/DPYD/ALDH9A1/UPB1/MLYCD/SMS/ACADM/DPYS/HADHA/ECHS1/EHHADH/ABAT/ALDH3A2/HIBCH
KEGG_ANTIGEN_PROCESSING_AND_PRESENTATION	KEGG_ANTIGEN_PROCESSING_AND_PRESENTATION	77	0.42896447238496	1.87315467805735	0.000141149950240781	0.000791295175592256	0.000477253420271859	4177	tags=47%, list=23%, signal=36%	HLA-C/CD74/CTSS/HLA-E/IFI30/HLA-A/IFNA13/IFNA21/HLA-DRB1/KIR2DL4/KIR2DL1/LTA/HLA-G/HLA-DOA/HLA-F/HLA-DMA/HLA-DOB/HLA-DPA1/CD4/HLA-DPB1/TAP1/KLRC2/IFNA14/TAPBP/HLA-DRA/HLA-DQA2/RFXANK/HSPA2/HLA-DMB/IFNA4/KIR3DL2/KIR2DS4/CD8A/IFNA2/KLRC1/HLA-DQA1
KEGG_BUTANOATE_METABOLISM	KEGG_BUTANOATE_METABOLISM	34	-0.537155	-1.95492	0.000203642113583467	0.00110805267685122	0.000668299196280109	3489	tags=47%, list=19%, signal=38%	ALDH9A1/PDHB/HMGCS1/ALDH5A1/ACAT1/BDH2/HADHA/ECHS1/ACSM5/HADH/L2HGDH/ACSM2A/EHHADH/ABAT/ALDH3A2/ACSM3
KEGG_DNA_REPLICATION	KEGG_DNA_REPLICATION	36	-0.519749	-1.91568	0.000458774282044151	0.00242494977651908	0.00146255861343399	5651	tags=61%, list=31%, signal=42%	RNASEH2B/DNA2/MCM5/FEN1/POLD1/PRIM2/POLA2/MCM4/PRIM1/SSBP1/POLE/LIG1/POLE2/RFC3/MCM7/MCM3/RPA3/RFC4/POLD3/POLE4/POLA1/RFC1
KEGG_PROTEIN_EXPORT	KEGG_PROTEIN_EXPORT	22	-0.580131	-1.91254	0.000736989419976838	0.00371957065808955	0.00224338258752485	7516	tags=91%, list=41%, signal=54%	SRP19/SPCS3/SRP72/SEC11A/IMMP1L/SRPRA/SEC11C/SEC61G/SEC61A1/SRP54/SEC62/SEC63/SEC61B/IMMP2L/SPCS1/SRP9/SRP68/OXA1L/SRP14/SEC61A2
KEGG_MISMATCH_REPAIR	KEGG_MISMATCH_REPAIR	23	-0.580252	-1.91586	0.00074391413161791	0.00371957065808955	0.00224338258752485	3568	tags=48%, list=20%, signal=39%	PMS2/SSBP1/MSH2/LIG1/RFC3/RPA3/MLH3/RFC4/POLD3/RFC1/MSH6
KEGG_AMINOACYL_TRNA_BIOSYNTHESIS	KEGG_AMINOACYL_TRNA_BIOSYNTHESIS	41	-0.501624	-1.9023	0.000933946150912108	0.00454684310312473	0.00274233495835688	5582	tags=61%, list=31%, signal=42%	RARS1/AARS1/HARS1/VARS2/DARS2/HARS2/SARS2/TARS2/YARS1/TARS3/IARS2/IARS1/LARS1/GARS1/SARS1/QARS1/DARS1/NARS1/CARS1/RARS2/FARSB/MTFMT/NARS2/TARS1/SEPSECS
KEGG_STARCH_AND_SUCROSE_METABOLISM	KEGG_STARCH_AND_SUCROSE_METABOLISM	45	-0.467113	-1.82029	0.00105138353544987	0.00498733215533912	0.00300800687605091	1453	tags=27%, list=8%, signal=25%	AGL/UGT1A4/GBE1/ENPP1/UGP2/UGT1A9/GBA3/PGM1/ENPP3/UGT2B10/MGAM/GANC
KEGG_HUNTINGTONS_DISEASE	KEGG_HUNTINGTONS_DISEASE	165	-0.323386	-1.58436	0.00117427591525141	0.00543102610803778	0.00327561176359604	4388	tags=38%, list=24%, signal=29%	POLR2G/UQCR10/PLCB4/NDUFA2/NDUFA1/CREBBP/TBPL1/UQCR11/COX7A2L/NDUFA10/POLR2D/POLR2K/SIN3A/NDUFA9/SOD1/POLR2J/NDUFB2/CLTC/COX6B1/NDUFB6/PPARG/COX5A/UQCRHL/NDUFV2/PPARGC1A/NDUFS3/UQCRQ/ATP5PF/COX4I1/SDHC/CASP3/COX6A2/NDUFC1/POLR2H/NDUFB8/SLC25A5/CASP8/ATP5PB/NRF1/CREB3L4/CYC1/ATP5F1A/ITPR1/NDUFS5/NDUFB1/SDHB/UQCRH/CASP9/ATP5PO/NDUFA6/ATP5MC3/NDUFA5/COX7C/POLR2B/APAF1/ATP5PD/COX7B/TFAM/UQCRC2/COX8A/…
KEGG_DRUG_METABOLISM_CYTOCHROME_P450	KEGG_DRUG_METABOLISM_CYTOCHROME_P450	65	-0.400652	-1.69116	0.00125324521492728	0.00565488694540357	0.00341062882624625	3108	tags=31%, list=17%, signal=26%	ADH6/UGT1A6/ADH5/CYP3A43/CYP2B6/UGT2A3/MAOA/UGT1A4/GSTA2/MGST1/GSTM4/ADH1B/FMO2/GSTM2/GSTA1/UGT1A9/CYP3A5/MAOB/AOX1/UGT2B10
KEGG_HISTIDINE_METABOLISM	KEGG_HISTIDINE_METABOLISM	28	-0.55079	-1.91294	0.00136331066294484	0.00600505887249514	0.00362182782636976	2334	tags=43%, list=13%, signal=37%	AMDHD1/AOC1/ASPA/MAOA/HNMT/METTL6/DDC/FTCD/ACY3/MAOB/ALDH3A2/TRMT11
KEGG_ONE_CARBON_POOL_BY_FOLATE	KEGG_ONE_CARBON_POOL_BY_FOLATE	17	-0.627885	-1.87991	0.00146796457418418	0.00631566154009475	0.00380916144096753	4986	tags=76%, list=27%, signal=56%	DHFR/MTHFD2/MTHFD2L/TYMS/SHMT2/ATIC/AMT/MTR/MTHFS/MTHFD1/FTCD/MTFMT/SHMT1
KEGG_UBIQUITIN_MEDIATED_PROTEOLYSIS	KEGG_UBIQUITIN_MEDIATED_PROTEOLYSIS	133	-0.343685	-1.6303	0.00175764262029928	0.0073900882898947	0.0044571798505197	3998	tags=50%, list=22%, signal=39%	HERC2/UBE2E1/DDB2/TRIM37/PPIL2/COP1/ANAPC10/CUL1/UBE2L3/UBE2Q2/CBLB/CDC27/TRIM32/SKP1/PRKN/PIAS2/PIAS1/UBE2G2/SMURF1/CDC26/RCHY1/SKP2/KLHL13/WWP1/CDC23/CUL2/UBE2D3/UBA2/UBE3B/DET1/ANAPC11/DDB1/RNF7/XIAP/CDC16/MDM2/RBX1/FBXO4/SIAH1/ANAPC13/ELOC/UBA6/FBXW11/ANAPC1/UBA3/NEDD4/ANAPC5/NEDD4L/CDC20/TRIP12/ITCH/FBXW7/ANAPC4/UBE2E3/HERC1/FANCL/BIRC6/HUWE1/BTRC/HERC3/CUL5/ERCC8/HERC4/UBE4A/BIRC2/UBR5
KEGG_CELL_CYCLE	KEGG_CELL_CYCLE	124	-0.335677	-1.57267	0.00191795906875401	0.00788494283821095	0.00475564119971756	3757	tags=31%, list=21%, signal=25%	MCM4/SMC1A/CDC26/ORC1/SKP2/CDC23/CCNB3/ANAPC11/BUB3/YWHAE/MAD2L1/TFDP2/ORC2/CDC16/CCNE2/MDM2/RBX1/CDC7/TFDP1/ATR/RBL1/ANAPC13/ANAPC1/ANAPC5/MCM7/MCM3/CCNB2/CDC20/ANAPC4/ESPL1/ORC5/ORC4/ATM/RAD21/WEE1/STAG2/CCNH/PRKDC
KEGG_INTESTINAL_IMMUNE_NETWORK_FOR_IGA_PRODUCTION	KEGG_INTESTINAL_IMMUNE_NETWORK_FOR_IGA_PRODUCTION	45	0.454912866157269	1.77063249796271	0.00211685942216308	0.00851345637174283	0.00513471621851915	4465	tags=44%, list=24%, signal=34%	IL15RA/HLA-DRB1/AICDA/HLA-DOA/CXCR4/LTBR/HLA-DMA/HLA-DOB/HLA-DPA1/HLA-DPB1/CD86/CCL25/TGFB1/HLA-DRA/HLA-DQA2/HLA-DMB/TNFSF13B/ITGA4/HLA-DQA1/HLA-DQB1
KEGG_CALCIUM_SIGNALING_PATHWAY	KEGG_CALCIUM_SIGNALING_PATHWAY	176	0.297696091072719	1.49921424022131	0.00230333694684712	0.0090663262801429	0.00546816833965945	4405	tags=34%, list=24%, signal=26%	PTAFR/GNA11/LTB4R2/ADRB3/PDE1B/PLCD3/TBXA2R/GRIN1/HRH2/HTR2C/GRIN2A/ADRA1A/PRKACA/SLC25A4/CACNA1I/ADCY7/MYLK/HTR6/GNAL/SPHK1/CACNA1C/ADRA1D/GNAS/NOS3/ATP2A3/PLCG1/CD38/P2RX2/PDGFRB/GNA15/CACNA1G/PLCB3/PLCB2/ATP2B2/BDKRB2/CHRM1/CYSLTR2/CACNA1F/ATP2B3/NOS2/P2RX4/ATP2A2/F2R/PLCD1/CCKAR/PHKG1/DRD1/PTK2B/P2RX7/HTR7/PPP3R2/ITPKB/ADRB1/RYR1/CHP1/ADCY9/CAMK2B/CHRM2/GRIN2D
KEGG_FC_GAMMA_R_MEDIATED_PHAGOCYTOSIS	KEGG_FC_GAMMA_R_MEDIATED_PHAGOCYTOSIS	92	0.363428430476761	1.64213752060951	0.00237828283448856	0.00916629842459133	0.00552846448367955	3464	tags=34%, list=19%, signal=27%	LIMK1/ASAP2/WAS/LYN/FCGR3A/PLPP3/INPP5D/PLPP1/RAC2/PIK3CG/ARPC5L/ARPC1B/CRK/FCGR2A/ASAP1/SPHK1/MARCKSL1/PIK3R3/WASF1/PIP5K1C/PLCG1/ASAP3/PTPRC/CFL1/HCK/DOCK2/PLA2G4D/VAV1/GSN/ARPC5/VASP
KEGG_PYRIMIDINE_METABOLISM	KEGG_PYRIMIDINE_METABOLISM	95	-0.344061	-1.56155	0.00289608990761061	0.0109342169981217	0.00659474823215305	4811	tags=44%, list=26%, signal=33%	POLR2C/POLD1/PRIM2/NUDT2/NME7/POLA2/POLR2G/CAD/DPYD/UCK1/UPRT/POLR2D/POLR2K/PRIM1/TYMS/UMPS/DHODH/RRM1/POLR2J/DCTD/AK3/UPB1/POLE/UPP2/ENTPD8/PNPT1/CTPS2/POLR3H/POLR2H/DTYMK/POLE2/POLR3A/NT5C3A/POLR1E/DPYS/PNP/POLR2B/POLR3B/ENTPD5/POLD3/POLE4/POLA1
KEGG_LEUKOCYTE_TRANSENDOTHELIAL_MIGRATION	KEGG_LEUKOCYTE_TRANSENDOTHELIAL_MIGRATION	114	0.325803944735255	1.5351667308202	0.00311683981940407	0.0115323073317951	0.00695547412330173	3777	tags=32%, list=21%, signal=26%	BCAR1/CYBA/PECAM1/ESAM/MYL2/CDH5/RAC2/PIK3CG/CYBB/CLDN9/ACTN4/RASSF5/CLDN6/ITGAM/GNAI2/CXCR4/RAP1B/PIK3R3/JAM2/CLDN19/ICAM1/ITGAL/PLCG1/ITGB2/NCF4/MYL9/ACTN1/NCF2/SIPA1/VAV1/VASP/CLDN3/PTK2B/ITGA4/CD99/MMP2/MYL12A
KEGG_PPAR_SIGNALING_PATHWAY	KEGG_PPAR_SIGNALING_PATHWAY	66	-0.388447	-1.63866	0.00335492781508092	0.0118337893876872	0.00713730682842019	4077	tags=41%, list=22%, signal=32%	NR1H3/ACSL1/ACAA1/APOA5/LPL/ACSL4/ACSL3/PPARG/CYP4A11/CYP8B1/RXRG/CPT2/SCP2/DBI/SLC27A6/UBC/ACADM/FABP1/ACOX2/CYP4A22/PCK1/EHHADH/PPARA/SLC27A2/ACOX3/PCK2/APOC3
KEGG_PHENYLALANINE_METABOLISM	KEGG_PHENYLALANINE_METABOLISM	18	-0.611245	-1.86651	0.00338186028023364	0.0118337893876872	0.00713730682842019	2062	tags=44%, list=11%, signal=39%	MAOA/HPD/PRDX6/GOT1/DDC/PAH/MIF/MAOB
KEGG_PYRUVATE_METABOLISM	KEGG_PYRUVATE_METABOLISM	40	-0.477051	-1.79445	0.00347242869003781	0.0118337893876872	0.00713730682842019	5894	tags=68%, list=32%, signal=46%	PKM/ACAT2/PDHA1/ACYP1/ME3/ACACA/ALDH2/ACOT12/ME2/HAGH/ALDH9A1/PDHB/GRHPR/LDHC/LDHA/DLAT/LDHAL6B/GLO1/ACACB/PKLR/ACAT1/ACSS2/PCK1/LDHB/DLD/PCK2/ALDH3A2
KEGG_JAK_STAT_SIGNALING_PATHWAY	KEGG_JAK_STAT_SIGNALING_PATHWAY	151	0.295648902703907	1.44818494930946	0.00347417668172305	0.0118337893876872	0.00713730682842019	5821	tags=42%, list=32%, signal=29%	IL12RB1/JAK3/PTPN6/IL10RB/IFNA13/IFNA21/IL15RA/SOCS3/CSF2RA/PIK3CG/CCND1/GRB2/IFNAR2/IL10RA/STAT6/IFNW1/SPRY1/STAT3/IL11/IL12A/CSF3R/PIM1/IL13RA1/PIK3R3/IL13/IL2RG/LEP/IL5RA/IFNA14/CCND2/JAK1/CBL/SPRED1/IFNA4/CNTFR/CCND3/PIAS3/EPOR/IL3RA/IL3/IFNA2/EPO/IL7/TPO/CSF2RB/IL4R/IL20/TYK2/IL19/IL21/IL23R/IFNL3/IL24/IL2RB/STAT5A/GH1/AKT1/GHR/AKT3/IFNGR2/IL9R/SPRED2/SPRY4
KEGG_MAPK_SIGNALING_PATHWAY	KEGG_MAPK_SIGNALING_PATHWAY	264	0.262775244076655	1.40320431834053	0.00351815360174486	0.0118337893876872	0.00713730682842019	4122	tags=30%, list=23%, signal=24%	RELB/CD14/ARRB2/PLA2G2F/DUSP8/NFKB2/PTPRR/PLA2G2E/DUSP7/RELA/MAP4K2/FGF23/RAC2/RPS6KA2/TNFRSF1A/CACNG2/RPS6KA4/FGFR1/IL1R2/RRAS/FGF18/NFATC2/FLNC/IL1R1/GRB2/CRK/PRKACA/CACNA1I/TGFBR2/FLNA/SRF/CACNG5/RAP1B/BDNF/CACNA1C/MEF2C/MAPKAPK2/FGF21/TAOK2/CACNB3/PDGFRB/TGFB1/MAPK7/MAPK8IP2/CACNA1G/CACNG1/FGF12/MAP3K6/GNA12/GADD45A/FGF1/MAP3K11/HSPA2/CACNA1F/DUSP6/RAC3/RASGRP2/MAP3K3/ARRB1/RASGRP4/TAB1/MAP4K…
KEGG_PENTOSE_AND_GLUCURONATE_INTERCONVERSIONS	KEGG_PENTOSE_AND_GLUCURONATE_INTERCONVERSIONS	26	-0.513346	-1.74434	0.00451210253073087	0.0149060530033073	0.00899027947852392	2980	tags=38%, list=16%, signal=32%	UGT1A6/UGT2A3/UGT1A4/XYLB/UGP2/UGT1A9/RPE/CRYL1/DCXR/UGT2B10
KEGG_TRYPTOPHAN_METABOLISM	KEGG_TRYPTOPHAN_METABOLISM	40	-0.456584	-1.71747	0.00662844393917707	0.0215133706797852	0.0129753473232275	2215	tags=40%, list=12%, signal=35%	AOC1/MAOA/KMO/ACAT1/ACMSD/AFMID/HADHA/DDC/ECHS1/HADH/EHHADH/OGDHL/MAOB/AADAT/AOX1/ALDH3A2
KEGG_GLYOXYLATE_AND_DICARBOXYLATE_METABOLISM	KEGG_GLYOXYLATE_AND_DICARBOXYLATE_METABOLISM	16	-0.576356	-1.69181	0.00739972809373543	0.0236025809886389	0.014235411577785	4605	tags=56%, list=25%, signal=42%	MTHFD2/HAO1/MTHFD2L/GRHPR/AFMID/MTHFD1/HAO2/ACO2/ACO1
KEGG_CYSTEINE_AND_METHIONINE_METABOLISM	KEGG_CYSTEINE_AND_METHIONINE_METABOLISM	33	-0.454754	-1.64713	0.00923405795270694	0.0289542495127252	0.0174631604457973	3184	tags=39%, list=17%, signal=33%	AHCYL2/LDHC/LDHA/BHMT/MTR/SMS/LDHAL6B/AMD1/MAT2A/GOT1/MTAP/LDHB/ADI1
KEGG_NUCLEOTIDE_EXCISION_REPAIR	KEGG_NUCLEOTIDE_EXCISION_REPAIR	42	-0.424438	-1.61031	0.00979795925141776	0.0302103743585381	0.0182207663271979	5243	tags=50%, list=29%, signal=36%	GTF2H4/GTF2H3/DDB2/GTF2H5/GTF2H1/POLD1/RAD23B/POLE/DDB1/LIG1/RBX1/POLE2/RFC3/RPA3/MNAT1/RFC4/POLD3/POLE4/CCNH/ERCC8/RFC1
KEGG_ALZHEIMERS_DISEASE	KEGG_ALZHEIMERS_DISEASE	152	-0.293737	-1.4256	0.0110513469348143	0.0335163800482074	0.020214715704751	4255	tags=36%, list=23%, signal=27%	EIF2AK3/PLCB4/NDUFA2/NDUFA1/UQCR11/GAPDH/COX7A2L/NDUFA10/PPP3CA/LPL/NDUFA9/NDUFB2/COX6B1/NDUFB6/COX5A/UQCRHL/NDUFV2/APBB1/NDUFS3/UQCRQ/ATP5PF/COX4I1/SDHC/CASP3/COX6A2/NDUFC1/NDUFB8/NAE1/CASP8/ATP5PB/CYC1/ATP5F1A/ITPR1/NDUFS5/NDUFB1/SDHB/UQCRH/PPP3CC/CASP9/ATP5PO/NDUFA6/ITPR2/ATP5MC3/RYR3/NDUFA5/COX7C/APAF1/ATP5PD/COX7B/UQCRC2/COX8A/NDUFS1/NDUFAB1/ATP5F1B
KEGG_ASCORBATE_AND_ALDARATE_METABOLISM	KEGG_ASCORBATE_AND_ALDARATE_METABOLISM	23	-0.496956	-1.64083	0.0124302433146525	0.0365665251396579	0.0220543480216429	4770	tags=48%, list=26%, signal=35%	UGT2B7/ALDH2/UGDH/ALDH9A1/UGT1A6/UGT2A3/UGT1A4/MIOX/UGT1A9/ALDH3A2/UGT2B10
KEGG_TYROSINE_METABOLISM	KEGG_TYROSINE_METABOLISM	41	-0.421515	-1.5985	0.0124523842367484	0.0365665251396579	0.0220543480216429	3108	tags=34%, list=17%, signal=28%	ADH6/DBH/ADH5/MAOA/METTL6/HPD/GOT1/DDC/HGD/ADH1B/MIF/MAOB/AOX1/TRMT11
KEGG_GLUTATHIONE_METABOLISM	KEGG_GLUTATHIONE_METABOLISM	46	-0.3865	-1.51356	0.0166998033785786	0.0482728691412038	0.0291147887850219	5282	tags=48%, list=29%, signal=34%	GSTO2/GSTM3/GPX1/ANPEP/MGST3/GSTA4/GPX4/GPX3/RRM1/GPX2/GSR/GGT7/ODC1/SMS/GCLC/GSTA2/MGST1/GSTM4/GSTM2/GSTA1/TXNDC12/IDH1
KEGG_HOMOLOGOUS_RECOMBINATION	KEGG_HOMOLOGOUS_RECOMBINATION	28	-0.46234	-1.60574	0.0207539683955818	0.0590689869720406	0.0356262453430231	4792	tags=46%, list=26%, signal=34%	XRCC3/POLD1/BLM/SSBP1/RAD51D/SEM1/RAD54B/RPA3/RAD50/NBN/POLD3/RAD52/MRE11
KEGG_METABOLISM_OF_XENOBIOTICS_BY_CYTOCHROME_P450	KEGG_METABOLISM_OF_XENOBIOTICS_BY_CYTOCHROME_P450	62	-0.346276	-1.43839	0.0220171789636221	0.0617148198222739	0.0372220250421681	3108	tags=27%, list=17%, signal=23%	ADH6/UGT1A6/ADH5/CYP3A43/CYP2B6/AKR1C3/UGT2A3/UGT1A4/GSTA2/MGST1/GSTM4/ADH1B/GSTM2/GSTA1/UGT1A9/CYP3A5/UGT2B10
KEGG_ECM_RECEPTOR_INTERACTION	KEGG_ECM_RECEPTOR_INTERACTION	83	0.322931531191546	1.43463798214407	0.0228792697331528	0.0631741029945263	0.038102161692289	5633	tags=49%, list=31%, signal=34%	VWF/COL3A1/AGRN/THBS2/ITGB8/ITGA10/CD44/IBSP/ITGB4/COL1A2/COL4A2/LAMC2/SV2A/TNXB/LAMB2/SDC2/COL4A1/CD36/HMMR/ITGA3/SDC3/ITGA5/CD47/ITGA4/GP6/GP1BA/HSPG2/COL5A1/COL5A3/ITGA8/SV2B/DAG1/COMP/SDC4/ITGB5/ITGB3/LAMC3/COL2A1/COL1A1/COL5A2/ITGB1
KEGG_ACUTE_MYELOID_LEUKEMIA	KEGG_ACUTE_MYELOID_LEUKEMIA	56	0.36016291724044	1.48415951973994	0.0240616172801905	0.0653278730713574	0.0394011638438913	1754	tags=23%, list=10%, signal=21%	PML/SPI1/JUP/RELA/PIK3CG/CCND1/GRB2/BAD/RARA/STAT3/PIM1/TCF7L1/PIK3R3
KEGG_PRIMARY_IMMUNODEFICIENCY	KEGG_PRIMARY_IMMUNODEFICIENCY	35	0.410881631682252	1.51309322541496	0.0243655310374252	0.0653278730713574	0.0394011638438913	3818	tags=37%, list=21%, signal=29%	JAK3/AICDA/CD79A/IL2RG/CD4/TAP1/PTPRC/CD3E/CD3D/RFXANK/CD19/IGLL1/CD8A
KEGG_NON_HOMOLOGOUS_END_JOINING	KEGG_NON_HOMOLOGOUS_END_JOINING	13	-0.585795	-1.65083	0.0253295537218003	0.0669423919790438	0.0403749277370051	4864	tags=62%, list=27%, signal=45%	FEN1/XRCC6/DCLRE1C/POLM/RAD50/XRCC5/MRE11/PRKDC
KEGG_GLYCOSAMINOGLYCAN_BIOSYNTHESIS_CHONDROITIN_SULFATE	KEGG_GLYCOSAMINOGLYCAN_BIOSYNTHESIS_CHONDROITIN_SULFATE	22	0.487976193890595	1.57897651589005	0.0260797775989052	0.0679543500816543	0.0409852694660333	4978	tags=55%, list=27%, signal=40%	B3GAT1/B3GAT3/CHST12/CHPF/CHPF2/B3GAT2/CHST15/CHST3/CHSY1/CSGALNACT1/CSGALNACT2/CHST13
KEGG_SPHINGOLIPID_METABOLISM	KEGG_SPHINGOLIPID_METABOLISM	37	0.406619557325532	1.51663696085155	0.028444228710571	0.0730858654368839	0.0440802374754464	2473	tags=30%, list=14%, signal=26%	PLPP3/PLPP1/GLA/NEU2/SMPD1/NEU4/SPHK1/DEGS1/ASAH2/CERK/KDSR
KEGG_CYTOSOLIC_DNA_SENSING_PATHWAY	KEGG_CYTOSOLIC_DNA_SENSING_PATHWAY	52	0.364557868112689	1.47829221788779	0.0293636999624708	0.0744148560692752	0.0448817908582826	4799	tags=40%, list=26%, signal=30%	PYCARD/ZBP1/IFNA13/IFNA21/TREX1/RELA/IRF7/CCL4L2/IFNA14/CASP1/AIM2/IFNA4/STING1/CXCL10/CCL4/IL1B/IFNA2/RIPK3/POLR3GL/IKBKE/POLR3C
KEGG_GLYCOSPHINGOLIPID_BIOSYNTHESIS_GLOBO_SERIES	KEGG_GLYCOSPHINGOLIPID_BIOSYNTHESIS_GLOBO_SERIES	14	0.539027541960209	1.53159694651509	0.038207989859622	0.095519974649055	0.0576109093189179	2853	tags=43%, list=16%, signal=36%	ST3GAL1/GLA/GBGT1/FUT1/ST3GAL2/HEXB
KEGG_LIMONENE_AND_PINENE_DEGRADATION	KEGG_LIMONENE_AND_PINENE_DEGRADATION	10	-0.594428	-1.53599	0.0398692641669435	0.0983441849451274	0.0593142737080142	1243	tags=60%, list=7%, signal=56%	ALDH2/ALDH9A1/HADHA/ECHS1/EHHADH/ALDH3A2
KEGG_GLYCOSAMINOGLYCAN_BIOSYNTHESIS_KERATAN_SULFATE	KEGG_GLYCOSAMINOGLYCAN_BIOSYNTHESIS_KERATAN_SULFATE	15	0.55095535154493	1.60584875879939	0.0406091061824126	0.0988511137335043	0.0596200173869215	5464	tags=53%, list=30%, signal=37%	ST3GAL1/CHST2/CHST4/ST3GAL2/B3GNT7/ST3GAL3/B4GALT2/CHST6
KEGG_PROTEASOME	KEGG_PROTEASOME	42	-0.381734	-1.44829	0.0418578018423888	0.10056744598496	0.0606551879055806	6711	tags=64%, list=37%, signal=41%	PSMA4/PSMC5/PSMB9/PSMB3/PSMB2/PSMA7/PSMA3/PSMA6/PSMC6/PSMA2/PSMB11/POMP/PSMD6/PSMD11/IFNG/PSMB1/PSME3/PSMD12/SEM1/PSMD7/PSMA5/PSME4/PSME2/PSMC2/PSMB5/PSMB7/PSMB4
KEGG_NICOTINATE_AND_NICOTINAMIDE_METABOLISM	KEGG_NICOTINATE_AND_NICOTINAMIDE_METABOLISM	24	-0.449143	-1.50296	0.0434139681131791	0.102969026935104	0.0621036520917272	2571	tags=38%, list=14%, signal=32%	NUDT12/BST1/NT5C3A/PNP/ENPP1/NMNAT3/QPRT/AOX1/ENPP3
KEGG_ENDOCYTOSIS	KEGG_ENDOCYTOSIS	180	0.259041633126777	1.30295093858982	0.0442956548528417	0.103730330984503	0.0625628169806958	4266	tags=33%, list=23%, signal=25%	HLA-C/ARRB2/RAB11B/ASAP2/CXCR2/HLA-E/KDR/HLA-A/ADRB3/CSF1R/FLT1/CLTB/RAB11FIP1/IQSEC1/ACAP3/PSD2/ARFGAP1/HLA-G/EHD1/ARAP3/HLA-F/CXCR4/ASAP1/CCR5/SH3GLB2/CLTCL1/AGAP2/LDLRAP1/IL2RG/CLTA/PIP5K1C/ASAP3/CHMP4B/IQSEC3/EHD3/SH3KBP1/CBL/HSPA2/VPS4A/AP2M1/HGS/AP2A2/ARFGAP2/RAB31/ARRB1/FGFR4/F2R/GRK1/RUFY1/PSD4/ARAP1/SMURF2/ADRB1/EHD2/EPN1/GRK6/GIT1/RET/RAB5B

## Sheet: 04.GSVA_KEGG_sig
	logFC	AveExpr	T	P.Value	P.Val.adj	B	Change	Pathway
KEGG_GLYCOSAMINOGLYCAN_DEGRADATION	0.56668591239207	0.0194727460890035	5.66935447345796	3.97780850965742e-07	3.26751067027553e-05	6.31428707990194	UP	KEGG_GLYCOSAMINOGLYCAN_DEGRADATION
KEGG_REGULATION_OF_ACTIN_CYTOSKELETON	0.32653129544755	0.00863213063991516	5.6415168272551	4.42668949856211e-07	3.26751067027553e-05	6.21475690201589	UP	KEGG_REGULATION_OF_ACTIN_CYTOSKELETON
KEGG_DRUG_METABOLISM_CYTOCHROME_P450	-0.462403	-0.0121521	-5.59603	5.27017850044441e-07	3.26751067027553e-05	6.05241627302793	DOWN	KEGG_DRUG_METABOLISM_CYTOCHROME_P450
KEGG_METABOLISM_OF_XENOBIOTICS_BY_CYTOCHROME_P450	-0.406279	-0.00931896	-5.32393	1.48317268919355e-06	5.55760595844659e-05	5.08983209534235	DOWN	KEGG_METABOLISM_OF_XENOBIOTICS_BY_CYTOCHROME_P450
KEGG_GLYCOSPHINGOLIPID_BIOSYNTHESIS_GLOBO_SERIES	0.498105193770927	0.0278481004528417	5.27563199322754	1.77926245218971e-06	5.55760595844659e-05	4.92061463264467	UP	KEGG_GLYCOSPHINGOLIPID_BIOSYNTHESIS_GLOBO_SERIES
KEGG_AXON_GUIDANCE	0.32545859906113	0.00976009444012788	5.27362116659782	1.79277611562793e-06	5.55760595844659e-05	4.91358110297826	UP	KEGG_AXON_GUIDANCE
KEGG_FC_GAMMA_R_MEDIATED_PHAGOCYTOSIS	0.362072897227389	0.0129672079451169	5.11928146247624	3.19526867104452e-06	8.49028532591829e-05	4.37659714445064	UP	KEGG_FC_GAMMA_R_MEDIATED_PHAGOCYTOSIS
KEGG_CHEMOKINE_SIGNALING_PATHWAY	0.303218680775526	0.00170794693757783	4.91871036580877	6.71077511541806e-06	0.00014504692459926	3.68785902007135	UP	KEGG_CHEMOKINE_SIGNALING_PATHWAY
KEGG_ACUTE_MYELOID_LEUKEMIA	0.347972480528026	0.01721722384297	4.90466715220355	7.06578637546374e-06	0.00014504692459926	3.64004942853909	UP	KEGG_ACUTE_MYELOID_LEUKEMIA
KEGG_TYROSINE_METABOLISM	-0.382393	-0.0149558	-4.87776	7.79822175264838e-06	0.00014504692459926	3.54858916176521	DOWN	KEGG_TYROSINE_METABOLISM
KEGG_PHENYLALANINE_METABOLISM	-0.448648	-0.0111461	-4.84317	8.8495665239732e-06	0.000149638124859911	3.43134115241886	DOWN	KEGG_PHENYLALANINE_METABOLISM
KEGG_PANCREATIC_CANCER	0.326571319064034	0.008129948804566	4.76718599872286	1.16692686961276e-05	0.000168753710241178	3.17504621900797	UP	KEGG_PANCREATIC_CANCER
KEGG_NOTCH_SIGNALING_PATHWAY	0.351266311338035	0.00555902688910626	4.73904873549205	1.29222715600694e-05	0.000168753710241178	3.08058096860066	UP	KEGG_NOTCH_SIGNALING_PATHWAY
KEGG_GLYCOSPHINGOLIPID_BIOSYNTHESIS_GANGLIO_SERIES	0.487720904089517	0.00813800102195469	4.73359916711147	1.31797104625728e-05	0.000168753710241178	3.06231359816826	UP	KEGG_GLYCOSPHINGOLIPID_BIOSYNTHESIS_GANGLIO_SERIES
KEGG_ALANINE_ASPARTATE_AND_GLUTAMATE_METABOLISM	-0.545183	-0.0173277	-4.72474	1.36091701807401e-05	0.000168753710241178	3.03262177653551	DOWN	KEGG_ALANINE_ASPARTATE_AND_GLUTAMATE_METABOLISM
KEGG_GLYCOSAMINOGLYCAN_BIOSYNTHESIS_CHONDROITIN_SULFATE	0.431640084086361	0.0183416408558888	4.6863425636507	1.56325658796057e-05	0.000176186551619381	2.90429866999545	UP	KEGG_GLYCOSAMINOGLYCAN_BIOSYNTHESIS_CHONDROITIN_SULFATE
KEGG_RIBOSOME	-0.542825	-0.0162974	-4.65816	1.73020573426598e-05	0.000176186551619381	2.81039272912791	DOWN	KEGG_RIBOSOME
KEGG_HISTIDINE_METABOLISM	-0.483242	-0.0249663	-4.65386	1.75713559920118e-05	0.000176186551619381	2.7961016243283	DOWN	KEGG_HISTIDINE_METABOLISM
KEGG_ARGININE_AND_PROLINE_METABOLISM	-0.475288	-0.0130466	-4.64619	1.80621462022285e-05	0.000176186551619381	2.77061246345528	DOWN	KEGG_ARGININE_AND_PROLINE_METABOLISM
KEGG_GLYCOSAMINOGLYCAN_BIOSYNTHESIS_HEPARAN_SULFATE	0.35450937151927	0.0102628691129589	4.63290279260806	1.89447904967077e-05	0.000176186551619381	2.7264728668512	UP	KEGG_GLYCOSAMINOGLYCAN_BIOSYNTHESIS_HEPARAN_SULFATE
KEGG_CELL_ADHESION_MOLECULES_CAMS	0.310060489858503	0.00922592122935883	4.57218680061673	2.35414367302271e-05	0.000208509868182012	2.52557838725693	UP	KEGG_CELL_ADHESION_MOLECULES_CAMS
KEGG_PROPANOATE_METABOLISM	-0.598894	-0.0253012	-4.53815	2.65759648195818e-05	0.000224687702565555	2.41351126693052	DOWN	KEGG_PROPANOATE_METABOLISM
KEGG_PENTOSE_AND_GLUCURONATE_INTERCONVERSIONS	-0.422227	-0.0179486	-4.47231	3.35648335465055e-05	0.000270392514176768	2.19783852072695	DOWN	KEGG_PENTOSE_AND_GLUCURONATE_INTERCONVERSIONS
KEGG_CHRONIC_MYELOID_LEUKEMIA	0.317755922922521	0.0127517610870618	4.46135027671643	3.488935666797e-05	0.000270392514176768	2.16210277095694	UP	KEGG_CHRONIC_MYELOID_LEUKEMIA
KEGG_NITROGEN_METABOLISM	-0.44889	-0.00433855	-4.40743	4.21853620423245e-05	0.000313859093594894	1.98684103076368	DOWN	KEGG_NITROGEN_METABOLISM
KEGG_CYSTEINE_AND_METHIONINE_METABOLISM	-0.35724	-0.00443582	-4.38485	4.56627895470909e-05	0.000326664571375343	1.91376943608763	DOWN	KEGG_CYSTEINE_AND_METHIONINE_METABOLISM
KEGG_GLYCINE_SERINE_AND_THREONINE_METABOLISM	-0.547846	-0.0272673	-4.33335	5.46667138079421e-05	0.000370537739072573	1.74782896856666	DOWN	KEGG_GLYCINE_SERINE_AND_THREONINE_METABOLISM
KEGG_RETINOL_METABOLISM	-0.328484	-0.0022866	-4.32756	5.5779874699097e-05	0.000370537739072573	1.7292497607563	DOWN	KEGG_RETINOL_METABOLISM
KEGG_FOCAL_ADHESION	0.271683511099398	0.000641215265757731	4.31312516864258	5.86549192667967e-05	0.000376200516676696	1.68293465974731	UP	KEGG_FOCAL_ADHESION
KEGG_VASOPRESSIN_REGULATED_WATER_REABSORPTION	0.292054308233508	0.00573178116224236	4.18193332262871	9.22738723094041e-05	0.000572098008318305	1.26584357281312	UP	KEGG_VASOPRESSIN_REGULATED_WATER_REABSORPTION
KEGG_BUTANOATE_METABOLISM	-0.508364	-0.0131309	-4.15113	0.000102534706652501	0.000615208239915005	1.1689038179752	DOWN	KEGG_BUTANOATE_METABOLISM
KEGG_ASCORBATE_AND_ALDARATE_METABOLISM	-0.467366	-0.0163927	-4.10565	0.000119724342981585	0.000695897743580465	1.02649897139949	DOWN	KEGG_ASCORBATE_AND_ALDARATE_METABOLISM
KEGG_NATURAL_KILLER_CELL_MEDIATED_CYTOTOXICITY	0.288593202864121	0.00889776998294124	4.09099774976115	0.000125830377352353	0.000709225763258716	0.98081895921529	UP	KEGG_NATURAL_KILLER_CELL_MEDIATED_CYTOTOXICITY
KEGG_ENDOCYTOSIS	0.239605280281366	0.00974564783469265	4.07692668236617	0.000131978210757276	0.000721998447083922	0.937024050169429	UP	KEGG_ENDOCYTOSIS
KEGG_FATTY_ACID_METABOLISM	-0.49049	-0.0160472	-4.01387	0.000163270499736922	0.000867666084316213	0.741815374307976	DOWN	KEGG_FATTY_ACID_METABOLISM
KEGG_LYSOSOME	0.366757340915867	0.0152555015134418	4.00213562508806	0.000169836236520097	0.0008774872220205	0.705668418967591	UP	KEGG_LYSOSOME
KEGG_VALINE_LEUCINE_AND_ISOLEUCINE_DEGRADATION	-0.508385	-0.0121726	-3.9538	0.000199653532970389	0.00100366370628358	0.557458564782046	DOWN	KEGG_VALINE_LEUCINE_AND_ISOLEUCINE_DEGRADATION
KEGG_LEUKOCYTE_TRANSENDOTHELIAL_MIGRATION	0.22831326450165	0.00589007293758293	3.82065673716694	0.000310136551440901	0.00151803680442125	0.154635487352778	UP	KEGG_LEUKOCYTE_TRANSENDOTHELIAL_MIGRATION
KEGG_GLYCOSAMINOGLYCAN_BIOSYNTHESIS_KERATAN_SULFATE	0.398585162048517	0.0132158161616352	3.78971298117375	0.000343181133260793	0.00163671002016686	0.0621988497586603	UP	KEGG_GLYCOSAMINOGLYCAN_BIOSYNTHESIS_KERATAN_SULFATE
KEGG_VIRAL_MYOCARDITIS	0.316621884206892	0.00304164915144142	3.76338840601582	0.000373924092663547	0.0017387470308855	-0.0160797	UP	KEGG_VIRAL_MYOCARDITIS
KEGG_ONE_CARBON_POOL_BY_FOLATE	-0.423707	0.00237827900849431	-3.65294	0.000534089152464477	0.00242294103313153	-0.340827	DOWN	KEGG_ONE_CARBON_POOL_BY_FOLATE
KEGG_BETA_ALANINE_METABOLISM	-0.497401	-0.0186746	-3.60787	0.00061671342841538	0.00273115946869669	-0.471596	DOWN	KEGG_BETA_ALANINE_METABOLISM
KEGG_RENAL_CELL_CARCINOMA	0.252971252881458	0.00907561990295083	3.5744200937185	0.000685770764846832	0.0029663572618956	-0.567988	UP	KEGG_RENAL_CELL_CARCINOMA
KEGG_NEUROTROPHIN_SIGNALING_PATHWAY	0.198014864220306	0.00601807462816713	3.51840467613689	0.000818164387985979	0.00345860400375891	-0.728099	UP	KEGG_NEUROTROPHIN_SIGNALING_PATHWAY
KEGG_PEROXISOME	-0.310738	-0.0100008	-3.46832	0.000956807695075944	0.00389929842056415	-0.869869	DOWN	KEGG_PEROXISOME
KEGG_INOSITOL_PHOSPHATE_METABOLISM	0.254603803516845	0.0148911440872503	3.46579547674747	0.000964342620139522	0.00389929842056415	-0.876967	UP	KEGG_INOSITOL_PHOSPHATE_METABOLISM
KEGG_DRUG_METABOLISM_OTHER_ENZYMES	-0.274134	-0.00253497	-3.43865	0.00104914250425544	0.00414353859121875	-0.953203	DOWN	KEGG_DRUG_METABOLISM_OTHER_ENZYMES
KEGG_MELANOGENESIS	0.196492328879224	0.00254352919675627	3.43250313024818	0.00106930028160484	0.00414353859121875	-0.970409	UP	KEGG_MELANOGENESIS
KEGG_TRYPTOPHAN_METABOLISM	-0.400221	-0.0142699	-3.41833	0.00111718636768535	0.00424074825284643	-1.01	DOWN	KEGG_TRYPTOPHAN_METABOLISM
KEGG_OTHER_GLYCAN_DEGRADATION	0.334005540961678	0.00498545755453268	3.37530594378212	0.00127531138861816	0.00474415836565954	-1.12953	UP	KEGG_OTHER_GLYCAN_DEGRADATION
KEGG_ECM_RECEPTOR_INTERACTION	0.303483040468626	0.000989931383032611	3.34460084254795	0.00140085239568801	0.00510085286645688	-1.21421	UP	KEGG_ECM_RECEPTOR_INTERACTION
KEGG_GLYCOSYLPHOSPHATIDYLINOSITOL_GPI_ANCHOR_BIOSYNTHESIS	0.326070625734018	0.000374991300040644	3.33875381097438	0.00142604488739655	0.00510085286645688	-1.23028	UP	KEGG_GLYCOSYLPHOSPHATIDYLINOSITOL_GPI_ANCHOR_BIOSYNTHESIS
KEGG_HOMOLOGOUS_RECOMBINATION	-0.305907	-0.00404621	-3.30218	0.00159359884014261	0.00559262989182125	-1.33033	DOWN	KEGG_HOMOLOGOUS_RECOMBINATION
KEGG_SYSTEMIC_LUPUS_ERYTHEMATOSUS	0.221312587187702	0.00507861455807871	3.27176385254337	0.00174689557289366	0.00601708475107816	-1.41296	UP	KEGG_SYSTEMIC_LUPUS_ERYTHEMATOSUS
KEGG_GLIOMA	0.222074515993733	0.00883876888735469	3.26243800940085	0.00179661440080908	0.00607582324637253	-1.43819	UP	KEGG_GLIOMA
KEGG_MELANOMA	0.17934829802635	0.00455941178436828	3.20398819927371	0.00213985247478002	0.00710736714837648	-1.59516	UP	KEGG_MELANOMA
KEGG_SPHINGOLIPID_METABOLISM	0.275674392387345	-0.00616438	3.16987610615909	0.00236770470372497	0.00772619429636568	-1.68585	UP	KEGG_SPHINGOLIPID_METABOLISM
KEGG_FC_EPSILON_RI_SIGNALING_PATHWAY	0.191531679503542	0.00251738216372614	3.16210699553888	0.00242268742274105	0.00776930794189371	-1.70641	UP	KEGG_FC_EPSILON_RI_SIGNALING_PATHWAY
KEGG_VEGF_SIGNALING_PATHWAY	0.182978080933271	-0.000824048	3.12296155831715	0.00271839692720763	0.00856986149933254	-1.80945	UP	KEGG_VEGF_SIGNALING_PATHWAY
KEGG_LYSINE_DEGRADATION	-0.330191	-0.00318487	-3.10107	0.0028982085175989	0.00898444640455658	-1.86669	DOWN	KEGG_LYSINE_DEGRADATION
KEGG_TOLL_LIKE_RECEPTOR_SIGNALING_PATHWAY	0.210329799637498	0.00600416177910934	3.09153340235193	0.00297990351218989	0.00900711655175368	-1.89151	UP	KEGG_TOLL_LIKE_RECEPTOR_SIGNALING_PATHWAY
KEGG_PHOSPHATIDYLINOSITOL_SIGNALING_SYSTEM	0.195438934046089	0.00875776276239668	3.0889547300909	0.00300237218391789	0.00900711655175368	-1.89822	UP	KEGG_PHOSPHATIDYLINOSITOL_SIGNALING_SYSTEM
KEGG_HEMATOPOIETIC_CELL_LINEAGE	0.230152	0.00242690646895195	3.05802374403405	0.00328450595641943	0.00969711282371452	-1.97835	UP	KEGG_HEMATOPOIETIC_CELL_LINEAGE
KEGG_LEISHMANIA_INFECTION	0.289653916139538	-0.00158133	3.04133325985791	0.00344683632291302	0.00998143132133063	-2.02134	UP	KEGG_LEISHMANIA_INFECTION
KEGG_STEROID_HORMONE_BIOSYNTHESIS	-0.245789	-0.0049428	-3.03489	0.00351146152078192	0.00998143132133063	-2.03789	DOWN	KEGG_STEROID_HORMONE_BIOSYNTHESIS
KEGG_LINOLEIC_ACID_METABOLISM	-0.242566	-1.92596e-05	-3.03191	0.00354179821079474	0.00998143132133063	-2.04555	DOWN	KEGG_LINOLEIC_ACID_METABOLISM
KEGG_CARDIAC_MUSCLE_CONTRACTION	-0.192817	-0.000912872	-3.02459	0.00361715673295747	0.0100416589900013	-2.06429	DOWN	KEGG_CARDIAC_MUSCLE_CONTRACTION
KEGG_N_GLYCAN_BIOSYNTHESIS	0.29667188100048	0.0224635963312256	2.98119776838489	0.00409577848075917	0.0111893652179637	-2.17482	UP	KEGG_N_GLYCAN_BIOSYNTHESIS
KEGG_DILATED_CARDIOMYOPATHY	0.185495267024684	0.00585584731119747	2.97610294460317	0.00415568186716074	0.0111893652179637	-2.18772	UP	KEGG_DILATED_CARDIOMYOPATHY
KEGG_PROXIMAL_TUBULE_BICARBONATE_RECLAMATION	-0.324539	-0.0056078	-2.97145	0.00421105142611539	0.0111893652179637	-2.19947	DOWN	KEGG_PROXIMAL_TUBULE_BICARBONATE_RECLAMATION
KEGG_LIMONENE_AND_PINENE_DEGRADATION	-0.462122	-0.0112086	-2.9623	0.00432207122419897	0.0113226091225494	-2.22258	DOWN	KEGG_LIMONENE_AND_PINENE_DEGRADATION
KEGG_CITRATE_CYCLE_TCA_CYCLE	-0.380594	-0.00195995	-2.92694	0.00477695869263525	0.0123404766226411	-2.31133	DOWN	KEGG_CITRATE_CYCLE_TCA_CYCLE
KEGG_ASTHMA	0.341096328278877	-0.00304683	2.8897960269115	0.00530240310970244	0.0135102325808857	-2.40373	UP	KEGG_ASTHMA
KEGG_LONG_TERM_DEPRESSION	0.186923007264611	0.00458180548985852	2.87999853586719	0.00544963246146271	0.0136977248355684	-2.42795	UP	KEGG_LONG_TERM_DEPRESSION
KEGG_PYRUVATE_METABOLISM	-0.316158	0.000162913161787059	-2.86648	0.0056589180305658	0.0140341167158032	-2.46125	DOWN	KEGG_PYRUVATE_METABOLISM
KEGG_WNT_SIGNALING_PATHWAY	0.158959247729433	0.00231679388386948	2.85374173336011	0.00586303703880766	0.0143490117002398	-2.49255	UP	KEGG_WNT_SIGNALING_PATHWAY
KEGG_GLYOXYLATE_AND_DICARBOXYLATE_METABOLISM	-0.357932	-0.00540623	-2.84461	0.00601353216976507	0.0145261945919	-2.51492	DOWN	KEGG_GLYOXYLATE_AND_DICARBOXYLATE_METABOLISM
KEGG_OXIDATIVE_PHOSPHORYLATION	-0.327071	0.00989751977557982	-2.8336	0.00619950382254826	0.0147834321922305	-2.54179	DOWN	KEGG_OXIDATIVE_PHOSPHORYLATION
KEGG_GLYCOLYSIS_GLUCONEOGENESIS	-0.261623	-0.00631203	-2.82311	0.00638184102492517	0.0150256003877985	-2.56735	DOWN	KEGG_GLYCOLYSIS_GLUCONEOGENESIS
KEGG_VASCULAR_SMOOTH_MUSCLE_CONTRACTION	0.155555432376518	0.00401462409561702	2.79898831782664	0.00681977937928967	0.0157083331444914	-2.62582	UP	KEGG_VASCULAR_SMOOTH_MUSCLE_CONTRACTION
KEGG_NON_SMALL_CELL_LUNG_CANCER	0.189107840498309	0.00948886496106983	2.79787072620074	0.00684072572421401	0.0157083331444914	-2.62852	UP	KEGG_NON_SMALL_CELL_LUNG_CANCER
KEGG_COLORECTAL_CANCER	0.194643564324601	0.00127958595346817	2.78085401200809	0.00716705910861007	0.0162569877341643	-2.66952	UP	KEGG_COLORECTAL_CANCER
KEGG_ARRHYTHMOGENIC_RIGHT_VENTRICULAR_CARDIOMYOPATHY_ARVC	0.184269154723997	0.00204912998994842	2.7698712576733	0.00738521370266804	0.016549996972244	-2.69588	UP	KEGG_ARRHYTHMOGENIC_RIGHT_VENTRICULAR_CARDIOMYOPATHY_ARVC
KEGG_PATHWAYS_IN_CANCER	0.135521667797017	0.00181475851009232	2.75850965351395	0.0076172992374974	0.01686687688303	-2.72307	UP	KEGG_PATHWAYS_IN_CANCER
KEGG_CYTOSOLIC_DNA_SENSING_PATHWAY	0.205234397796571	0.00374442447888855	2.73608529781349	0.00809512654652438	0.0177140416194534	-2.77647	UP	KEGG_CYTOSOLIC_DNA_SENSING_PATHWAY
KEGG_TASTE_TRANSDUCTION	-0.24405	-0.00081757	-2.69663	0.00900313693973875	0.0194719008231559	-2.86962	DOWN	KEGG_TASTE_TRANSDUCTION
KEGG_SPLICEOSOME	-0.250912	0.00290406867353605	-2.67685	0.00949254516490204	0.0202944069042733	-2.91592	DOWN	KEGG_SPLICEOSOME
KEGG_B_CELL_RECEPTOR_SIGNALING_PATHWAY	0.198644363597002	0.00568569671455652	2.6575383084291	0.00999359549237764	0.0211228268361618	-2.96085	UP	KEGG_B_CELL_RECEPTOR_SIGNALING_PATHWAY
KEGG_APOPTOSIS	0.184037233944801	0.00915918437882018	2.58914120616487	0.0119686173307258	0.0250130654327528	-3.11795	UP	KEGG_APOPTOSIS
KEGG_RIG_I_LIKE_RECEPTOR_SIGNALING_PATHWAY	0.163298175354554	0.00723132728393784	2.58307197788581	0.0121599675757637	0.0251305996565782	-3.13174	UP	KEGG_RIG_I_LIKE_RECEPTOR_SIGNALING_PATHWAY
KEGG_MAPK_SIGNALING_PATHWAY	0.110807707682543	0.00198710925843554	2.56395680296616	0.0127809094667863	0.0261236171518929	-3.17498	UP	KEGG_MAPK_SIGNALING_PATHWAY
KEGG_T_CELL_RECEPTOR_SIGNALING_PATHWAY	0.141044552282152	0.00369713048128035	2.5569129274549	0.0130168769001879	0.0263167293851625	-3.19085	UP	KEGG_T_CELL_RECEPTOR_SIGNALING_PATHWAY
KEGG_SMALL_CELL_LUNG_CANCER	0.156110660600722	0.00421757116067429	2.53546631044243	0.0137598289682526	0.0275196579365052	-3.23895	UP	KEGG_SMALL_CELL_LUNG_CANCER
KEGG_PPAR_SIGNALING_PATHWAY	-0.214186	-0.00176846	-2.52466	0.0141484584365737	0.027995885842582	-3.26306	DOWN	KEGG_PPAR_SIGNALING_PATHWAY
KEGG_GAP_JUNCTION	0.14621189879164	0.00353451520309462	2.51836559674863	0.0143794852786108	0.0281535185454906	-3.27707	UP	KEGG_GAP_JUNCTION
KEGG_PRIMARY_IMMUNODEFICIENCY	0.215385623622631	0.000174361576717371	2.50111905257848	0.0150298489041314	0.0291203322517547	-3.31531	UP	KEGG_PRIMARY_IMMUNODEFICIENCY
KEGG_RNA_DEGRADATION	-0.215473	0.0118064050500342	-2.49033	0.015449921826174	0.0294349019062865	-3.33911	DOWN	KEGG_RNA_DEGRADATION
KEGG_ERBB_SIGNALING_PATHWAY	0.159642097164185	0.00412580940823287	2.48884570960462	0.0155087117570757	0.0294349019062865	-3.34239	UP	KEGG_ERBB_SIGNALING_PATHWAY
KEGG_TYPE_I_DIABETES_MELLITUS	0.265784598268156	-0.00320097	2.44179165759877	0.0174745685221024	0.0328310075263742	-3.44521	UP	KEGG_TYPE_I_DIABETES_MELLITUS
KEGG_ENDOMETRIAL_CANCER	0.174819836497711	0.00411976676444155	2.42181353252968	0.0183748745900508	0.0341772667374945	-3.48838	UP	KEGG_ENDOMETRIAL_CANCER
KEGG_PRIMARY_BILE_ACID_BIOSYNTHESIS	-0.26022	-0.000233842	-2.37656	0.0205696412248409	0.0378807254239645	-3.58508	DOWN	KEGG_PRIMARY_BILE_ACID_BIOSYNTHESIS
KEGG_DORSO_VENTRAL_AXIS_FORMATION	0.257017092320859	0.019629578217426	2.32660111938947	0.0232619938639018	0.0423436230983485	-3.69009	UP	KEGG_DORSO_VENTRAL_AXIS_FORMATION
KEGG_PRION_DISEASES	0.184846563787536	-0.00432992	2.32333694536824	0.0234483504254296	0.0423436230983485	-3.69689	UP	KEGG_PRION_DISEASES
KEGG_SELENOAMINO_ACID_METABOLISM	-0.25051	-0.00794644	-2.29871	0.0248978632915657	0.0445288708868387	-3.74791	DOWN	KEGG_SELENOAMINO_ACID_METABOLISM
KEGG_PROGESTERONE_MEDIATED_OOCYTE_MATURATION	0.12783653666754	0.00655343780182939	2.29078318726313	0.0253807406243922	0.044636950903417	-3.76423	UP	KEGG_PROGESTERONE_MEDIATED_OOCYTE_MATURATION
KEGG_GRAFT_VERSUS_HOST_DISEASE	0.290528386529822	-0.00608914	2.28984830137324	0.0254382623428075	0.044636950903417	-3.76615	UP	KEGG_GRAFT_VERSUS_HOST_DISEASE
KEGG_PROSTATE_CANCER	0.153010513488354	0.00591480330371247	2.26666144859473	0.0269023509887115	0.0467648344289751	-3.81362	UP	KEGG_PROSTATE_CANCER
KEGG_PANTOTHENATE_AND_COA_BIOSYNTHESIS	-0.244807	0.00760603847740225	-2.25915	0.027392616959203	0.0471761736519608	-3.82891	DOWN	KEGG_PANTOTHENATE_AND_COA_BIOSYNTHESIS
KEGG_RENIN_ANGIOTENSIN_SYSTEM	-0.25095	0.00208834817597247	-2.24728	0.0281828081128861	0.0480917643027231	-3.85298	DOWN	KEGG_RENIN_ANGIOTENSIN_SYSTEM
KEGG_PARKINSONS_DISEASE	-0.236889	0.0125300686642962	-2.2388	0.0287601009574633	0.048630716164438	-3.87012	DOWN	KEGG_PARKINSONS_DISEASE
KEGG_ALLOGRAFT_REJECTION	0.284546444734715	-0.00271528	2.23391624582587	0.0290967776588396	0.0487567625634609	-3.87996	UP	KEGG_ALLOGRAFT_REJECTION
KEGG_BLADDER_CANCER	0.161506665634049	0.00832701142769232	2.19351321951162	0.0320207291303405	0.052992756101019	-3.96068	UP	KEGG_BLADDER_CANCER
KEGG_GLUTATHIONE_METABOLISM	-0.212931	0.000245490957878858	-2.19122	0.0321945238678233	0.052992756101019	-3.96524	DOWN	KEGG_GLUTATHIONE_METABOLISM
KEGG_HEDGEHOG_SIGNALING_PATHWAY	0.161121609111934	-0.00256934	2.1619520415482	0.0344812113608263	0.0562588185360849	-4.02287	UP	KEGG_HEDGEHOG_SIGNALING_PATHWAY
KEGG_AUTOIMMUNE_THYROID_DISEASE	0.219631014346613	-0.00148049	2.14886411959354	0.0355491127738221	0.05749682587766	-4.04843	UP	KEGG_AUTOIMMUNE_THYROID_DISEASE
KEGG_SNARE_INTERACTIONS_IN_VESICULAR_TRANSPORT	0.162789530999106	0.005661060986749	2.09417732268583	0.040329829358662	0.064666795350958	-4.1538	UP	KEGG_SNARE_INTERACTIONS_IN_VESICULAR_TRANSPORT
KEGG_ANTIGEN_PROCESSING_AND_PRESENTATION	0.201722618759921	-4.72951e-05	2.07880132486875	0.0417707991604027	0.0664048602037171	-4.18301	UP	KEGG_ANTIGEN_PROCESSING_AND_PRESENTATION
KEGG_INTESTINAL_IMMUNE_NETWORK_FOR_IGA_PRODUCTION	0.178861147068923	-0.000751056	2.04616709781944	0.0449776702573982	0.0708970056599666	-4.24437	UP	KEGG_INTESTINAL_IMMUNE_NETWORK_FOR_IGA_PRODUCTION
KEGG_CYTOKINE_CYTOKINE_RECEPTOR_INTERACTION	0.126559713088115	0.00138700968123226	2.03062517900989	0.046578265959671	0.0728030039369648	-4.2733	UP	KEGG_CYTOKINE_CYTOKINE_RECEPTOR_INTERACTION
KEGG_NICOTINATE_AND_NICOTINAMIDE_METABOLISM	-0.195042	-0.00311907	-2.00267	0.049581059917497	0.0768506428721204	-4.32485	DOWN	KEGG_NICOTINATE_AND_NICOTINAMIDE_METABOLISM
