# Supplementary material for: Identification of biomarkers related to γ-aminobutyric acid-associated genes in membranous nephropathy based on transcriptome data and clinical experiments
Source: Hereditas. 2026 Apr 22;163:73. doi: 10.1186/s41065-026-00681-y (PMC13237888; doi:10.1186/s41065-026-00681-y)
Supplement: Supplementary file 1 — Supplementary Material 1. Table S1: List of Gamma-Aminobutyric Acid (GABA)-Related Genes Retrieved from the Molecular Signatures Database (MSigDB). Data were downloaded from MSigDB v7.5.1. Only genes with official HGNC symbols were retained. Table S2: Sequences and Specifications of Primers Used for Reverse Transcription Quantitative Polymerase Chain Reaction (RT-qPCR) Validation. GAPDH served as the internal reference gene. Table S3: Detailed Characteristics of the 22 Candidate Biomarkers Identified. Intersection criteria: |log2FC| > 1, FDR < 0.05, and module membership > 0.8. Table S4: Results of Gene Ontology (GO) and Kyoto Encyclopedia of Genes and Genomes (KEGG) Pathway Enrichment Analyses for the 22 Candidate Biomarkers. Terms with FDR < 0.05 were considered significant. Table S5: Enrichment Scores and Statistical Significance of Pathways Identified by Gene Set Enrichment Analysis (GSEA) and Gene Set Variation Analysis (GSVA). Table S6: Predicted MicroRNA (miRNA)-mRNA Interactions and Competing Endogenous RNA (ceRNA) Regulatory Networks Associated with Membranous Only pairs with negative correlation (P < 0.05) in MN datasets are shown. Table S7: Differential Analysis of Immune Cell Infiltration Scores Between Membranous Nephropathy Patients and Healthy Controls. Table S8: List of Potential Therapeutic Small Molecules Targeting the Identified Candidate Biomarkers Predicted by Molecular Docking and Drug-Gene Interaction Databases. [file 41065_2026_681_MOESM1_ESM.zip › Supplementary Table 7.xlsx]

## Sheet: DE.cell
	ImmuneCell	.y.	Group1	Group2	n1	n2	Statistic	P	P.adj	P.signif
1	Central memory CD4 T cell	Score	control	disease	6	51	2	9.1e-05	0.000849333333333333	****
2	Central memory CD8 T cell	Score	control	disease	6	51	8	0.000172	0.0009632	***
3	Immature B cell	Score	control	disease	6	51	36	0.00245	0.0098	**
4	MDSC	Score	control	disease	6	51	51	0.00831	0.0242666666666667	**
5	Mast cell	Score	control	disease	6	51	53	0.00967	0.0242666666666667	**
6	Memory B cell	Score	control	disease	6	51	253	0.00967	0.0242666666666667	**
7	Monocyte	Score	control	disease	6	51	20	0.00057	0.00266	***
8	Natural killer T cell	Score	control	disease	6	51	41	0.00374	0.01309	**
9	Natural killer cell	Score	control	disease	6	51	0	7.33e-05	0.000849333333333333	****
10	Plasmacytoid dendritic cell	Score	control	disease	6	51	69	0.0299	0.0644	*
11	Regulatory T cell	Score	control	disease	6	51	54	0.0104	0.0242666666666667	*
12	T follicular helper cell	Score	control	disease	6	51	8	0.000172	0.0009632	***
13	Type 1 T helper cell	Score	control	disease	6	51	1	8.17e-05	0.000849333333333333	****

## Sheet: ssgsea_result_cell
	GSM6044635	GSM6044636	GSM6044637	GSM6044638	GSM6044639	GSM6044640	GSM6044562	GSM6044564	GSM6044565	GSM6044568	GSM6044571	GSM6044577	GSM6044579	GSM6044581	GSM6044584	GSM6044585	GSM6044586	GSM6044589	GSM6044593	GSM6044596	GSM6044599	GSM6044601	GSM6044603	GSM6044604	GSM6044612	GSM6044620	GSM6044621	GSM6044622	GSM6044627	GSM6044628	GSM6044629	GSM6044630	GSM6044634	GSM6044642	GSM6044643	GSM6044646	GSM6044647	GSM6044651	GSM6044652	GSM6044653	GSM6044654	GSM6044655	GSM6044656	GSM6044661	GSM6044664	GSM6044667	GSM6044671	GSM6044676	GSM6044684
Activated B cell	-0.258106	-0.234134	-0.283941	-0.238604	-0.222931	-0.266975	-0.27192	-0.238085	-0.290892	-0.30425	-0.209142	-0.255658	-0.297534	-0.293934	-0.336298	-0.287011	-0.274685	-0.304946	-0.211126	-0.332354	-0.215382	-0.239585	-0.290102	-0.283541	-0.280693	-0.243783	-0.298191	-0.275427	-0.254528	-0.178887	-0.167438	-0.299673	-0.320862	-0.260491	-0.203339	-0.230502	-0.22053	-0.16258	-0.285856	-0.20993	-0.312342	-0.21393	-0.259624	-0.312126	-0.324777	-0.286056	-0.346997	-0.281602	-0.232845
Activated CD4 T cell	-0.0833938	-0.0627635	-0.10731	-0.209516	-0.111464	-0.0677859	-0.136023	-0.103912	-0.142256	-0.186278	-0.0885535	-0.072427	-0.102282	-0.107635	-0.105231	-0.117793	-0.126426	-0.0851342	-0.140179	-0.08469	0.0119810816372883	-0.0372656	-0.121974	-0.143189	-0.176924	-0.084162	-0.083809	-0.0956722	-0.0639387	-0.170793	-0.0885071	-0.1099	-0.208087	-0.182817	-0.131199	-0.148445	-0.105303	-0.137413	-0.156532	-0.116664	-0.146405	-0.207316	-0.0913203	-0.117241	-0.14513	-0.0765581	-0.120112	-0.172327	-0.115625
Activated CD8 T cell	0.169646473752303	0.184461875516964	0.0462661921974704	0.0432439478728016	0.0698664411125178	0.179397558046934	0.124883107674584	0.147093528569627	0.196234923500511	0.122213041227525	0.174283044289722	0.178148523583903	0.146692597977225	0.162223698040056	0.310371625949766	0.131336518899491	0.153687140392099	0.160955941155079	0.176579856040315	0.130035412327715	0.194463296576161	0.252153457858948	0.160054408867544	0.165788889671028	0.104460685207065	0.227798054794552	0.212361422583734	0.157657260921431	0.182235856163655	0.117268645034962	0.247170417617851	0.158463374050926	0.0702191303848779	0.0570463979699477	0.176414842963141	0.147213446077063	0.188458378959246	0.215127572227184	0.122232128645527	0.150731320405975	0.10855889500324	0.113778580145169	0.118555162787099	0.155780833400757	0.117874476251268	0.0763847081970328	0.018539680782721	0.135898657649897	0.243620656664944
Activated dendritic cell	0.0698558151800965	0.0635191863283893	-0.029053	-0.00726047	0.0772449859936873	0.0854749986904536	0.109681609614865	0.0863170523787568	0.0356313119044332	0.0273228026135511	0.132045802452006	0.0746624033463731	0.0277566790851363	0.0939029877581188	0.0344033652277891	0.0576301277197578	0.0887581386667983	0.0637968911318281	0.0935273450346896	0.0335531071370476	0.219054194674178	0.135211600632193	0.0468982590227434	0.0346532908559585	0.0765806615989204	0.103462591565546	0.0678674995890449	0.116471053966519	0.108689189094347	0.0622418969934036	0.151257082138514	0.0677036281540159	0.0543630955280157	0.0779039561859625	0.0556746197255449	0.0989169756915844	0.13198227480699	0.105611980260633	0.0848193175200926	0.0684837444206438	0.0324099948907375	0.0488264221458995	0.0840388034876187	0.0353261321506748	0.0755137802543523	0.0870975106133865	0.048565479902263	0.0495773447231467	0.102280487345222
CD56bright natural killer cell	0.279508786018305	0.324646104878772	0.309022010910709	0.290652983596174	0.285204907078425	0.301549539653246	0.300996838512379	0.310791492711964	0.267949750382105	0.283640803481743	0.281950107944599	0.305632866661869	0.276643624785852	0.301050496894446	0.291907315382286	0.299292294225786	0.270684456827054	0.287081980132387	0.324425366209259	0.28454791542647	0.291185113665705	0.308356803204563	0.275775237767985	0.283898111101314	0.313497547868945	0.290293924005996	0.307654507870428	0.301334951836478	0.299355535468755	0.287651765963423	0.304737751236733	0.292214781945564	0.27375709003394	0.273529345862122	0.290748603598071	0.266506129410346	0.285232663341593	0.285317962740689	0.287835536170445	0.277494072562246	0.273315872846859	0.256221220207979	0.287994002107658	0.275457325924825	0.273867394537038	0.274424958816537	0.282929303564258	0.27255486840789	0.29824189904927
CD56dim natural killer cell	0.0708011156680522	0.179383633840976	0.10101641433382	0.111072838225762	0.0912491388949362	0.141052953246225	0.217610728687517	0.175512510835224	0.151531469967787	0.129473990654129	0.0274588045740571	0.173942286061814	0.142216569308416	0.150558161069466	0.200279142331123	0.162025002598241	0.113409397374646	0.0998190115036016	0.115584093701955	0.120711940955826	0.109056975933158	0.0949222629107917	0.155114246670833	0.0987971621659818	0.207693523873684	0.101760585177128	0.126355301992633	0.0790712995271325	0.14426231546786	0.136292212583183	0.0788996848904212	0.19063391068623	0.114469661200854	0.129758287171242	0.148237154231107	0.0594916902078075	0.143973420953186	0.0786953031619177	0.1225714346217	0.104017265249277	0.213330766233046	0.0890060566186034	0.14675494825035	0.149756111083466	0.207962811042337	0.111645301803762	0.172189270798634	0.0976409202161652	0.139256726898161
Central memory CD4 T cell	0.489546184798405	0.478266905662746	0.505514484675855	0.505873095062522	0.486206406042074	0.490908992361041	0.540447949095146	0.542925724563237	0.53757563430133	0.543362117285601	0.589123202826827	0.578570654267065	0.561442165808481	0.607811648925354	0.499114258212361	0.565740537217452	0.552668607611231	0.564572732905701	0.563736687241524	0.567084033214108	0.596228219113674	0.550129133392501	0.524155262956895	0.563076087602532	0.534616634439005	0.572957176501424	0.549792136299665	0.571387916933179	0.584084484862551	0.510379501353821	0.562633752208826	0.515421617764979	0.528149847717265	0.573421066927577	0.541440854608984	0.581013442746725	0.569682553431398	0.557817423119988	0.544654835001306	0.542282984294549	0.563896761339337	0.530410368802584	0.538208745955452	0.538885729003533	0.538040870739094	0.508212176866286	0.532694499333756	0.541605666828894	0.559877090396115
Central memory CD8 T cell	0.162555642395882	0.170759005857307	0.160993950005422	0.0864447704836174	0.127446508974094	0.161837023987316	0.264669187970841	0.247273859678191	0.202201386513167	0.187660842017187	0.246451205735774	0.242721601415293	0.226951766114974	0.264091202800905	0.170900333191777	0.225633274287572	0.197931525160619	0.210127532100458	0.232022704388423	0.180865062266163	0.335036435275663	0.230899189030064	0.21617282292638	0.242586402947616	0.251903855265058	0.234820469412561	0.309880286315117	0.210006	0.243557458190205	0.175264703257511	0.255608582563323	0.271415097005175	0.233915570805185	0.215994444730183	0.172495304068267	0.230777868154214	0.303385428490771	0.200341072015018	0.236086735099242	0.20732992459736	0.288819759213715	0.151836693059894	0.282997966259333	0.207461414983468	0.228854123862605	0.208672576411871	0.246503614571304	0.204680377260724	0.22135347104041
Effector memeory CD4 T cell	0.0929420531052664	0.119088842819323	0.151133672683735	0.149071156977564	0.0548437928964897	0.146411393666795	0.120321331065731	0.0817409703839334	0.0693439414601681	0.111033480172937	0.171351206677838	0.129402218035345	0.119344980800099	0.115595391370428	0.117063278460694	0.158636228567334	0.160783179825664	0.155563875134428	0.102755798789216	0.158938395380119	0.160266537947523	0.12438173981334	0.12181654700112	0.148529547819319	0.138893612385298	0.132071816012626	0.125894044207623	0.124090908020443	0.115974632054795	0.138703807972102	0.132991504272862	0.0754567181089296	0.0895769387895458	0.0939740231381299	0.104572634579123	0.145329158048523	0.162139796101415	0.114244641034588	0.130059306622198	0.157202899874211	0.133221165262188	0.0915783244017211	0.142010107889253	0.11459214442569	0.0666364416964822	0.0969571344412883	0.0967446832430903	0.105477683008196	0.131883583108295
Effector memeory CD8 T cell	0.251261919582901	0.23112095900374	0.243404475694386	0.2653491426364	0.270042747930177	0.286858646780955	0.286474980544527	0.204079261643563	0.264399092613226	0.269241644581223	0.267947349429035	0.242153707626937	0.227597196678674	0.227791722988274	0.260656885716168	0.251637968591158	0.287915664948444	0.248272026276676	0.266332345046949	0.220715190027088	0.324637967037687	0.292256530522439	0.270406445612524	0.24986711367691	0.208372215450102	0.295835083119519	0.269439907547989	0.261337611991836	0.277803278863458	0.261639285781058	0.337532314830403	0.216430108854292	0.220334786113204	0.193113702041225	0.245169204894727	0.255913393802383	0.294512369411539	0.290176921502216	0.24283305963108	0.228170103000355	0.216762352562997	0.210561382251382	0.233478726942914	0.253007823645882	0.247769835271837	0.29502529655779	0.270839875410783	0.249182806843954	0.276735762126455
Eosinophil	-0.0721515	-0.194059	-0.0751519	-0.228819	-0.146074	-0.15953	-0.158952	-0.164237	-0.140208	-0.167823	-0.105635	-0.151036	-0.186314	-0.153315	-0.121091	-0.112048	-0.170163	-0.149704	-0.147659	-0.1308	-0.0997954	-0.118489	-0.17097	-0.168978	-0.183369	-0.169754	-0.137766	-0.108313	-0.117132	-0.197574	-0.110427	-0.208435	-0.190947	-0.188593	-0.118081	-0.140071	-0.174547	-0.0876481	-0.178104	-0.148691	-0.151423	-0.102268	-0.147863	-0.24585	-0.138471	-0.14042	-0.0713183	-0.190585	-0.209262
Gamma delta T cell	0.120237215455427	0.171140302623234	0.125420336308285	0.101284585929135	0.114725846841381	0.13327933093597	0.193086712970577	0.123389232623222	0.176460590289499	0.136869090355423	0.0724524634599116	0.118011220486714	0.159779094938866	0.156520797947963	0.135599579844508	0.164663610744381	0.136747236793844	0.165890518777375	0.14855295111932	0.151103119124041	0.31986071031953	0.183710404753866	0.0802313999168231	0.120487755690537	0.117630096777564	0.206531606118622	0.130838891273087	0.171071210549171	0.179846181035144	0.142593073808162	0.158614550863891	0.180320914819572	0.138871725395209	0.0888465284991587	0.104942887190479	0.174097187020339	0.164089978807315	0.169464142111175	0.161239908918802	0.125043330963354	0.176296620159563	0.101615952581141	0.159420707902628	0.14895665809873	0.145082143160634	0.167750402834952	0.128265338648668	0.121969844511738	0.160522605598699
Immature B cell	-0.0363554	0.0290524686364959	-0.012386	-0.0476835	0.0655762334900133	-0.0228096	0.0713840881911688	0.0602767813654386	0.0183741252741381	0.0302690257281215	0.158263789096457	0.0629095038866392	0.0156411644163235	0.0587530944601089	-0.0268553	0.124736095419467	0.0696840786909712	0.0741592875788818	0.0556593430913011	0.049405742111862	0.0889359703695394	0.0956451162134698	0.0682175365913227	0.0626057909092901	0.023379376109149	0.0695565286361446	0.097054892172008	0.039424666080602	0.082831900926621	0.0607163870835496	0.142911984775915	0.080700931500308	0.084586270614591	0.0409633240685538	0.110300939928804	0.0993227974429619	0.107755729105511	0.100230614653087	0.0250086369011956	0.0794708181271036	-0.0469431	0.0597386688134022	0.0185033354857886	0.00930015807492007	0.0687482311979153	0.0231749424882045	0.104183605702462	0.0676527327697537	0.055378044774758
Immature dendritic cell	0.364863186440232	0.441476980552326	0.353297659150244	0.367660327543891	0.392321071654377	0.370818367623413	0.398442488529692	0.392534156700512	0.359676677234597	0.361426411980572	0.359732331058203	0.410745026670207	0.357701190565849	0.401368618049513	0.357049891096036	0.348046523984974	0.345134137337714	0.405616619996232	0.383625347055654	0.35452682357097	0.501395389121081	0.391143149167338	0.366631543003197	0.350328092546334	0.397494160498042	0.398247522572673	0.399671957366107	0.370509123048913	0.410195600805007	0.371848419521178	0.363679958923216	0.356912165954245	0.339301618031264	0.346349226481708	0.308624391458591	0.388710024953597	0.383117454554147	0.380245626159449	0.374546043042329	0.325734126775368	0.365784747580588	0.375004084557856	0.383787646431725	0.35948121713673	0.382410464828439	0.342692924237213	0.319136872259706	0.358310280511559	0.38328523306941
Macrophage	0.0129497871019825	0.0419645156353471	-0.0162352	0.00012996974371049	0.0171289153867841	-0.0171638	0.0692503460234834	-0.0345742	0.00892061198718529	-0.0284214	0.031499041513822	0.0446964214146447	0.0142219460357928	0.0865752470349334	-0.00798038	0.0419928992001278	-0.000776481	-0.00969925	0.00742201098921525	-0.0190003	0.194172267212727	0.069717481710945	0.0338338798771154	0.0024598186277124	0.0189793217504431	-0.00771007	0.117563120781012	0.0641497080132632	0.0432214350180698	-0.0043758	0.118368888286601	-0.0318778	-0.0227561	-0.0258801	-0.0107801	0.0386856546277472	0.124250844654266	0.0611029030901879	0.00968601793394787	0.0126952616576841	0.0296235142030626	0.00809241373127124	0.0240633725916574	0.0632248356779077	0.0316581393433553	-0.0179182	0.0147829116492569	0.0103916585824319	0.0886675186994318
Mast cell	-0.0136639	0.0101061634537549	-0.0353054	-0.0219131	-0.0220483	-0.00858514	0.0549178309120138	0.0125318023051624	-0.0101411	-0.0899238	0.0557578600407859	0.0285233261973716	0.00427727469268195	0.0535726178015199	0.105982947814797	0.0879272272493892	0.0646625727411909	-0.0101625	0.0406873766363414	0.000209455067192581	0.141207641405761	0.0880919400963854	-0.023641	0.0155341320214873	-0.0202266	-0.0178364	-0.00532222	0.0807717550433444	0.02644397544008	0.0224065694090022	0.0600359524448963	0.000473020491328588	-0.0138903	0.0380074972181697	0.0454529190514239	0.0419540017902354	0.0249876639178529	0.00325526068859246	-0.0568436	0.0784347536137236	0.0464093826791169	-0.0372902	0.0216693152026316	0.0264837875735377	0.0339598098108758	0.0162604689155268	0.0618749928690841	-0.0170235	0.143621876854504
MDSC	-0.0476456	-0.0425725	-0.180033	-0.0573819	-0.0757367	-0.0222045	0.104822071293704	-0.11929	0.0194393722559899	-0.0179595	0.153985447052936	0.0404341518749545	-0.0196656	0.111118838110369	0.00638153244623672	0.0281725101363164	0.0455156805145478	0.0288573054575523	-0.0103145	-0.0375657	0.226344563564084	0.12849719842927	-0.00567361	-0.101206	-0.0631444	0.111336425271209	0.082641888748653	0.081581094514861	0.0909712747099764	0.010748812348018	0.179705484589063	0.0149786860724051	-0.0438121	-0.0606769	0.0260199550271461	0.0635864599682978	0.0981097295036834	0.0848540288538769	-0.0746338	0.106197723641419	-0.0561057	-0.146233	0.0168585419623498	0.107183815591893	0.00375842592153561	-0.0778801	-0.143773	-0.0618044	0.05843236282346
Memory B cell	-0.0629539	0.0149886177870913	-0.0784509	-0.0864784	-0.0787328	-0.0358888	-0.105751	-0.0903128	-0.109134	-0.0614824	-0.122942	-0.0824267	-0.149022	-0.154408	-0.159586	-0.0950806	-0.147793	-0.0713999	-0.0494579	-0.0990065	0.0272175607659015	-0.146292	-0.212755	-0.164454	0.0167673051336831	-0.0621874	-0.0778365	0.00708946323034025	-0.0239151	-0.150974	-0.0684752	-0.0823068	-0.117526	-0.134346	-0.132343	-0.0792923	-0.186979	-0.0972165	-0.121691	-0.128935	-0.17576	-0.158272	-0.0778594	-0.131555	-0.0918245	-0.14793	-0.100005	-0.157253	-0.114758
Monocyte	0.34072402150893	0.35081744343839	0.344144312926969	0.342300263955157	0.322749694749791	0.363960759532275	0.440608737228853	0.372667407379476	0.37880508475066	0.349172583470009	0.409745222127076	0.380723911286388	0.396620440279378	0.416287173584755	0.392067403078428	0.423591860615144	0.398131556210064	0.390715601555157	0.344222103655642	0.39505846503211	0.451822360616877	0.402701592800935	0.414725791880435	0.382731045004922	0.361597413229293	0.411842649365509	0.389777782316247	0.424353227493686	0.392825171685299	0.359407935186361	0.418638986092503	0.396359618239913	0.356323040769747	0.361581545806044	0.391841640217721	0.405986086204964	0.393426659918969	0.382309511329687	0.375084230918944	0.397421576077606	0.401642950296018	0.38013621312541	0.377334724697289	0.38938344692104	0.365684380070629	0.38392643784711	0.317967565393234	0.355011252997092	0.407451319045271
Natural killer cell	0.331987873535527	0.329894406869405	0.302744498111126	0.289607981432568	0.332473286084812	0.323677973393514	0.404587648705301	0.395969165902068	0.344414321779007	0.373328477408461	0.354485590445717	0.429904129828223	0.372382519626302	0.417944594740398	0.364092884532879	0.388075857344102	0.4111833293963	0.403084858391345	0.414153107805955	0.384603940940134	0.45335286201974	0.403035996136074	0.364437820129655	0.379247053173972	0.383887041724991	0.404342946633608	0.370078859996618	0.39314987577773	0.404839958600938	0.348936963019849	0.427073200225534	0.420614300393956	0.346560627135219	0.388145445424104	0.392640862659469	0.418021127911275	0.367649871363887	0.41198776833092	0.353262824743827	0.376300505150008	0.401684279725287	0.390135674922964	0.369604457123557	0.402604569922978	0.414285709611458	0.38785386791098	0.362490355293831	0.361314011920642	0.400108852879302
Natural killer T cell	0.0633647724450269	0.0695583577004762	0.0668803716211059	0.0434488164740091	0.0660745465524661	0.107615947798767	0.0999011378350445	0.0793089505260169	0.0729146956424735	0.0732504209512271	0.129263617849422	0.10794316912338	0.101696113029039	0.0834912546179355	0.07108085439668	0.104876129529138	0.111229053143003	0.109815889317219	0.136919795969496	0.114132797932643	0.109595152150183	0.0955365020030388	0.0540106583269946	0.118277427143914	0.0722852969531258	0.110929651612812	0.112669053222778	0.0917399084773478	0.124436937529051	0.088808630435063	0.110652128286768	0.0899359580699676	0.101610293071176	0.106328844912002	0.0544568133250163	0.111487649105075	0.135503454318669	0.109852233883159	0.0978784515346273	0.117199535506145	0.0961406347773202	0.0825872065121475	0.107844345500032	0.119251518662564	0.108184441962201	0.114018695303203	0.0479739673921836	0.0815267675456084	0.132315864832186
Neutrophil	-0.221182	-0.180145	-0.293931	-0.127311	-0.187332	-0.187576	-0.227148	-0.377297	-0.272387	-0.348132	-0.119294	-0.333518	-0.330739	-0.127733	-0.207657	-0.196625	-0.209495	-0.300835	-0.219985	-0.283796	0.0546162786432629	-0.172328	-0.352649	-0.312337	-0.211102	-0.269771	-0.0957531	-0.2471	-0.203563	-0.28883	-0.226259	-0.324966	-0.34638	-0.311657	-0.292893	-0.168777	-0.102088	-0.260435	-0.290784	-0.304077	-0.247136	-0.334343	-0.310866	-0.0756091	-0.272711	-0.319451	-0.238623	-0.373549	-0.115035
Plasmacytoid dendritic cell	0.45155929178031	0.429965054112279	0.406001885809386	0.442795481585688	0.442532008242255	0.41989503994901	0.452155297210474	0.445793055773169	0.462741460052493	0.478442532524521	0.477641307046692	0.444301519183658	0.442066385005008	0.431144120968723	0.453157740643524	0.461744367537544	0.467042382283747	0.427695068207156	0.433738168385113	0.444739973183302	0.445973020194019	0.464745125851996	0.448595973370388	0.450288230511874	0.432981360812425	0.437703944443699	0.444724299863607	0.438627843193869	0.451317034063206	0.461355023569836	0.433274590712312	0.450274591327015	0.438414448342053	0.451111680716909	0.48411831826255	0.452419910425021	0.455691904172471	0.450409353844709	0.461850809161777	0.421674652298777	0.433204446390864	0.454987190098788	0.457876331605995	0.444955759417024	0.456577916954494	0.451984259970376	0.44336454461314	0.433703719479225	0.461300116589503
Regulatory T cell	-0.000448833	-0.071344	-0.107288	-0.0822339	-0.0327103	-0.00586576	0.109633808525746	0.0471001347966823	-0.0571955	-0.04675	0.105410863583609	-0.00120435	-0.0392297	0.0823095661081715	-0.0376189	0.026143683279206	0.0249960970620968	0.00622117589207009	0.0147413275101986	-0.0100703	0.252448447874942	0.0913168087770798	-0.00131073	-0.0396981	0.0339753818784154	0.0202841405048976	0.031310777947187	0.0134719655865613	0.0891519556588931	-0.0146161	0.161833434282478	-0.00275286	-0.0905131	0.0364420410693216	-0.0585205	0.106030260087297	0.0890033441825503	0.0824129444422999	-0.0380526	-0.0279133	-0.04997	-0.0342118	0.0461079857320068	0.0064834138474212	-0.0138923	-0.0177329	-0.0405242	-0.0133708	0.0528177752838171
T follicular helper cell	0.148454251058973	0.16658860270433	0.178743474727892	0.197066216726992	0.154146375877064	0.212930923800325	0.246231116359419	0.223096060614687	0.220256100582447	0.248036857841708	0.286660231529349	0.233844260195294	0.25090220825831	0.266626253739836	0.181504302246348	0.260757508245483	0.25343969236209	0.262386827873014	0.235649595177956	0.230132981308954	0.332623916167196	0.265747233256181	0.243561437097152	0.239734462732742	0.185015183406628	0.242617565337241	0.256591518823916	0.235982595668659	0.258294605818424	0.256317225273101	0.275108545697782	0.231791892698038	0.241839451925986	0.236186637477178	0.262892016450053	0.285950604685683	0.312936736343762	0.243207939595606	0.24989862646917	0.241980816734994	0.221700538036911	0.249761463489778	0.272407608575817	0.246441792400742	0.259100129246292	0.203758945709834	0.233637863171918	0.196960137680424	0.305308204682952
Type 1 T helper cell	0.0629429185237863	0.0389427533743433	0.0252647776713717	0.0292163269411024	0.043796122676729	0.0354319464250218	0.107801016941462	0.0715757914024076	0.0888311771402834	0.102085249844533	0.123075686294222	0.11057959497781	0.0773671418796681	0.10817376495747	0.103139937978053	0.118712408764038	0.082164027504484	0.099211441963994	0.111778055415708	0.0925339088618178	0.118202535600118	0.138331291179674	0.122784394080973	0.0948479684709385	0.0821710028342988	0.131110249670787	0.105698252562183	0.113033320246783	0.092546314617814	0.0891131937403702	0.131190058747682	0.105402623677921	0.0757716099697526	0.080562680397633	0.117588127036498	0.106321071699581	0.105167560406942	0.105582174939319	0.0861034736610097	0.104846356778011	0.0966656474397049	0.0620100367711696	0.111495927010675	0.0895206583153678	0.0892854052864669	0.0876680656031172	0.0702009882827871	0.0816446945280116	0.0948291793412099
Type 17 T helper cell	-0.0509559	-0.00548237	-0.0279216	-0.0286958	0.0207569781176709	-0.0572313	-0.0534162	-0.0318733	-0.0524689	-0.00865515	-0.100196	-0.051458	-0.064504	-0.073387	-0.0546365	-0.0738831	-0.0686704	-0.0554135	-0.108149	-0.0364594	-0.0439807	-0.0767293	-0.0368778	-0.0767041	-0.0535349	-0.00178159	-0.037203	-0.0463481	-0.0942815	-0.0474968	-0.0536107	-0.0725672	-0.035768	-0.00471061	-0.0179688	-0.087921	-0.0696956	-0.0820683	-0.0388378	-0.0326081	-0.0436443	-0.0592419	-0.00755238	-0.0231478	-0.0451875	-0.0566868	-0.0073254	-0.0269395	-0.0438362
Type 2 T helper cell	0.0454877869379742	0.0172372198935931	0.038388914453605	-0.0190832	0.00291242550767257	-0.0125557	0.0514800925488278	-0.00598881	0.0456438208695139	-0.00308734	-0.00470584	0.0676633676407963	0.0316271749832384	0.0137739649645744	0.0390487366971845	0.00198336479773467	-0.0216923	0.019598697452308	0.0761370369847807	-0.00418908	0.0458243047130069	0.0508120060086052	0.0339222659945941	0.0061470658725581	-0.00445304	0.0368464202426997	0.062022444595833	0.063331943544466	0.0175863109175097	0.0395797208771414	0.0487695883413357	0.0153198282160035	0.00261751696645108	-0.00995376	0.0575494084054697	0.0611271558746644	0.00400982061658532	0.0537404101031471	-0.00549203	0.0252020640020709	0.0108459962245286	-0.00172636	0.0282098406984233	0.0274304157290261	0.000597398452253439	-0.00909865	0.00602009988506913	0.00702536112978391	0.00341737973004408
[truncated: 8 more columns]

## Sheet: stat.cell
	ImmuneCell	.y.	group1	group2	n1	n2	statistic	p	p.adj	p.signif
1	Activated B cell	Score	control	disease	6	51	188	0.37	0.431666666666667	ns
2	Activated CD4 T cell	Score	control	disease	6	51	205	0.181	0.266736842105263	ns
3	Activated CD8 T cell	Score	control	disease	6	51	109	0.258	0.344	ns
4	Activated dendritic cell	Score	control	disease	6	51	94	0.128	0.199111111111111	ns
5	CD56bright natural killer cell	Score	control	disease	6	51	218	0.0935	0.154	ns
6	CD56dim natural killer cell	Score	control	disease	6	51	114	0.317	0.401739130434783	ns
7	Central memory CD4 T cell	Score	control	disease	6	51	2	9.1e-05	0.000849333333333333	****
8	Central memory CD8 T cell	Score	control	disease	6	51	8	0.000172	0.0009632	***
9	Effector memeory CD4 T cell	Score	control	disease	6	51	151	0.969	0.969	ns
10	Effector memeory CD8 T cell	Score	control	disease	6	51	145	0.845	0.91	ns
11	Eosinophil	Score	control	disease	6	51	150	0.948	0.969	ns
12	Gamma delta T cell	Score	control	disease	6	51	86	0.0838	0.154	ns
13	Immature B cell	Score	control	disease	6	51	36	0.00245	0.0098	**
14	Immature dendritic cell	Score	control	disease	6	51	176	0.559	0.62608	ns
15	MDSC	Score	control	disease	6	51	51	0.00831	0.0242666666666667	**
16	Macrophage	Score	control	disease	6	51	103	0.198	0.2772	ns
17	Mast cell	Score	control	disease	6	51	53	0.00967	0.0242666666666667	**
18	Memory B cell	Score	control	disease	6	51	253	0.00967	0.0242666666666667	**
19	Monocyte	Score	control	disease	6	51	20	0.00057	0.00266	***
20	Natural killer T cell	Score	control	disease	6	51	41	0.00374	0.01309	**
21	Natural killer cell	Score	control	disease	6	51	0	7.33e-05	0.000849333333333333	****
22	Neutrophil	Score	control	disease	6	51	219	0.0885	0.154	ns
23	Plasmacytoid dendritic cell	Score	control	disease	6	51	69	0.0299	0.0644	*
24	Regulatory T cell	Score	control	disease	6	51	54	0.0104	0.0242666666666667	*
25	T follicular helper cell	Score	control	disease	6	51	8	0.000172	0.0009632	***
26	Type 1 T helper cell	Score	control	disease	6	51	1	8.17e-05	0.000849333333333333	****
27	Type 17 T helper cell	Score	control	disease	6	51	225	0.063	0.126	ns
28	Type 2 T helper cell	Score	control	disease	6	51	115	0.33	0.401739130434783	ns
