# Supplementary material for: Identification of biomarkers related to γ-aminobutyric acid-associated genes in membranous nephropathy based on transcriptome data and clinical experiments
Source: Hereditas. 2026 Apr 22;163:73. doi: 10.1186/s41065-026-00681-y (PMC13237888; doi:10.1186/s41065-026-00681-y)
Supplement: Supplementary file 1 — Supplementary Material 1. Table S1: List of Gamma-Aminobutyric Acid (GABA)-Related Genes Retrieved from the Molecular Signatures Database (MSigDB). Data were downloaded from MSigDB v7.5.1. Only genes with official HGNC symbols were retained. Table S2: Sequences and Specifications of Primers Used for Reverse Transcription Quantitative Polymerase Chain Reaction (RT-qPCR) Validation. GAPDH served as the internal reference gene. Table S3: Detailed Characteristics of the 22 Candidate Biomarkers Identified. Intersection criteria: |log2FC| > 1, FDR < 0.05, and module membership > 0.8. Table S4: Results of Gene Ontology (GO) and Kyoto Encyclopedia of Genes and Genomes (KEGG) Pathway Enrichment Analyses for the 22 Candidate Biomarkers. Terms with FDR < 0.05 were considered significant. Table S5: Enrichment Scores and Statistical Significance of Pathways Identified by Gene Set Enrichment Analysis (GSEA) and Gene Set Variation Analysis (GSVA). Table S6: Predicted MicroRNA (miRNA)-mRNA Interactions and Competing Endogenous RNA (ceRNA) Regulatory Networks Associated with Membranous Only pairs with negative correlation (P < 0.05) in MN datasets are shown. Table S7: Differential Analysis of Immune Cell Infiltration Scores Between Membranous Nephropathy Patients and Healthy Controls. Table S8: List of Potential Therapeutic Small Molecules Targeting the Identified Candidate Biomarkers Predicted by Molecular Docking and Drug-Gene Interaction Databases. [file 41065_2026_681_MOESM1_ESM.zip › Supplementary Table 8.xlsx]

## Sheet: Sheet1
Drug Name	Gene
Valproic Acid	AP2S1
Cisplatin	AP2S1
Cyclosporine	AP2S1
Dronabinol	AP2S1
Estradiol	AP2S1
Fluorouracil	AP2S1
Folic Acid	AP2S1
Irinotecan	AP2S1
Ivermectin	AP2S1
Methimazole	AP2S1
Phenobarbital	AP2S1
propiverine	AP2S1
Propylthiouracil	AP2S1
Sulfadimethoxine	AP2S1
Sunitinib	AP2S1
Estradiol	GNGT2
Oxaliplatin	GNGT2
Acetaminophen	GNGT2
Folic Acid	GNGT2
Genistein	GNGT2
Topotecan	GNGT2
Acetaminophen	STXBP1
Ethinyl Estradiol	STXBP1
Valproic Acid	STXBP1
Genistein	STXBP1
Gentamicins	STXBP1
Aspirin	STXBP1
Clozapine	STXBP1
Doxorubicin	STXBP1
Estradiol	STXBP1
Fluoxetine	STXBP1
Ivermectin	STXBP1
Methamphetamine	STXBP1
Orphenadrine	STXBP1
Propylthiouracil	STXBP1
Sunitinib	STXBP1
Tretinoin	STXBP1
Vorinostat	STXBP1
