# Supplementary material for: Identification of biomarkers related to γ-aminobutyric acid-associated genes in membranous nephropathy based on transcriptome data and clinical experiments
Source: Hereditas. 2026 Apr 22;163:73. doi: 10.1186/s41065-026-00681-y (PMC13237888; doi:10.1186/s41065-026-00681-y)
Supplement: Supplementary file 1 — Supplementary Material 1. Table S1: List of Gamma-Aminobutyric Acid (GABA)-Related Genes Retrieved from the Molecular Signatures Database (MSigDB). Data were downloaded from MSigDB v7.5.1. Only genes with official HGNC symbols were retained. Table S2: Sequences and Specifications of Primers Used for Reverse Transcription Quantitative Polymerase Chain Reaction (RT-qPCR) Validation. GAPDH served as the internal reference gene. Table S3: Detailed Characteristics of the 22 Candidate Biomarkers Identified. Intersection criteria: |log2FC| > 1, FDR < 0.05, and module membership > 0.8. Table S4: Results of Gene Ontology (GO) and Kyoto Encyclopedia of Genes and Genomes (KEGG) Pathway Enrichment Analyses for the 22 Candidate Biomarkers. Terms with FDR < 0.05 were considered significant. Table S5: Enrichment Scores and Statistical Significance of Pathways Identified by Gene Set Enrichment Analysis (GSEA) and Gene Set Variation Analysis (GSVA). Table S6: Predicted MicroRNA (miRNA)-mRNA Interactions and Competing Endogenous RNA (ceRNA) Regulatory Networks Associated with Membranous Only pairs with negative correlation (P < 0.05) in MN datasets are shown. Table S7: Differential Analysis of Immune Cell Infiltration Scores Between Membranous Nephropathy Patients and Healthy Controls. Table S8: List of Potential Therapeutic Small Molecules Targeting the Identified Candidate Biomarkers Predicted by Molecular Docking and Drug-Gene Interaction Databases. [file 41065_2026_681_MOESM1_ESM.zip › Supplementary Table 1.xlsx]

## Sheet: GABA
symbol	Entrez ID
ABAT	18
ALDH9A1	223
AP2A1	160
AP2A2	161
AP2B1	163
AP2M1	1173
AP2S1	1175
GABBR1	2550
GABBR2	9568
GABRA1	2554
GABRA2	2555
GABRA3	2556
GABRA4	2557
GABRA5	2558
GABRA6	2559
GABRB1	2560
GABRB2	2561
GABRB3	2562
GABRD	2563
GABRE	2564
GABRG1	2565
GABRG2	2566
GABRG3	2567
GABRP	2568
GABRQ	55879
GAD1	2571
GAD2	2572
GPHN	10243
SLC32A1	140679
SLC6A1	6529
SLC6A11	6538
ADHFE1	137872
AKR7A2	8574
ALDH5A1	7915
DPEP1	1800
PON3	5446
CPLX1	10815
DNAJC5	80331
HSPA8	3312
RAB3A	5864
RIMS1	22999
SLC6A12	6539
SLC6A13	6540
SNAP25	6616
STX1A	6804
STXBP1	6812
SYT1	6857
VAMP2	6844
ADCY1	107
ADCY2	108
ADCY3	109
ADCY4	110
ADCY5	111
ADCY6	112
ADCY7	113
ADCY8	114
ADCY9	115
ARHGEF9	23229
GABRR1	2569
GABRR2	2570
GABRR3	200959
GNAI1	2770
GNAI2	2771
GNAI3	2773
GNAL
GNAT3	346562
GNB1	2782
GNB2	2783
GNB3	2784
GNB4	59345
GNB5	10681
GNG10	2790
GNG11	2791
GNG12	55970
GNG13	51764
GNG2	54331
GNG3	2785
GNG4	2786
GNG5	2787
GNG7	2788
GNG8	94235
GNGT1	2792
GNGT2	2793
KCNJ10	3766
KCNJ12	3768
KCNJ15	3772
KCNJ16	3773
KCNJ2	3759
KCNJ3	3760
KCNJ4	3761
KCNJ5	3762
KCNJ6	3763
KCNJ9	3765
NPTN	27020
GABARAP	11337
NSF	4905
UBQLN1	29979
