# Supplementary material for: Identification of biomarkers related to γ-aminobutyric acid-associated genes in membranous nephropathy based on transcriptome data and clinical experiments
Source: Hereditas. 2026 Apr 22;163:73. doi: 10.1186/s41065-026-00681-y (PMC13237888; doi:10.1186/s41065-026-00681-y)
Supplement: Supplementary file 1 — Supplementary Material 1. Table S1: List of Gamma-Aminobutyric Acid (GABA)-Related Genes Retrieved from the Molecular Signatures Database (MSigDB). Data were downloaded from MSigDB v7.5.1. Only genes with official HGNC symbols were retained. Table S2: Sequences and Specifications of Primers Used for Reverse Transcription Quantitative Polymerase Chain Reaction (RT-qPCR) Validation. GAPDH served as the internal reference gene. Table S3: Detailed Characteristics of the 22 Candidate Biomarkers Identified. Intersection criteria: |log2FC| > 1, FDR < 0.05, and module membership > 0.8. Table S4: Results of Gene Ontology (GO) and Kyoto Encyclopedia of Genes and Genomes (KEGG) Pathway Enrichment Analyses for the 22 Candidate Biomarkers. Terms with FDR < 0.05 were considered significant. Table S5: Enrichment Scores and Statistical Significance of Pathways Identified by Gene Set Enrichment Analysis (GSEA) and Gene Set Variation Analysis (GSVA). Table S6: Predicted MicroRNA (miRNA)-mRNA Interactions and Competing Endogenous RNA (ceRNA) Regulatory Networks Associated with Membranous Only pairs with negative correlation (P < 0.05) in MN datasets are shown. Table S7: Differential Analysis of Immune Cell Infiltration Scores Between Membranous Nephropathy Patients and Healthy Controls. Table S8: List of Potential Therapeutic Small Molecules Targeting the Identified Candidate Biomarkers Predicted by Molecular Docking and Drug-Gene Interaction Databases. [file 41065_2026_681_MOESM1_ESM.zip › Supplementary Table 2.xlsx]

## Sheet: Sheet1
primer	Sequence (5'-3')
AP2S1 F	CCCTACAACTGCACCCTGAG
AP2S1 R	GTTGGTGTGTTTGGCGTCTC
STXBP1 F	CACTCCATCCGAGAAGTCCG
STXBP1 R	GGGCATCTGGACAAGAGTCA
GNGT2 F	GACAAGAGGAAGTCAGTCCTGC
GNGT2 R	ATCCTGCCCTAGACAGACCT
GAPDH F	ATGGGCAGCCGTTAGGAAAG
GAPDH R	AGGAAAAGCATCACCCGGAG
